# Supplementary material for: Cancer cells exhibit clonal diversity in phenotypic plasticity
Source: Open Biol. 2017 Feb 15;7(2):160283. doi: 10.1098/rsob.160283 (PMC5356442; doi:10.1098/rsob.160283)
Supplement: Supplementary Table 1: Phenotypic ratios and estimated population sizes of barcoded clones [file rsob160283supp1.xlsx]

## Sheet: Sheet1
	Log 2 (Epithelial / Mesenchymal)			Fraction of population (E = epithelial, M = mesenchymal)
Barcode (- constant)	Day 0 log2 E/M	Day 7 log2 E/M	Day 14 log2 E/M	Day 0 E, 1	Day 0 E, 2	Day 0 M, 1	Day 0 M, 2	Day 7 E, 1	Day 7 E, 2	Day 7 M, 1	Day 7 M, 2	Day 14 E, 1	Day 14 E, 2	Day 14 M, 1	Day 14 M, 2
AATGGGCCCTGGTG	2.34191	2.12885	1.82608	0.0198132	0.0175231	0.00450234	0.00286222	0.0186336	0.0194484	0.00389118	0.00481589	0.02156	0.0201204	0.00598416	0.00577096
TGGAGAGTCTCCGA	2.79283	2.26347	1.88659	0.0193014	0.0195182	0.00267323	0.00292853	0.0205883	0.0205047	0.00402696	0.00453152	0.0227107	0.0217839	0.00597106	0.00606235
TGGTTAGTCGTAGA	2.80366	2.17001	1.91885	0.0185635	0.0169777	0.00254758	0.00254275	0.0174167	0.0176048	0.00359908	0.00418304	0.020554	0.0202658	0.00550099	0.00529439
ATTACCATCAGGGT	2.47333	2.24388	1.81721	0.0163467	0.0170433	0.00335216	0.00266055	0.0183893	0.0184088	0.00376311	0.00400565	0.0204288	0.0196762	0.00568343	0.00569715
AAATACTGAACATG	1.82337	1.89676	1.13125	0.0157372	0.0151262	0.00461918	0.0041016	0.0179594	0.0176236	0.0045782	0.00497747	0.0129466	0.0125081	0.00582917	0.0057914
TCAGTTATCCCATA	1.7817	1.40275	1.06713	0.0143681	0.015815	0.00386519	0.0049133	0.0204974	0.0192353	0.00728551	0.00774168	0.0217823	0.022769	0.0105178	0.0107451
TGGGGTTAGAAGGG	1.43721	1.29307	1.13557	0.0131868	0.0118171	0.00536381	0.00386961	0.0164804	0.0160277	0.00647036	0.00679558	0.0184937	0.019287	0.00796408	0.00923197
TGTACGACGGTATC	6.60576	5.6877	4.21766	0.0160096	0.0160805	4.03112e-05	0.000289175	0.0222854	0.0223468	0.000277323	0.000588602	0.0265792	0.023942	0.00136316	0.00135222
AACATTTTACTGAG	0.978173	0.783697	0.912609	0.0104325	0.00906073	0.00565324	0.00424194	0.010598	0.0107962	0.00578857	0.00663881	0.0134647	0.0133782	0.0072081	0.00705145
AGTTAGGGGCTTGA	0.80534	0.473052	0.476683	0.00902258	0.00765302	0.00523631	0.00430593	0.00918052	0.00975192	0.00639319	0.00724648	0.0110264	0.0101831	0.00784459	0.00739714
AAGTTCGAACTTAG	2.12031	2.28643	1.39488	0.0103267	0.0098588	0.00291747	0.00172515	0.0137226	0.01379	0.0027493	0.00289031	0.0143707	0.0139791	0.0055068	0.00527395
TCGGGAGCATCTAT	0.156492	0.267941	-0.00605641	0.00670576	0.00671117	0.00686238	0.00517535	0.00661396	0.0071697	0.00540356	0.00604381	0.00514708	0.00463958	0.0049649	0.00486293
GGTTAGACACGTTT	1.10962	0.878494	0.820771	0.0089657	0.00802362	0.00352109	0.00435202	0.00993187	0.0102161	0.00547948	0.00547969	0.0106066	0.00968991	0.00547367	0.006017
AGGTTAACTTAATA	0.614634	0.460698	0.104833	0.00751078	0.00726841	0.00410574	0.00554648	0.0074368	0.00730046	0.00549777	0.00521083	0.00556926	0.00583683	0.0054521	0.00515457
CGCTGAGTAAAAGG	0.784903	0.800011	0.866965	0.00811153	0.00664966	0.00497743	0.00358984	0.0085096	0.00865403	0.0047393	0.00511853	0.0110598	0.010191	0.00597054	0.00568125
TGACTCATCGTTTA	1.62697	1.18823	0.682094	0.00753751	0.00986316	0.00264922	0.00298455	0.0113353	0.00985544	0.00509651	0.00420283	0.0115256	0.0118867	0.00733393	0.00725806
TCGAGATCTTTAGG	2.13712	2.27133	1.44402	0.00975991	0.00888384	0.00259001	0.00164834	0.0113216	0.0113034	0.00224707	0.00243943	0.0103362	0.00969784	0.00369599	0.00366733
GTGCTTTGCTTTGA	5.00059	4.96456	4.09539	0.0100908	0.00965183	0.000360473	0.000256233	0.0105051	0.0102023	0.000300702	0.000362497	0.010922	0.0102732	0.000611986	0.000627958
GGTAAAGTGCAACC	2.79117	2.20516	1.54576	0.00916561	0.00839793	0.00100697	0.00153042	0.00964593	0.0105181	0.00198043	0.00239236	0.00963132	0.00963355	0.00344812	0.00315042
TCGACCCCGAATGG	-3.52071	-3.47938	-2.59231	0.000910817	0.000689116	0.0103021	0.00806072	0.000977632	0.000824758	0.00971161	0.0103907	0.00145994	0.00126393	0.00824103	0.00818563
ACTGTTTGCACTAA	4.87425	4.50151	4.06751	0.00819774	0.00915392	0.000360037	0.000231585	0.0093262	0.00785621	0.00034733	0.000411237	0.00920965	0.00992899	0.000578996	0.000562488
GTTGCAAGACGGGG	2.42003	2.09024	1.68708	0.00791406	0.00704654	0.00180286	0.000992564	0.00881139	0.00733019	0.00177904	0.00201168	0.00722041	0.00895223	0.0023815	0.002641
GTCGGATAAGACAG	5.44058	5.14105	4.07763	0.00786332	0.00896559	0.000139116	0.00024839	0.0100243	0.00928681	0.000303416	0.000243849	0.0101596	0.00929041	0.000541166	0.000610779
GCGTGGACGCGGAA	2.84756	2.65735	2.10616	0.00723045	0.0068051	0.000964263	0.000985714	0.00531572	0.00694371	0.000891935	0.00105131	0.00525403	0.00453759	0.00122318	0.00105108
AAGATGCGACGGTA	-2.91079	-3.33025	-2.44498	0.000954248	0.00088164	0.0065891	0.00721731	0.000973493	0.000857301	0.00863347	0.0097804	0.00113032	0.00154593	0.00720259	0.00737004
GAGACGAATGGGTA	3.65532	3.37637	2.53251	0.00646864	0.00684517	0.000539161	0.000517514	0.007658	0.00769083	0.000664694	0.000813345	0.0083918	0.00781203	0.00146115	0.00133949
ACGATAGGCAGCGT	3.79168	3.48623	2.95352	0.00570705	0.00760804	0.000431104	0.00053036	0.00764481	0.00853367	0.000852127	0.000591571	0.00973225	0.00956534	0.00114687	0.00134431
TTCCTGCGATTTTC	4.44874	4.13834	2.70717	0.00617997	0.00640451	0.00021152	0.000364757	0.00684093	0.00671876	0.000369528	0.000400462	0.00463129	0.00424358	0.000735071	0.00062394
ACGAGGGGGGTGGG	3.2411	3.4626	3.01308	0.00623786	0.00571319	0.000762547	0.000501427	0.00493924	0.00497534	0.000400973	0.000498374	0.00494836	0.00487682	0.000672615	0.000544445
CTTCACACTAATTT	-1.01088	-0.73748	-1.21409	0.00185903	0.00258198	0.00422674	0.00472254	0.00273737	0.00242273	0.0049675	0.00363573	0.00175909	0.00168517	0.00394953	0.00404096
CGTATTGAGGTTCC	-3.80507	-5.45878	-3.50819	0.00055949	0.00032662	0.00535667	0.0070292	0.00017382	0.000197254	0.00773881	0.0085811	0.000705635	0.000662571	0.00807223	0.00749537
GACGTACTTTAGGA	-0.0478132	-0.575942	-0.0166965	0.00329105	0.00283564	0.00282994	0.0035032	0.00373279	0.00385952	0.00524861	0.00606888	0.00651041	0.00615144	0.00640603	0.00640321
ATTTTTTAATAATC	4.02751	3.54591	2.53122	0.00574398	0.00550426	0.000269242	0.000420494	0.00674774	0.00651562	0.000575694	0.000559917	0.00695148	0.00695257	0.00120407	0.00120122
TTTTTAACATTGAT	1.23244	0.730298	1.30594	0.00427604	0.00413186	0.00202036	0.00155802	0.00285429	0.00399243	0.00204383	0.00208323	0.00466209	0.00429352	0.00182237	0.00179979
GCGCCCTGGTTTCA	3.57358	3.48035	3.00729	0.00550853	0.00513646	0.000532212	0.000361898	0.00493428	0.00513995	0.000381149	0.000521504	0.00525377	0.00470736	0.000633966	0.000604896
TAGTTCGGTTTCAT	4.46364	4.23723	3.17202	0.00522382	0.0052047	0.000263397	0.000209247	0.00660137	0.00577881	0.000312431	0.000344007	0.00711507	0.00749625	0.000810518	0.000810606
GACTAGTGGGGGAA	1.41561	1.11904	0.375225	0.000997985	0.00698558	0.000460567	0.00253209	0.00620516	0.00363993	0.00388883	0.000643848	0.0045885	0.00765543	0.0046038	0.00483609
GTCGACTTTATTTC	5.21592	4.5517	3.28077	0.0047858	0.0049986	0.000116947	0.000146315	0.00648224	0.00655471	0.000288528	0.000267347	0.007874	0.00728194	0.000806843	0.000752615
GCTTGTATCCAGCT	4.69763	4.57105	3.30517	0.00396418	0.00511087	0.000161758	0.000187962	0.00660428	0.00674928	0.000251385	0.000310404	0.00796033	0.00740378	0.000776885	0.000777478
ATACCGGTGCTGTC	5.93603	5.25392	4.21564	0.00446962	0.00453257	2.04251e-05	0.000126612	0.00487449	0.00517162	0.000115293	0.000147983	0.00510695	0.00479544	0.000280119	0.000252856
TATAACTATTCCGA	2.04564	1.4597	0.790263	0.00384414	0.00357669	0.000842234	0.000955204	0.00307457	0.00319832	0.00107547	0.00120515	0.00181166	0.00182779	0.00108635	0.00101811
GATTCGGAGGGAAA	-0.0319644	-0.174396	-0.505164	0.00243424	0.00224048	0.00224729	0.00253216	0.00254274	0.00204592	0.00235821	0.00282005	0.00151727	0.00154634	0.00216765	0.00218049
TGCGGGAAAGCTCG	-4.00337	-3.95997	-2.94181	0.000215832	0.000346533	0.00405495	0.00496393	0.000308311	0.000353984	0.00657791	0.00372885	0.000763295	0.000583437	0.00472338	0.00562454
GATGGGTGGGGCTG	-1.11719	-1.22767	-1.26857	0.00151628	0.00133552	0.00346537	0.00272088	0.00109185	0.0011802	0.0024724	0.0028485	0.00104449	0.00105671	0.00267296	0.00238932
CCATCTAGTTCAGA	5.38864	5.21783	3.72733	0.00422468	0.00379359	6.55062e-05	0.000125893	0.00346646	0.00334115	5.46578e-05	0.000128266	0.00294521	0.00266176	0.000227827	0.000195514
TGGCCTAGCGATGG	-1.22784	-1.04336	-1.34807	0.0012814	0.00130751	0.00341411	0.00264954	0.0012943	0.00123801	0.00253657	0.00268257	0.00104461	0.000920947	0.00250513	0.00249859
CATCTTTTGAGGGT	-2.83271	-3.21841	-2.10238	0.000632388	0.000440944	0.00408174	0.00356479	0.000378416	0.000342605	0.00298534	0.00372562	0.000617837	0.000506764	0.00254281	0.00228643
AGCGAGTAATTGGT	-3.40034	-4.3898	-2.79128	0.000447919	0.000308409	0.00410281	0.00388293	0.000286493	0.000157961	0.00430348	0.00501376	0.000671457	0.000645939	0.00466942	0.00445017
CATTAAAAACCCCG	-2.92364	-2.82391	-2.12971	0.000542098	0.000466268	0.00434705	0.003304	0.000377362	0.000370396	0.0027141	0.00258063	0.00052325	0.000522089	0.00233267	0.00224204
AAGTGTGGCCAGGG	0.79383	0.904365	0.864545	0.00268599	0.0024576	0.00194676	0.00102012	0.00346717	0.00302693	0.00179991	0.00166968	0.00422191	0.00428283	0.00203614	0.00263483
AAGTTATAAGTCCA	-1.30925	-1.18877	-1.47908	0.00133076	0.00106156	0.00302255	0.00290594	0.00119783	0.00122707	0.00271345	0.00281429	0.00097265	0.000931681	0.00276551	0.00254323
GGTTGCGTACACGA	5.69839	5.23317	3.69127	0.0037831	0.00366524	8.11771e-05	6.22638e-05	0.00296257	0.00306761	5.1816e-05	0.000108504	0.00261704	0.00239876	0.000195679	0.000192612
GTTTTATGGACATT	5.73949	5.23978	3.87632	0.00394803	0.00350248	7.62266e-05	6.32266e-05	0.00313005	0.00303028	8.53981e-05	7.76336e-05	0.00271544	0.00260712	0.000175625	0.000186812
TTGAGCTCTACCTG	5.32526	5.78259	4.50562	0.00390857	0.00338481	0.000144713	3.72006e-05	0.00349544	0.00349974	4.69213e-05	8.01556e-05	0.0030683	0.00277298	0.000139924	0.000117224
TGTCTGCAGGGTGG	-2.83967	-1.72909	-1.39474	0.000653198	0.000338851	0.004363	0.00273867	0.000332858	0.000257628	0.000996576	0.000960999	0.000303387	0.000220514	0.000547624	0.000829924
TTAGCGCATAGGCG	1.236	1.29399	1.01222	0.00217751	0.00313942	0.00109446	0.00116283	0.00337629	0.00329955	0.00167258	0.00104996	0.00371571	0.00369064	0.00179333	0.00187862
AATGAAATATCTAT	-0.878945	-0.377392	-1.10636	0.001418	0.0012732	0.00274519	0.00220402	0.00152369	0.00135607	0.00185809	0.00188268	0.00107145	0.001029	0.00227938	0.0022429
TGATATTGAGTCGT	3.09314	2.85959	2.28098	0.00328631	0.00311711	0.000470494	0.000279892	0.00282967	0.00265826	0.000321194	0.000434917	0.00193682	0.00203551	0.000422259	0.000395081
ACTTACGAGGATGT	-2.89185	-2.89444	-1.9454	0.000566001	0.000327211	0.00373999	0.00288964	0.000293026	0.000239229	0.00182756	0.00213003	0.000355444	0.000384736	0.00138053	0.00147024
GGAGTATGGCTTGG	-1.0659	-0.749499	-0.967252	0.00135166	0.00103102	0.00289846	0.00208962	0.00135764	0.00142778	0.00212251	0.00256037	0.00128056	0.00121949	0.00262142	0.00226647
GTCAGACCGCTACA	-2.5785	-3.14679	-2.12144	0.000520757	0.000536888	0.00273351	0.00358398	0.000358686	0.00033962	0.0029976	0.00318717	0.000549791	0.000544251	0.00236035	0.00240012
GCAGGGGAGCGGGT	-0.749077	-1.30781	-1.25307	0.00132342	0.00129611	0.00202185	0.00238084	0.000907498	0.00109475	0.00237621	0.00258066	0.00106169	0.000874683	0.00231787	0.00229744
GTCGCCCTTGAGCG	-2.70497	-2.31783	-2.045	0.000543705	0.000394854	0.0030976	0.00302219	0.000262189	0.00027308	0.00137267	0.00129609	0.000309786	0.000237551	0.000966273	0.00129244
TTCTAGGGGCGGTG	-1.03484	-0.914545	-0.947454	0.0012253	0.00101	0.00270687	0.00187301	0.00127276	0.00130339	0.00228321	0.00257277	0.00117357	0.00118198	0.0022329	0.00230969
GGCCGCTCTGGCGG	-5.22371	-4.54117	-3.89334	1.06166e-06	0.000173855	0.00304694	0.00348923	8.22306e-05	0.000156082	0.0040967	0.00145183	0.00030546	0.000358252	0.0050712	0.00479138
GGTGGGGGTGGAGT	-0.741226	-1.19885	-0.773698	0.00135801	0.00109973	0.00225448	0.00185387	0.00106137	0.00111848	0.00235289	0.00265112	0.00158138	0.00122566	0.00241717	0.00238187
TGCAACTAATCTTG	-0.849736	-0.83435	-0.88682	0.00120418	0.00113986	0.00223208	0.00199227	0.00123319	0.00112495	0.00207026	0.00213443	0.00114794	0.00101677	0.00196464	0.00203811
CCGTTTCTACATTG	2.86351	2.10739	1.24156	0.00253913	0.00295445	0.000193169	0.000561668	0.00279573	0.00269881	0.000623656	0.000651447	0.00253468	0.0024011	0.00101819	0.00106923
ACACCTTAATTGGG	3.45347	3.75451	3.05013	0.00282906	0.00278317	0.000302125	0.000210192	0.00290196	0.00297596	0.000187874	0.000247642	0.00253037	0.00252554	0.000301122	0.000309283
TACTCTGCAGGAAT	-0.717238	-1.25866	-1.03362	0.00130756	0.0011066	0.00202215	0.0019468	0.000866635	0.00123656	0.0022922	0.00274018	0.00119293	0.00108038	0.00237228	0.00228154
TAACGCCATGCACT	-0.655727	-0.678623	-0.906986	0.00131977	0.0011428	0.00206717	0.00181238	0.00125858	0.00133272	0.00191853	0.00222914	0.00111665	0.00103921	0.00200255	0.00203997
ATTTTAGGGCTGGG	4.28524	4.46568	3.60362	0.00303923	0.00267252	0.000222067	7.08771e-05	0.00231846	0.00248341	9.89999e-05	0.000118323	0.00156942	0.00156299	0.000133688	0.000123991
GATCTGTAGTCCCG	-1.29055	-1.47338	-1.45803	0.00100494	0.0008017	0.00231449	0.00210494	0.000861908	0.000844513	0.00213443	0.00260382	0.00086123	0.00077647	0.00218521	0.0023141
ATAATCAGAATCAA	-3.9845	-6.16555	-3.788	0.000242818	0.000123658	0.00288384	0.0029171	3.37099e-05	6.79584e-05	0.00318112	0.00411685	0.000220732	0.000426321	0.00483224	0.0041058
TTGTTGGTGGTTGG	-2.89708	-2.94415	-2.45932	0.000374048	0.00035242	0.00329975	0.00211182	0.000268646	0.000313116	0.00204785	0.00242952	0.000279826	0.000277281	0.0015366	0.00152725
TTTATCTTGGGCCG	0.355695	0.634607	0.269894	0.0016875	0.00157435	0.00146621	0.00108291	0.000840848	0.000814688	0.000524021	0.000542336	0.000309316	0.000258654	0.000264752	0.00020631
GATTTCTAGAGTTA	1.27335	0.915125	0.86551	0.00217889	0.0018251	0.000775545	0.000880899	0.00161755	0.00143896	0.000793462	0.000827402	0.00150306	0.00143804	0.000822852	0.000791376
GTATATGCCACTGA	-2.57888	-2.88514	-2.14896	0.00054309	0.000311812	0.00263784	0.00247	0.00027534	0.000226033	0.00169163	0.00201242	0.000243492	0.000244458	0.00111809	0.001046
AAGCTTTGCCACGA	-0.910516	-1.08872	-1.01058	0.00100355	0.00094049	0.00180288	0.00185135	0.000990033	0.00109073	0.00216121	0.00226426	0.00107196	0.00104751	0.00212778	0.00214235
AGAGAAAAGGCACC	-0.664951	-1.34808	-0.780928	0.00113566	0.000993694	0.00148707	0.00188905	0.000803789	0.000814056	0.00193055	0.00218803	0.000977391	0.000914233	0.00163291	0.00161735
CTGATGGCTACTTT	-5.04808	-5.08733	-3.55663	6.18312e-05	0.000102299	0.00286547	0.00256469	0.000105799	5.27303e-05	0.00282765	0.00256186	0.000234277	0.000247948	0.00287034	0.00280384
ACCCGGTTATCTAG	1.4276	1.82354	1.3543	0.00191694	0.00188294	0.000794736	0.00061787	0.00226782	0.00219274	0.000651365	0.000608865	0.00236574	0.0023232	0.00097256	0.000861394
TACAAATGGAGATG	-4.73591	-5.39244	-3.58094	0.000146088	5.02851e-05	0.00330278	0.00193001	5.87686e-05	6.11314e-05	0.00231405	0.00272219	0.000223694	0.000193928	0.00245948	0.00253804
TTTGTCAATCGAAT	4.15807	5.27515	3.75285	0.00214555	0.00261135	0.000178147	8.83049e-05	0.0028325	0.0027867	6.86901e-05	7.64192e-05	0.0026338	0.00244599	0.000214585	0.000162226
GCCAGTCGACCATA	1.95247	1.23573	0.9091	0.00188828	0.00214363	0.000453884	0.000587853	0.00187346	0.00173654	0.000759436	0.000773475	0.00241211	0.00243446	0.0012898	0.00129107
TCATTACCCATGCT	-0.576113	1.1225	1.1054	0.00173217	0.000376091	0.00151158	0.00163148	0.000992106	0.00790225	0.00127215	0.002813	0.00279659	0.0130412	0.00342417	0.00393679
GTGAATGGTGCGGG	-0.00910682	-0.118044	0.192978	0.00144696	0.00114063	0.0015343	0.00106968	0.000868239	0.000978271	0.000854084	0.00114986	0.00095924	0.000820134	0.000801021	0.000755572
CAAGGTGTTAGGTT	0.665334	0.223931	0.310042	0.00165116	0.0014917	0.000943933	0.00103778	0.00130823	0.00141735	0.00107562	0.0012581	0.00122584	0.00125141	0.000982798	0.0010154
GGTATTCTAGCACC	-0.618073	-1.11147	-0.839707	0.0011088	0.000953303	0.00138197	0.001783	0.00105348	0.00108148	0.00208431	0.00252859	0.00113708	0.00114646	0.00211751	0.00196932
TGTTATACTGCACT	0.372146	-0.147918	0.656407	0.00150205	0.00138647	0.00124978	0.000981987	0.000999676	0.0011418	0.00115152	0.00122117	0.0017202	0.00162102	0.00109571	0.00102416
GCAGGTGCGGGGGG	-3.91075	-4.12327	-3.57868	1.06166e-06	0.000322751	0.00182489	0.00304532	0.00020151	9.64385e-05	0.00422324	0.000969161	0.000283639	0.000263575	0.00294759	0.00359047
GAAAGCGGGCTATG	4.30069	3.51332	2.73897	0.00220811	0.00233584	0.000125521	0.000105046	0.00175562	0.0015767	0.000146572	0.000145259	0.00119488	0.00123137	0.000159463	0.00020397
GAGCTGCATGGGTC	8.49956	5.15602	3.61001	0.00233458	0.00235014	4.98429e-06	7.95947e-06	0.00281132	0.00266827	8.41561e-05	6.95285e-05	0.00249029	0.00240077	0.000227422	0.00017315
GTCAGTGAGTTTGG	2.28483	1.78222	1.88143	0.00195539	0.00199215	0.000450754	0.000359315	0.00150051	0.00155109	0.00041707	0.000470139	0.00146065	0.00133821	0.000397934	0.000361718
GGATGGTCGGGGCC	1.86179	1.53669	1.31549	0.0020492	0.00169285	0.00043124	0.000598329	0.00176792	0.00192799	0.000571662	0.000702228	0.00204893	0.00191875	0.000818812	0.000775361
CAATTGTCTGGAAT	5.08286	5.44723	3.6335	0.00220557	0.00230141	7.94708e-05	5.35106e-05	0.00279458	0.00271477	4.191e-05	8.43656e-05	0.00251798	0.00261604	0.000222641	0.000191038
TTCTTCTTCTACAG	2.83942	2.15078	2.21895	0.00197166	0.00196698	0.000235394	0.000314901	0.0016925	0.00176273	0.000378325	0.000399762	0.00176098	0.00166807	0.000402142	0.00033441
TGTGGGATAGGGGC	2.05054	1.01817	0.944088	0.00180913	0.00182096	0.000375932	0.000500351	0.00107292	0.00125287	0.000522042	0.000626299	0.00091547	0.000830227	0.000398294	0.000509046
AGGGGGAGGTCGGG	10.9622	10.8913	10.6465	0.00194857	0.00241403	1.09135e-06	1.09543e-06	0.00198199	0.00196931	1.04019e-06	1.04016e-06	0.00173526	0.00159864	1.03989e-06	1.03993e-06
ATGTGAGGTAGATG	-2.61573	-2.5635	-1.30196	0.000382042	0.000277765	0.00247069	0.00157349	0.000296065	0.000229773	0.00147576	0.00163267	0.000493516	0.000434455	0.00111583	0.00117221
GACCTGATTTCCCT	0.696666	0.295435	0.474141	0.00144302	0.00132448	0.000878296	0.000829241	0.00146226	0.00131269	0.00106999	0.00119112	0.00167024	0.00153916	0.0011383	0.00117213
TAAAGAATACCGCT	1.49392	1.76176	0.916672	0.0016133	0.00164548	0.000667168	0.000489849	0.00166473	0.00169803	0.00048231	0.000509326	0.00123056	0.00124355	0.000694068	0.000616542
CACGTGGATTGAAG	-2.74364	-2.63939	-1.38982	0.000302686	0.000298476	0.0022471	0.00177923	0.00028961	0.000232501	0.00157418	0.00167893	0.000499339	0.000387802	0.00114934	0.00117537
CCACATACGGCGAG	-2.39728	-2.37736	-1.62966	0.000338328	0.000390017	0.00189531	0.00194167	0.000389155	0.000323244	0.00210179	0.00159973	0.000440551	0.000498719	0.00137751	0.00152896
GTAGAGGGGTCGGG	2.07238	1.90152	1.92269	0.00181592	0.00163229	0.000468748	0.000351119	0.00146928	0.00151186	0.000364363	0.000433571	0.00137048	0.00124277	0.000337207	0.000352068
TCTGTGAGGTTGGG	-2.50521	-2.98881	-2.18189	0.000370327	0.000304259	0.00223925	0.00159059	0.000225485	0.000195688	0.00154722	0.00179613	0.000300655	0.000225194	0.00126377	0.00112225
CCTCAAGTTGTCTA	-3.32662	-4.46623	-2.79845	0.00024482	0.000161608	0.00195866	0.00211887	0.000126807	0.000113568	0.00251898	0.00279424	0.000401547	0.00035376	0.00275651	0.00249811
ACCCGCACGTACAT	-0.642523	-0.792857	-0.915712	0.000827953	0.000869658	0.00132684	0.00132323	0.00101278	0.000889152	0.00167435	0.00162074	0.000895819	0.000880049	0.00157588	0.00177429
CGGAGCAGAGGCAT	10.8165	4.27047	2.78272	0.00158343	0.0023601	1.09135e-06	1.09543e-06	0.00161929	0.00128461	9.72072e-05	5.32604e-05	0.000914052	0.00101625	0.000136073	0.000144434
GCAACGGACGCGAC	1.75705	1.1507	1.02176	0.00149605	0.001479	0.000374613	0.000505564	0.00135184	0.00130733	0.000539281	0.000658423	0.00155232	0.00156796	0.000770433	0.000766357
AGGTGGGGGTCTTT	1.29794	1.25166	1.20906	0.00149025	0.00126319	0.000579386	0.000540456	0.00113087	0.00121618	0.000491986	0.000493693	0.00116604	0.00113876	0.000515724	0.000481219
CACGAGTCGGTGAC	-3.22963	-4.22771	-2.68528	0.000195574	0.000199273	0.00149211	0.00221166	0.000133868	0.000141854	0.0024558	0.00271001	0.000433815	0.000337955	0.00257402	0.00239004
CACCTAGTGATTCG	0.799222	0.693449	0.807691	0.00128835	0.00117647	0.000751351	0.000665081	0.000938092	0.00100901	0.000575973	0.000628062	0.000900089	0.000873188	0.000495287	0.000517779
TGGTCATCGTGTCG	-0.0103081	-0.244097	-0.203994	0.00100791	0.000933418	0.00100406	0.000951188	0.000597222	0.000670073	0.000714096	0.000786827	0.000410318	0.000441261	0.000491223	0.000489696
AAGCACGTCTACGC	2.82816	2.08968	2.12277	0.00162892	0.0016361	0.000155294	0.000304458	0.00167581	0.00168934	0.000356285	0.000434299	0.00194062	0.00185668	0.000447784	0.000424099
ATGTACGTATGGAT	2.16661	1.99109	1.72297	0.00143164	0.0016257	0.000324398	0.000356573	0.00143421	0.00134336	0.000356575	0.000342121	0.00125345	0.00123478	0.000400234	0.000353514
TGGCAATTACTATT	1.34996	1.09341	1.39643	0.00130056	0.00139186	0.000413142	0.000643101	0.001303	0.0012657	0.000532226	0.000671601	0.00137058	0.0012344	0.00051405	0.000475498
AGACTTTACCCCCA	0.419716	0.287671	0.0321901	0.00104946	0.00104	0.000756068	0.000805946	0.000922532	0.000818331	0.000707418	0.000718737	0.000692817	0.000675016	0.000653044	0.000684607
AGCAAGCTTTTTTG	-1.16591	-0.897002	-1.25693	0.000639708	0.000496604	0.00148068	0.00106892	0.000581616	0.000565517	0.001082	0.00105419	0.000457932	0.000429929	0.00108922	0.00103265
TGCTATTACGAATT	1.85379	1.73327	1.36247	0.00123954	0.00147955	0.000360327	0.000391948	0.00141178	0.00146519	0.000398981	0.000466322	0.00147162	0.00138081	0.000577911	0.000531441
CATATAATTCAGGC	6.65518	5.37929	3.84162	0.00176227	0.0015977	1.44243e-05	1.89128e-05	0.00157869	0.00159677	4.5052e-05	3.124e-05	0.00136106	0.00137194	0.000106005	8.46282e-05
GCCCTAACTGCCTA	2.4739	2.24587	1.9709	0.00142004	0.00138902	0.000249882	0.00025576	0.00127708	0.00126027	0.000261409	0.000273534	0.00121949	0.0012262	0.000296828	0.000327052
GAAAACCATCCGAT	-0.0727508	-0.0971606	0.0828283	0.000833453	0.000823396	0.000865997	0.000876545	0.000807943	0.000721814	0.000776987	0.000859343	0.000947155	0.000829287	0.000816777	0.000860548
TCCGAGGCGGCCCG	0.511778	-0.0370181	0.374961	0.00091457	0.00104918	0.000838444	0.000538847	0.000756836	0.000775135	0.000895361	0.000676427	0.00100984	0.000987146	0.000725671	0.000814258
GTTGGGTGGTGGGA	1.95301	1.48585	1.38868	0.00146604	0.00113428	0.000294286	0.000377315	0.00104626	0.00119142	0.000371352	0.000427589	0.00122158	0.00135014	0.000546159	0.000436019
CAACTACGAGGGAA	0.81043	0.614281	0.592927	0.00109052	0.00101082	0.000543224	0.000654989	0.000825724	0.000780304	0.000544346	0.0005048	0.000772475	0.000742518	0.000537231	0.000467203
CCAACATATTAAAA	1.21905	0.795092	0.418871	0.0011512	0.00110875	0.000425145	0.000545652	0.000913993	0.000662346	0.000496744	0.00041171	0.000580762	0.000735751	0.000501213	0.000483552
TTCGGTGGCTGTAA	-0.0639988	-0.095487	-0.00192915	0.00064421	0.000955284	0.000766849	0.000905197	0.000604654	0.000549277	0.000726395	0.000506494	0.000445516	0.000462934	0.000479427	0.000430238
GATGTAATATATCT	2.2993	1.56172	1.46771	0.00133675	0.0012669	0.000202112	0.000326851	0.00121696	0.00127719	0.000375405	0.000469479	0.00138285	0.00145947	0.000532449	0.000495208
GTGGAATTAGTCAG	1.00242	0.664872	1.19731	0.00106145	0.00104831	0.000545165	0.000507947	0.000838201	0.000805957	0.00049713	0.000539914	0.000736941	0.000833393	0.000301019	0.000383786
ATTGGATCGGGTGT	-2.14947	-2.38633	-1.19988	0.000344582	0.000258721	0.00145255	0.00122409	0.00019465	0.000214013	0.000958639	0.00117797	0.000298837	0.000304943	0.000697429	0.000689578
GGACTTATTTGGAT	-1.24702	-1.27118	-0.905181	0.000559659	0.000395368	0.00124204	0.00102472	0.000382718	0.000368132	0.000822212	0.000990033	0.000383753	0.000392846	0.000689577	0.000764821
TTAGAGCCTCTCGG	5.1391	4.5049	3.24786	0.00143411	0.00150181	6.89308e-05	1.43837e-05	0.00133831	0.00136187	5.84079e-05	6.05198e-05	0.000916215	0.000868263	7.82013e-05	0.000109647
GGGGCTAGGTTGGG	-0.901319	-0.784186	-1.56669	0.000198375	0.000910968	0.000473488	0.00159851	0.000761828	0.000536845	0.00187947	0.000357	0.000496094	0.000643101	0.00160366	0.00177091
TCGAGGGGGCGGGA	0.086202	-0.676482	-0.0670907	0.000810905	0.000758767	0.000685595	0.000793035	0.000677648	0.000631067	0.000929172	0.00116247	0.000812014	0.000768107	0.000819621	0.000835716
TTCTGTCTCTTAGG	-0.153516	-0.410773	-0.206414	0.000760376	0.000665183	0.000914051	0.000671566	0.000521679	0.000504175	0.000606677	0.000757092	0.000642643	0.000525461	0.000653149	0.000694628
TTATGGTGTTGGGG	0.865638	0.666809	0.519251	0.00104927	0.000853252	0.000599563	0.000444547	0.000875931	0.000817064	0.000498676	0.000567739	0.000782209	0.000756762	0.000559278	0.000514515
ATCTCCTGATCTAT	-5.22922	-8.07669	-3.60977	4.59891e-05	3.34337e-05	0.0018904	0.00108878	9.3587e-06	1.03033e-06	0.00137908	0.00142571	9.44697e-05	9.0467e-05	0.00112951	0.00112822
GCTTGTCGCTCTCG	1.36413	1.33156	0.851664	0.000676532	0.0013947	0.000281316	0.000523291	0.00102331	0.00115208	0.000525993	0.000338374	0.000877716	0.000723272	0.000414904	0.000472277
TACCCCTAACCATT	-1.10562	-1.1239	-0.82458	0.000506597	0.000432641	0.000967254	0.0010539	0.000447588	0.000355187	0.000923332	0.000826204	0.00035591	0.000407347	0.000645612	0.000706129
GTATCGGGGGAACG	-3.97158	-7.1494	-3.91945	9.29696e-05	8.84853e-05	0.000984475	0.00186217	2.60975e-05	1.03033e-06	0.00189176	0.00195946	0.000124969	0.000111403	0.0018262	0.00175039
GTTGGGGAGGTGGC	-1.77703	-2.27993	-1.99604	0.000350964	0.00031786	0.000958033	0.00133416	0.000237637	0.00029406	0.00131193	0.00127029	0.000320808	0.000228164	0.00108753	0.00110234
GTTTTAACATGGGG	-2.49652	-3.4542	-2.34837	0.000269685	0.000172993	0.00167013	0.000828002	9.76117e-05	0.00011589	0.00112526	0.00121476	0.000219253	0.000234053	0.00105454	0.00125392
TTTTAGTCGCTTGT	4.78098	5.17651	3.7161	0.00137341	0.00123136	7.67964e-05	1.79477e-05	0.000750823	0.00079297	2.60007e-05	1.66871e-05	0.000362577	0.000344069	2.98917e-05	2.38789e-05
CGCTCTACAGACCG	-0.619631	-2.39335	-1.0698	0.000648615	0.000457925	0.000628787	0.00107139	0.000405964	0.000360096	0.00193827	0.00208642	0.000632482	0.000865613	0.00122421	0.00192051
GTGCCGAGGGAGGG	3.42692	2.177	2.70347	0.00108711	0.00134186	0.000224752	1.09543e-06	0.000794529	0.000840255	0.000206028	0.000155481	0.000786595	0.000662475	9.80278e-05	0.000124438
GTGTAACTCCTAAA	2.04637	1.2797	1.3135	0.00105814	0.00108438	0.000259229	0.000259458	0.000908981	0.000622747	0.000268934	0.000361957	0.000660984	0.000765238	0.000296953	0.000276879
AAGGTCTATTCAAT	5.11136	6.12116	4.65034	0.00111779	0.00140134	3.60423e-05	3.68326e-05	0.00087695	0.000869166	1.04019e-06	2.40451e-05	0.00037573	0.000345796	1.22483e-05	1.64833e-05
AGGTGGTAGTAGCA	3.4142	2.97081	2.38426	0.00114785	0.00123212	5.79672e-05	0.000165283	0.000904752	0.000908867	0.00010859	0.000122745	0.000866586	0.000854219	0.000165547	0.000164062
TGGTGGGGGTGGTG	0.504219	0.574832	0.253612	0.000840302	0.0007329	0.000645268	0.000463906	0.000901284	0.000849115	0.000545758	0.000629398	0.000574469	0.000658172	0.000552988	0.000480944
TGTCGGTCAACAGC	-0.877258	-1.41313	-0.842373	0.00051873	0.000445379	0.00072835	0.0010426	0.000369175	0.000342253	0.000867533	0.00102709	0.000410754	0.000376244	0.000705473	0.000705613
GTTATCACGTTGTG	3.6921	2.6219	2.05025	0.00121072	0.00116974	1.09135e-06	0.000183082	0.000990202	0.000946127	0.00016954	0.000145024	0.000747621	0.000674587	0.000168522	0.000174859
GGGTTAATGGTCAT	-0.0307575	-0.287882	0.189793	0.000682526	0.000631159	0.000757409	0.000584583	0.000326115	0.000353772	0.000342261	0.000487776	0.000233577	0.000235426	0.000221659	0.000189531
GAGGCGCTGGGGGG	-3.86469	-3.7015	-3.24327	1.06166e-06	0.000172337	0.000893915	0.00163208	0.000113453	8.38851e-05	0.00219745	0.000369829	0.000117556	0.000187646	0.00115207	0.00173801
ATAGCGTGTGGTCA	0.0739308	-0.122858	0.0377749	0.000711553	0.000639455	0.000653601	0.000629918	0.000650554	0.000618475	0.000648704	0.000733129	0.000730738	0.000693675	0.000679846	0.000707755
CGCTGGCCCTGTTG	-1.6286	-2.02302	-1.70279	0.000343992	0.000315684	0.00111554	0.000924256	0.000227726	0.000228352	0.000883035	0.000970617	0.00031223	0.000264326	0.000904175	0.000972683
AGAGTTATTGCTGA	-1.20119	-1.33059	-0.980583	0.000455543	0.000356414	0.000908382	0.000958547	0.000281547	0.000302041	0.000690272	0.00077748	0.000264321	0.000267416	0.000539364	0.000509894
TATTGCCGCTTAGG	-2.90883	-3.13256	-2.27556	0.000171619	0.000147116	0.00137515	0.00101858	0.000103758	9.37493e-05	0.000846378	0.000885738	0.000168287	0.000143771	0.000773949	0.00073699
TTAATTTGGTCTGA	-0.863788	-0.813279	-0.951285	0.000526222	0.000411753	0.000830708	0.000876228	0.000469185	0.000548971	0.000826246	0.000962859	0.000495553	0.000445131	0.000900596	0.000918304
TGTCGGGATGGGGA	-3.1007	-5.34358	-3.12022	0.000173618	0.000107142	0.00108004	0.00132841	4.4355e-05	2.15194e-05	0.0011546	0.00152021	0.000107172	0.000127986	0.00100204	0.00104271
TCGATCTGTCGGCG	-3.69141	-4.75158	-2.9851	9.94706e-05	9.4293e-05	0.00128944	0.00121376	4.11073e-05	2.64641e-05	0.000978164	0.000842087	0.000125089	0.000122314	0.00096062	0.000998273
AAAAAGGTGGGGGC	3.0601	2.65487	2.05992	0.00103604	0.00116087	0.000100678	0.000162731	0.001021	0.000947135	0.000144271	0.000168237	0.000698465	0.000704617	0.000157339	0.00017916
TCGCTTGGTCTCTC	1.87743	0.643117	0.976681	0.000984447	0.000963279	0.000254984	0.000275126	0.000467749	0.000533622	0.000296486	0.00034472	0.000476333	0.000398647	0.000226876	0.000217743
TGGTAAACAAAGGT	-1.37222	-2.12961	-1.5492	0.000424402	0.00029991	0.000944752	0.000930264	0.000223389	0.000221023	0.000877861	0.00106688	0.000300676	0.000307882	0.000869	0.000911981
GGTCATAATTTCTT	-0.800654	-0.776828	-0.852946	0.000551169	0.000384242	0.00078496	0.000844424	0.000429783	0.000494413	0.000742605	0.000840875	0.000504703	0.000411447	0.000840674	0.000814063
TAGTCAAGCTGTAT	2.65522	2.81128	2.18237	0.000959729	0.00112545	0.000171912	0.000159099	0.00100069	0.000872395	0.000152368	0.000114488	0.000810283	0.000806473	0.000178107	0.000178087
CACGCCGGGAGGGA	5.41058	5.13837	5.31735	0.00116769	0.00115578	4.28667e-05	1.17583e-05	0.000564744	0.000574882	2.55076e-05	6.84863e-06	0.000247767	0.000230447	7.76435e-06	4.22901e-06
GTATAAATAGTGGA	-1.67904	-1.59464	-1.27376	0.000331618	0.000274214	0.000903852	0.00103611	0.00030655	0.000323473	0.00089048	0.00101231	0.000343479	0.000396443	0.000928065	0.000861
CAACTTGGATCTAC	3.03949	2.66732	2.2602	0.00108585	0.00102975	0.000115251	0.000142058	0.000949135	0.000884265	0.000121484	0.000167128	0.000852653	0.000683742	0.000174609	0.000146102
GGCGGGGCTGAGAA	1.0378	-0.175684	-0.70526	0.00010152	0.00151162	5.05436e-05	0.000735165	0.000601646	0.0003683	0.00101714	7.84186e-05	0.00053297	0.000924447	0.00113877	0.00123745
AGGTACAGGCGTTG	1.36152	1.51465	1.27666	0.000860838	0.00085798	0.00038863	0.000280289	0.000630295	0.000673698	0.000216582	0.000239791	0.000407465	0.000332826	0.000134684	0.000170871
GGATGAGTTGTGTA	-3.32385	-4.95463	-3.34533	0.000139012	9.13181e-05	0.00119458	0.0011118	5.05025e-05	2.26553e-05	0.00101144	0.00125714	0.000114611	0.000118287	0.00120769	0.00115937
GTCTAGTGAGATTC	0.0879352	-0.509196	-0.807851	0.000595283	0.000655337	0.000444862	0.000731807	0.000376036	0.000397734	0.000539466	0.000561807	0.000197434	0.00019929	0.000378405	0.000316101
GCATACCCTATGCA	5.15003	6.42776	4.404	0.00109055	0.0011698	4.1328e-05	2.23313e-05	0.000596369	0.000590202	1.1109e-05	2.67402e-06	0.000228896	0.000251702	3.0322e-06	1.96689e-05
TCTCATCATCGCGC	-0.610993	-0.764677	-1.11225	0.000542479	0.000419191	0.000569288	0.000899481	0.000471529	0.000541307	0.000793765	0.000927032	0.000460467	0.000402605	0.000939647	0.000926167
ATTCCGCTCTGTCG	-1.03568	-0.908087	-1.01318	0.000442943	0.000351692	0.000840897	0.000788163	0.000444089	0.000509417	0.000882247	0.00090706	0.000463943	0.000416306	0.000822188	0.000954471
AGGCCCAGTTTGAC	-0.856809	-1.27356	-0.689735	0.000460377	0.000393828	0.000636405	0.000910583	0.000362149	0.000312694	0.00079865	0.00083283	0.000367567	0.00038244	0.000569156	0.000640595
CGATCTGATCTCGG	-3.27763	-3.58227	-2.72969	0.000123254	0.000104148	0.00123244	0.000972821	7.45582e-05	8.24548e-05	0.000894738	0.000985908	0.000134779	0.000103134	0.000791634	0.000786478
TTTTTAGGGTGTCG	2.28917	2.9505	2.25789	0.000940157	0.000906191	0.000216708	0.000161041	0.00075342	0.000843773	9.68453e-05	0.000109773	0.000808436	0.000707502	0.00015369	0.000163257
GTTTTAAAAAAGAA	-0.628272	-0.681936	-1.25994	0.000427186	0.000480433	0.000593848	0.000809069	0.000429139	0.00037431	0.000650607	0.000638358	0.000291372	0.000300862	0.000778719	0.000639594
GTACCTTCTAGGGT	-4.41246	-5.54988	-4.24258	8.24516e-05	2.29082e-05	0.00126547	0.000978193	3.2301e-05	1.08475e-05	0.000901616	0.00111976	4.52956e-05	3.41796e-05	0.000726215	0.000778229
GGTCGGAGCGCTAG	0.679722	0.625085	0.22518	0.000734909	0.000649593	0.00046531	0.000399015	0.000640757	0.000621529	0.000438767	0.000379676	0.000620822	0.000506691	0.000490475	0.000474099
GTTGATCACACCCA	2.45459	2.31187	1.93244	0.000943604	0.00089935	0.000201042	0.000135166	0.000842978	0.000748696	0.000150887	0.000169675	0.000615431	0.000633087	0.000169981	0.000157113
GAAGGGCTTATCGA	4.27681	3.38473	3.04056	0.00104788	0.00100122	4.04755e-05	6.52346e-05	0.000683282	0.000797492	5.30752e-05	8.86945e-05	0.000582126	0.000586965	6.91341e-05	7.29514e-05
AGAGCGGGTATAAC	1.3749	0.43672	0.751724	0.000899093	0.000687292	0.000274041	0.000337637	0.000424195	0.000503257	0.000307485	0.000377729	0.000257915	0.000318802	0.000168614	0.000173894
TCTGAATATTCCTC	0.934519	0.39913	-0.0184948	0.000759944	0.000689896	0.000275488	0.000483093	0.000495623	0.000524393	0.000399637	0.000373857	0.000354205	0.000285291	0.00033958	0.000308166
AAATGTGGGCACTG	3.68987	3.3964	2.79075	0.00101876	0.000966565	7.56266e-05	7.82137e-05	0.000794547	0.000936552	7.48374e-05	8.95629e-05	0.000614647	0.000564121	7.53746e-05	9.49698e-05
CTGATATTGCCGAA	-1.18395	-0.568979	-1.09101	0.000304053	0.000384377	0.000627208	0.000936886	0.000508554	0.000459549	0.000802013	0.000634141	0.000504641	0.000399948	0.000981693	0.000945287
TGCTCTTGACCGTT	-4.37118	-4.84344	-3.9075	5.85259e-05	4.73902e-05	0.00111273	0.00107915	2.71565e-05	5.63599e-05	0.00123077	0.00116692	7.99725e-05	6.9931e-05	0.00105557	0.00119394
TGAACGTCATTAGA	0.344996	0.204589	0.338783	0.000697954	0.000525225	0.000479575	0.000483446	0.000417558	0.00044124	0.000330061	0.000415191	0.000307528	0.000254478	0.000233057	0.000211326
ATTGACCTGTCCAG	-5.13845	-5.3855	-4.13719	3.52965e-05	2.67972e-05	0.00115817	0.00102897	2.18476e-05	1.62198e-05	0.000879809	0.00071149	3.40905e-05	3.43664e-05	0.000565881	0.000638698
GGTGCGGCAGTGTC	-1.36953	-1.97783	-1.20678	0.000358823	0.000261428	0.000684276	0.000918366	0.000235626	0.000296811	0.000953954	0.00114332	0.000363621	0.000335499	0.000756147	0.000857574
CATTCTAGTTCCCT	-2.40085	-2.54746	-1.77373	0.000193854	0.000162641	0.00103233	0.000850368	0.00013196	0.000131884	0.000730644	0.000811796	0.000196999	0.000173339	0.00066505	0.000601267
AAACCTTACCTGCG	-3.85747	-6.35016	-3.60677	8.54583e-05	5.90421e-05	0.0010282	0.00106631	1.489e-05	1.15287e-05	0.00105833	0.00109692	8.03098e-05	6.78013e-05	0.000918176	0.000886222
AAGAACGTCGGCAC	-0.867552	-1.30233	-0.753574	0.00035215	0.000416039	0.000564517	0.000837092	0.00033525	0.000300165	0.000823719	0.000743386	0.000371955	0.000360986	0.000561664	0.000674048
TCGTATTCGCGCAT	-3.82137	-5.33711	-3.22919	0.000107013	3.95156e-05	0.00108841	0.000983014	2.56215e-05	1.77774e-05	0.000828672	0.000925653	8.89607e-05	7.21218e-05	0.000769442	0.000741095
TCCGTGACTCCGTC	0.773489	0.039442	0.174736	0.000636886	0.000679665	0.000336174	0.000434009	0.000454944	0.000471804	0.000397228	0.000504526	0.000371931	0.000396514	0.000369768	0.00031102
GTAGTTGCTCGTTT	2.7799	2.56143	1.85416	0.000978124	0.000798776	0.000134273	0.000124447	0.000788035	0.000838758	0.000101177	0.000174415	0.000552071	0.000556471	0.000143425	0.000163192
AGGGTGGTAAGGCT	-4.35499	-5.93139	-3.70956	9.70904e-05	1.0694e-06	0.00108494	0.000923764	1.46949e-05	1.37827e-05	0.000915336	0.000822582	7.15308e-05	4.98273e-05	0.000810026	0.000777637
GCAGTGTCGGCTGT	-1.50256	-1.67832	-1.75659	0.000257938	0.000290609	0.000590388	0.000963888	0.000250789	0.000265948	0.00092285	0.000730991	0.000304707	0.00027457	0.000941668	0.0010157
ACGGGTGGGAGCGT	-2.70255	-3.29953	-2.22668	0.000178098	0.000104219	0.00106437	0.000773374	6.10206e-05	5.48212e-05	0.000516619	0.00062395	6.10671e-05	6.05453e-05	0.000292156	0.000277057
GAGGGGCGGGGACC	-2.89196	-3.22509	-2.21196	0.000143148	0.000107403	0.000815357	0.00104443	9.35356e-05	0.000176032	0.00123878	0.0012819	0.000192313	0.000183051	0.000913519	0.000825565
GCAAACAAATGCTA	-2.38899	-3.1876	-2.5624	0.000174128	0.000161701	0.000819371	0.000939668	0.000111612	9.10318e-05	0.000892365	0.000953916	0.000111394	0.000143461	0.000776273	0.000729131
GCATCCAGCCTCCT	-0.128264	-0.0432035	0.263685	0.000511657	0.000454646	0.000612086	0.000444062	0.000449487	0.000487952	0.000470655	0.000495282	0.000495265	0.000538593	0.000429391	0.000431769
GTCCTATTTGCCTG	5.04946	5.35789	4.27029	0.000935137	0.000922217	5.50296e-05	1.05648e-06	0.000584902	0.000544131	1.21211e-05	1.54099e-05	0.000374868	0.000395232	1.54543e-05	2.44539e-05
CTAATGCCATGGAT	0.0167977	-0.433126	-0.334632	0.000517123	0.000481088	0.000513946	0.00047271	0.000370052	0.00033093	0.000442495	0.00050394	0.00032248	0.000294215	0.000400866	0.00037682
GGGTGTGTGCGGAA	-0.460486	-0.545466	-0.546065	0.000437571	0.00039444	0.000547737	0.000597113	0.000104787	0.000137498	0.000174762	0.000178851	4.24074e-05	3.66698e-05	6.15118e-05	5.39486e-05
GGTCGCCGGAAAAG	2.32254	4.3902	2.05052	0.000673567	0.000902355	0.00015891	0.00015614	0.000934607	0.000904033	5.42208e-05	3.34623e-05	0.000747191	0.000629162	0.000187554	0.000144694
TCACAATCCAGTCG	2.25794	2.66688	1.98535	0.000830204	0.000733404	0.000185929	0.000140976	0.000623336	0.000639765	8.59737e-05	0.000112923	0.000547179	0.000503314	0.000113989	0.000151315
TTTTTGTTTTATGA	6.64734	4.70584	3.85312	0.000907813	0.000937091	1.73091e-05	1.09543e-06	0.000812713	0.000769653	1.82444e-05	4.23884e-05	0.00084209	0.000766357	5.311e-05	5.81921e-05
ATATCTCATCCACA	-4.0357	-6.16905	-3.64553	5.1794e-05	6.46302e-05	0.000972171	0.000937286	4.33935e-06	1.90388e-05	0.00077988	0.000902327	6.25723e-05	4.77658e-05	0.000672766	0.000708059
GTTTATCGACTAGG	-4.51532	-5.61162	-3.56357	5.56899e-05	2.83506e-05	0.00118504	0.000736878	2.31429e-05	3.26604e-06	0.00062996	0.000661312	3.3847e-05	4.02394e-05	0.000457715	0.000418237
TGTTTATATTGTGG	2.3638	2.80268	2.07607	0.000800121	0.000767112	0.000187876	0.000116604	0.000920803	0.000913618	0.000100637	0.000162273	0.00070933	0.000621446	0.000162037	0.000153569
GGAGGTGGGCGGGC	6.03677	4.70983	4.99413	0.000934314	0.000879107	1.09135e-06	2.65304e-05	0.000628236	0.000696627	1.77589e-05	3.28668e-05	0.000365516	0.000367923	7.03658e-06	1.59768e-05
AGTGTAAGGAGGCA	-3.18188	-3.78676	-2.36058	0.000192507	1.0694e-06	0.000853011	0.000903672	6.55951e-05	3.34214e-05	0.000682646	0.000683938	7.3707e-05	0.000102664	0.000437929	0.000467874
CTGCACCATTGTAA	-3.89653	-4.4318	-3.29015	6.09631e-05	6.48614e-05	0.000872783	0.00100108	6.25464e-05	1.44417e-05	0.000886569	0.000775036	9.29578e-05	6.6369e-05	0.000791959	0.000766597
CTGGCGGAACGTGG	2.32333	2.11593	-0.583895	0.00014323	0.00139458	5.48513e-05	0.000252411	0.00149188	0.000375445	0.000430607	1.80382e-07	0.000239013	9.48134e-05	0.000171389	0.00032898
GCTTTCCGGGCGGA	4.34224	3.78222	2.66503	0.000848214	0.000885796	3.39568e-05	5.15317e-05	0.000634416	0.000678859	4.88613e-05	4.65926e-05	0.000571269	0.000489278	6.41751e-05	0.00010304
CTGCTTTCCAGCTA	1.4716	1.19408	0.899582	0.00040028	0.000963422	0.000208793	0.000282934	0.000586621	0.00042639	0.000319847	0.000122904	0.000369316	0.000387419	0.000177525	0.000228116
TTCTGAGGGATCTG	-4.25089	-5.4617	-3.66712	5.41351e-05	4.46374e-05	0.00112986	0.000750675	8.14235e-06	2.14871e-05	0.000596892	0.000708854	3.66816e-05	2.89406e-05	0.000382354	0.000451256
ACCCAACTAGTATA	-2.69006	-3.48725	-2.62319	0.000145564	0.000116727	0.000707892	0.000984777	6.39824e-05	6.66867e-05	0.000781558	0.000683783	0.000103692	8.65721e-05	0.000603899	0.00056834
GCCTTCCTCAGCAG	-1.06603	-1.22527	-1.72242	0.000299524	0.000309747	0.000687474	0.00058813	0.000241588	0.000213762	0.000556825	0.000507784	0.000154274	0.000127162	0.000464343	0.000464365
GTACAGGATGCGAG	-4.46476	-5.10631	-3.07557	5.40392e-05	2.79081e-05	0.00105802	0.000751494	2.78509e-05	5.50228e-06	0.000557875	0.000591047	4.20038e-05	4.46868e-05	0.000354189	0.000376633
TTGTCTAGGATGTT	0.155168	-0.488102	-0.413014	0.000519348	0.000436573	0.000397624	0.000460819	0.000353316	0.000306335	0.000451481	0.000473744	0.000298096	0.000302957	0.00040937	0.00039091
GTCCGCGGTATCAT	3.03725	2.23632	2.00283	0.000821311	0.000731203	0.000102154	8.69635e-05	0.000414647	0.000438856	7.11762e-05	0.00010996	0.000242775	0.000215299	5.18101e-05	6.24842e-05
ATCGGCCGGATTAC	0.130593	0.33454	-0.0409903	0.000339359	0.000602343	0.000329155	0.000531048	0.000629182	0.000657129	0.000615923	0.000404169	0.000536694	0.000469942	0.000545739	0.000489909
GCACGTGTGCGACG	-1.32803	-0.94608	-0.623327	0.000293143	0.000228482	0.000706066	0.000603524	0.000209175	0.00022613	0.000349592	0.00048908	0.000173628	0.000162957	0.00024178	0.000276702
CACATTTTTTGTGT	-1.26168	-2.95962	-2.10105	0.000285718	0.000247183	1.09135e-06	0.00127667	0.000161577	0.000225168	0.00131344	0.00169512	0.000245833	0.000227323	0.00103081	0.000999127
GTGTTGGGTGCGAG	-3.07303	-5.29331	-3.41818	0.000122683	7.30513e-05	0.000955175	0.00069201	1.29159e-05	1.31694e-05	0.000471844	0.00055107	2.96621e-05	3.1517e-05	0.000327471	0.000326531
GAGTCAAGCACGTG	-2.66478	-2.95738	-2.45928	0.000125345	0.000120705	0.000922583	0.0006377	8.57702e-05	8.08743e-05	0.000623244	0.000671102	9.32694e-05	9.7525e-05	0.000529058	0.000520201
TGGAGTTCCGACCA	2.7735	2.75532	2.20472	0.000682125	0.000784125	0.000101099	0.000113339	0.000659013	0.000620875	9.40101e-05	9.55457e-05	0.000500536	0.000460318	0.000107614	0.000100821
ATAGAGGATTTGGT	0.292333	-0.134833	-0.401441	0.000495347	0.000458131	0.000385435	0.000393157	0.000343703	0.000365032	0.000378158	0.000400008	0.000311567	0.000317288	0.000425484	0.000405126
CTCTTGTTCCCTCG	-4.45669	-4.81844	-4.48414	3.66948e-05	4.03916e-05	0.000700396	0.00099228	2.68231e-05	4.55828e-05	0.00117003	0.000872975	4.44638e-05	4.96914e-05	0.00108587	0.00102133
CGTTGCTGCCGAGT	-3.80979	-6.1391	-3.21067	9.07893e-05	2.5722e-05	0.000921715	0.000712194	2.35813e-06	1.53462e-05	0.000547134	0.000700628	4.68039e-05	3.83378e-05	0.000381876	0.000406348
CTATTTCGTTGTGC	0.278284	-0.164656	0.0706413	0.00049196	0.000429911	0.000322352	0.000437796	0.000364567	0.000331194	0.000318508	0.00046137	0.000275235	0.000246038	0.00024513	0.000251234
TGTTGCCAATGGGT	-3.95865	-4.81909	-2.91436	6.69534e-05	3.89743e-05	0.000911899	0.000735061	2.50999e-06	1.99379e-05	0.000278529	0.000355146	9.02418e-06	1.29617e-05	7.99422e-05	8.58082e-05
AAGGCTGACGACCC	1.0036	0.479513	0.521381	0.000499199	0.000579361	0.0002187	0.000319235	0.000441558	0.000475295	0.000332149	0.000325437	0.0003733	0.000397869	0.000248914	0.000288363
GCTAGTGGGGTGCG	2.73082	2.48491	2.23646	0.000688169	0.00068895	0.000101898	0.000105552	0.000546081	0.00060446	7.42765e-05	0.000131251	0.000488977	0.000482034	0.000100618	0.000105436
AGGCCGATCTGAGG	-4.13361	-6.42432	-3.47825	5.66649e-05	3.52495e-05	0.000942977	0.000670357	5.3843e-06	8.8368e-06	0.000566002	0.000655363	4.71105e-05	2.29029e-05	0.000404836	0.000375424
GCAGGGCGAGACGG	5.13233	4.76958	4.69197	0.000666395	0.00084108	3.51629e-05	7.81707e-06	0.000644087	0.000616495	2.41469e-05	2.20682e-05	0.000357385	0.000361787	1.3243e-05	1.45803e-05
TTGTGTCGTCGGGG	4.17767	3.93841	3.36039	0.000772995	0.000694722	5.22117e-05	2.88916e-05	0.000572405	0.000559911	2.71124e-05	4.67441e-05	0.000418734	0.000415454	5.55257e-05	2.56987e-05
ACTGTCATTTCCAA	0.606233	0.320147	0.572473	0.000469357	0.000495275	0.000307189	0.000326487	0.000271399	0.000276681	0.000194985	0.000244021	0.000215715	0.000283118	0.000154717	0.00018073
ATAGTGCGCCGCCT	-4.09892	-6.76158	-3.21027	5.15857e-05	4.0586e-05	0.000862827	0.000716589	1.86086e-07	1.11201e-05	0.000679809	0.000546939	3.47997e-05	5.68795e-05	0.000438231	0.000410279
AACAAAGTAAATTA	2.82194	2.9395	2.12578	0.000660317	0.000690189	7.887e-05	0.000112118	0.00062092	0.000467496	6.73954e-05	7.44838e-05	0.000407366	0.000488652	0.000111362	9.39406e-05
TCGACCTACAGTCG	2.42274	2.88311	2.25886	0.000567983	0.000713274	0.000105383	0.000133574	0.000848044	0.000916793	0.000146591	9.26322e-05	0.000734147	0.000635083	0.000135295	0.000150788
TGTGCCTGCGAGCT	3.02207	3.14333	2.11699	0.000664209	0.000680269	6.58803e-05	9.96277e-05	0.000714693	0.0006506	8.08117e-05	7.37101e-05	0.000597897	0.000546497	0.000141526	0.000122289
TTCCACGTTAGCCG	-0.933859	-0.720556	-0.581564	0.00027177	0.000272694	0.000615423	0.000424708	0.00015772	0.000205364	0.000277766	0.000320529	0.000166674	0.000180673	0.000298106	0.000221689
ATACCTTGCGTTGT	5.62318	8.1637	4.44151	0.000705542	0.00075471	2.85311e-05	1.09543e-06	0.000623208	0.000696408	3.56165e-06	1.04016e-06	0.000513728	0.000554006	2.44014e-05	2.47386e-05
AGGCGTAGGTGGGG	-9.505	-8.72006	-8.41341	1.06166e-06	1.0694e-06	0.000910501	0.000637915	1.0301e-06	1.03033e-06	0.000436348	0.000432527	1.02431e-06	1.02427e-06	0.000328804	0.000369656
TGATCTGCTATGAT	0.40858	-0.165986	-0.0713672	0.000473551	0.000405777	0.000369742	0.000292712	0.000282586	0.000319038	0.000345689	0.000329293	0.000321029	0.000227132	0.000303134	0.000272826
CAGTTCATCTAGTC	-2.93587	-3.77078	-2.7645	8.60124e-05	9.99293e-05	0.000493926	0.00092893	0.000112593	3.99816e-05	0.00109057	0.000992001	0.000171206	0.000154449	0.00117126	0.00104162
GTTTCTTCCGTGTA	5.36477	6.23612	4.37942	0.00071647	0.000728777	2.16238e-05	1.34502e-05	0.000615605	0.000696815	3.13718e-06	1.42734e-05	0.000569051	0.000532599	1.94967e-05	3.34339e-05
CTTATCTATACGGC	6.03851	5.17383	3.81347	0.000719482	0.000728852	8.54658e-06	1.34876e-05	0.000550633	0.000597464	1.37374e-05	1.8068e-05	0.000508593	0.00046313	4.08313e-05	2.8284e-05
ATCTCTGCGTTATC	-0.444836	-1.29284	-1.73481	0.000335965	0.000319313	0.000360383	0.000531555	0.000202245	0.000234277	0.000442025	0.000627499	0.0001477	0.00012256	0.000477026	0.000422494
CGTTGCCGCGTTAG	-4.35705	-4.63976	-3.51096	5.73038e-05	1.57248e-05	0.000865672	0.00063089	3.18184e-05	1.54363e-05	0.000566779	0.000611242	3.99688e-05	5.71065e-05	0.00060793	0.000498726
TCTCGTTAGTATAA	-0.899276	-0.777058	-0.839784	0.000273771	0.000262472	0.000450264	0.0005499	0.000197508	0.000206869	0.000332558	0.000360395	0.000125551	0.000192839	0.00028185	0.000287999
CCTGTACACTCAAG	-2.76501	-1.68031	-2.02571	9.10271e-05	0.000110143	0.000676553	0.000690905	0.000131598	0.000118536	0.000472313	0.000329359	0.000105995	8.79905e-05	0.000383929	0.000405965
CCTCTCTAGCAGAC	-0.161842	0.697472	1.11964	0.000619331	9.06496e-05	0.000263505	0.000530761	0.000162926	0.00210537	0.000748845	0.000649907	0.00107068	0.0041471	0.00181391	0.000587356
CTGGTTATTCTAAT	-5.44649	-4.96276	-7.05989	1.06166e-06	3.31941e-05	0.000488683	0.0010051	4.40531e-05	2.14872e-07	0.00124686	0.000133618	1.04092e-05	3.41855e-06	0.000833362	0.00101161
AGCTGTCCGTTAGC	-0.38728	-1.27346	-1.69611	0.000341969	0.000303936	0.000318515	0.000526281	0.000190988	0.000236594	0.000503773	0.000529863	0.000149286	0.000162701	0.000538552	0.000472365
GGATTTAGGACTAC	-3.55199	-4.90643	-3.32937	7.06222e-05	5.02751e-05	0.000643096	0.000774892	3.01696e-05	1.3064e-05	0.000630329	0.000666266	5.63612e-05	4.01289e-05	0.000493256	0.000476638
GTCGCTTACTGTGT	-0.251048	-0.919798	-0.234156	0.000373942	0.000302561	0.000431314	0.000373772	0.000191801	0.000142787	0.000277784	0.000355206	0.000155797	0.000149649	0.000192177	0.000167094
GTTATACCTCGGGT	-0.337548	-0.394242	-0.534463	0.000340527	0.000298842	0.000402449	0.000405462	0.000212901	0.000261988	0.000248438	0.000375686	0.000159922	0.000148059	0.000244238	0.000201842
GTATTGTCCATGAG	0.431353	0.219803	0.407636	0.000432498	0.000387461	0.000367324	0.00024073	0.000275343	0.000368791	0.000253123	0.000299984	0.000348446	0.000334367	0.000266707	0.000248036
ACGAGTCGGCCGGA	3.28959	3.07757	2.21467	0.000591229	0.000651001	5.62872e-05	7.07516e-05	0.000437025	0.000440638	4.83498e-05	5.56155e-05	0.000196967	0.000226496	5.36023e-05	3.76271e-05
TCCCGTATCAGGCC	-1.91547	-2.0284	-2.00286	0.000151791	0.000152542	0.000451452	0.000696606	0.000127833	0.000117259	0.000538129	0.000461728	0.000113384	0.000104619	0.000433661	0.000440079
TTTTTGGCCTATTG	0.0707477	-1.08103	-1.36841	0.000379574	0.000332966	7.58749e-05	0.000602566	0.000293197	0.000321287	0.000686299	0.000613668	0.000227177	0.000221715	0.000558348	0.00060063
GAGGAGCTTTGCAT	2.3573	2.01214	2.20309	0.000539765	0.000578378	0.000128586	8.96263e-05	0.000364038	0.000311336	7.67855e-05	9.06435e-05	0.0002075	0.000197995	4.22824e-05	4.578e-05
GTTGCCTTATTACA	6.59214	4.99782	3.58337	0.000636089	0.000670234	1.09135e-06	1.24487e-05	0.000498477	0.000515751	9.30501e-06	2.24375e-05	0.000254393	0.000295059	2.46273e-05	2.12108e-05
GAGGTTTCGAAAGA	4.0035	4.01271	3.07365	0.000610788	0.00063199	3.83757e-05	3.91096e-05	0.000496886	0.000550886	2.09233e-05	4.39881e-05	0.000263988	0.000242461	3.20518e-05	2.81035e-05
GCTAACGTAATAGG	-5.08054	-5.25407	-3.72644	1.86666e-05	2.16566e-05	0.00079146	0.000572968	1.25834e-05	1.60843e-05	0.000502233	0.000591788	2.45158e-05	3.81434e-05	0.000423813	0.000405571
AAATTATAGTACCC	4.28224	3.94177	3.01445	0.000666887	0.000568903	2.29858e-05	4.0527e-05	0.000451858	0.000486255	2.43404e-05	3.67064e-05	0.000294646	0.000296727	3.70645e-05	3.61207e-05
GGGGGCGGGAGTGT	0.00830649	-0.369629	-0.156355	0.000670079	1.0694e-06	0.000241268	0.000426027	1.0301e-06	0.000613507	0.000439124	0.000354871	0.000729447	1.02427e-06	0.000419771	0.000394315
GTGTGTTCACCAGG	2.46445	1.89925	1.14135	0.000556427	0.000552093	0.000143229	5.76207e-05	0.000471603	0.000509947	0.000116399	0.000146738	0.000350525	0.000317991	0.000144784	0.000158279
CCTATAAGGTTGGT	-4.22115	-5.11234	-2.92145	4.8601e-05	2.27094e-05	0.000713732	0.000616247	1.38017e-05	1.59644e-05	0.000477663	0.000551989	6.63791e-05	2.84175e-05	0.000380697	0.000337489
ACCGTAGGATATGT	0.677869	1.09862	0.91406	0.000443201	0.000371702	0.000291561	0.000217825	0.000334116	0.000285151	0.000126305	0.00016287	0.000233032	0.000201365	0.000107816	0.000122714
TTCCAGCGGTAGGC	1.86883	1.39825	1.21556	0.000510116	0.000503831	0.000125749	0.000151866	0.000546872	0.000433411	0.000187661	0.000184247	0.000433279	0.000475026	0.000183115	0.000208006
TCGCGTTTGCTATC	4.33688	4.44355	3.0367	0.000558829	0.00065084	1.90309e-05	4.0829e-05	0.000525539	0.000549028	2.6788e-05	2.25965e-05	0.000404826	0.000375814	5.23738e-05	4.27554e-05
TATTATAGACTACA	3.06907	3.53358	1.80387	0.000570078	0.000562211	6.75718e-05	6.73481e-05	0.000479013	0.000529158	4.12639e-05	4.57967e-05	0.000320307	0.000368218	0.00010315	9.40474e-05
CAAGCTTCCGCGAC	-0.268739	0.577328	0.736916	0.000533534	5.78597e-05	0.000255829	0.000456656	0.000247427	0.00186613	0.000855217	0.0005613	0.000984388	0.00315444	0.00156156	0.000921826
GAGGCGCGCGGTGT	4.9696	5.5079	3.51699	0.000557621	0.000645713	1.96227e-05	1.87824e-05	0.000481205	0.000534742	2.12868e-05	1.04016e-06	0.0003863	0.000389315	4.19777e-05	2.57752e-05
GGCGGTCGGCAGGG	1.00912	0.675478	0.739861	0.000334497	0.000508012	0.000206603	0.000211998	0.000280612	0.00026335	0.000179014	0.000161574	0.000210314	0.000192304	0.000121475	0.000119612
CGGCCCTGAGTGCT	-0.795766	-0.589061	-0.562697	0.000217638	0.000256661	0.000418233	0.000405151	0.000177703	0.000187563	0.000275552	0.000273907	0.000175314	0.000178727	0.000281281	0.000241648
TTCTAGTTGAGGGG	-9.20853	-3.79535	-2.39658	1.06166e-06	1.0694e-06	0.000740599	0.000520186	3.09578e-05	3.15795e-05	0.000405331	0.000462936	7.60378e-05	6.0203e-05	0.000355467	0.000361915
TCAACTCTCTACCC	2.11883	1.64106	1.5615	0.000431414	0.000562692	8.71156e-05	0.000141762	0.000334779	0.000371319	0.000103488	0.000122901	0.000269338	0.000230727	8.2896e-05	8.65255e-05
ATCTTGGGTGTCAC	-2.80239	-3.85107	-2.59618	0.000103142	6.07315e-05	0.000516563	0.000626611	3.2768e-05	3.09081e-05	0.000444345	0.000474547	3.74238e-05	1.99444e-05	0.000188477	0.000158418
TGCAAGGAATTGTT	-3.72863	-4.81673	-3.66719	4.37237e-05	4.78626e-05	0.000462673	0.000751445	2.49149e-05	6.41296e-06	0.000446753	0.000436147	2.11075e-05	2.53867e-05	0.00029362	0.000297033
TGACAAATGACCAC	-3.38781	-5.3457	-3.71552	4.97754e-05	6.28214e-05	0.000524987	0.000653592	2.22793e-05	1.03033e-06	0.000420274	0.000527602	2.85597e-05	1.27007e-05	0.000251932	0.00029009
ACGAGCTGGCTAGA	0.750422	-0.710512	-0.986405	0.000395071	0.000368404	0.000264905	0.000188928	0.000296348	0.000115983	0.000485378	0.000189354	7.2529e-05	0.000184176	0.000131467	0.000377127
GTGAGGGGGACTAG	1.40683	1.31614	1.22261	0.000411637	0.000460141	0.00018004	0.000148743	0.000336487	0.000335058	0.000136003	0.000133695	0.000327269	0.000284069	0.00012208	0.000139883
CGGTGTCAACTCGA	-0.889902	-0.40216	-0.401898	0.000169075	0.000264628	0.00037759	0.000426083	0.000190638	0.000190836	0.000289319	0.000214793	0.000200733	0.000154248	0.000249868	0.000219149
CGCGGCTAGTCTAG	-5.3916	-4.07015	-3.64684	5.57707e-07	2.81334e-05	0.000464347	0.00074008	2.74876e-05	2.64912e-05	0.000608458	0.000298234	6.00208e-05	3.97771e-05	0.000613727	0.000636328
CTCTAGGATCAGAG	0.876986	0.422455	0.426816	0.000405207	0.000362055	0.000197847	0.00021993	0.000314961	0.000300733	0.000264532	0.000194871	0.000344469	0.000307436	0.00024353	0.000241424
GCGGGGCGGTCTGG	4.51465	6.34344	4.09722	0.000166065	0.000931746	8.65562e-06	3.9371e-05	0.000406402	0.000355181	8.33877e-06	1.04016e-06	0.000160369	0.000199183	1.02909e-05	1.07167e-05
GTTGGATACTGGGT	-4.62852	-6.30772	-3.45278	2.64546e-05	2.17464e-05	0.000707821	0.000484462	4.99551e-06	5.81152e-06	0.000423215	0.000432874	2.66175e-05	2.79743e-05	0.000297483	0.000300264
GCAATGAATAATAA	-3.36715	-4.3106	-3.2948	7.41383e-05	3.58101e-05	0.000515693	0.000618802	3.96624e-05	6.61252e-06	0.000460319	0.000457943	2.41692e-05	3.78531e-05	0.000303761	0.000304909
TTCCTTAGTCACTA	-4.20882	-5.64979	-3.74807	3.7244e-05	2.65943e-05	0.000508072	0.000672416	1.32087e-05	1.10157e-05	0.000580082	0.000636132	4.5242e-05	2.83908e-05	0.000513656	0.0004757
ACCCGCCCGTCGCT	2.75006	2.24587	1.57296	0.000492409	0.00050984	6.67383e-05	8.22409e-05	0.000341342	0.000297243	6.93798e-05	6.52508e-05	0.000163989	0.000163301	4.21014e-05	6.7907e-05
TATACTTGGAGTTC	1.91648	0.669755	1.2343	0.000502639	0.000410818	0.000101158	0.000140816	0.000263863	0.000258074	0.000128342	0.000199754	0.000211332	0.000257683	0.000101353	9.80015e-05
TCGGGGTGGGGGGT	-3.12522	-7.77426	-3.67779	6.65567e-05	6.00291e-05	0.000306924	0.000797584	2.50738e-06	4.10633e-06	0.000657533	0.000790341	2.92707e-05	4.02084e-05	0.000472098	0.000417061
CTCATTGGAGTATT	-3.16293	-3.83621	-2.41928	5.91365e-05	6.44239e-05	0.000445666	0.000661001	1.94188e-05	3.04255e-05	0.000405421	0.000306496	4.15688e-05	1.85358e-05	0.000172077	0.000149424
TTAAATCTATCGAT	3.46095	3.9738	3.36387	0.000508551	0.000523185	4.47588e-05	4.89366e-05	0.000208805	0.000241216	9.06311e-06	1.95786e-05	0.000108754	9.83102e-05	1.23058e-05	7.80732e-06
GTTGGCCCCTTATA	-0.415804	-0.674066	-0.407998	0.000255733	0.00024876	0.000271133	0.000401882	0.00014804	0.000157333	0.000275959	0.000211282	0.000151496	0.000172645	0.000233196	0.000196888
GGTGCTAAATAGCG	0.857292	0.0351104	-0.599122	0.000319741	0.000413339	4.39445e-06	0.000400257	0.000249997	0.000234216	0.000272399	0.000200172	0.00014847	0.000134869	0.000216999	0.0002122
GTCGGCTGAGGTCC	2.42834	1.22195	1.30706	0.00046398	0.000477676	7.58843e-05	9.90553e-05	0.000388253	0.00044181	0.000159885	0.000195966	0.000489667	0.000450731	0.000168248	0.000211808
CGACTCGAGTTGGT	1.79287	1.3017	1.14107	0.000413387	0.00045613	0.00014044	0.0001105	0.000316944	0.000354844	0.00014238	0.000130129	0.00028639	0.000270176	0.000125818	0.000126542
GGTGATGTTATCAT	2.1993	1.35708	1.24119	0.000473477	0.000436601	0.000106589	9.15749e-05	0.000382798	0.000347555	0.000118534	0.000166576	0.000317238	0.000327929	0.000129093	0.000143828
GTCCCTTAGCACTT	-3.86978	-6.5483	-3.67404	5.66066e-05	1.90798e-05	0.000504455	0.000602012	2.83557e-06	1.1552e-05	0.000639789	0.000706766	5.24486e-05	2.08962e-05	0.000458179	0.000478014
CTATTCATGCCTAC	1.16057	0.753107	0.88619	0.000401088	0.000371282	0.000147831	0.000197678	0.000263629	0.000256645	0.000165562	0.00014313	0.00030559	0.000259486	0.000148196	0.000157534
TTATTATACAGAAT	-3.4172	-2.75358	-2.63682	6.20772e-05	3.91735e-05	0.000567757	0.00051387	2.45885e-05	8.08026e-05	0.000339586	0.000371158	6.27966e-05	5.59123e-05	0.000403971	0.00033435
AATAATAGGGAGCA	2.61416	2.29002	1.92098	0.000475068	0.000466379	6.69747e-05	8.67893e-05	0.000309135	0.000294889	6.32934e-05	6.02127e-05	0.000173419	0.000153954	3.94623e-05	4.69886e-05
TAGTCGCTTTCCAC	0.982799	0.64922	0.393405	0.000398338	0.000341446	0.000139254	0.000235074	0.000324436	0.000322677	0.000235295	0.000177321	0.000309367	0.000280431	0.000216795	0.000232236
TTTATAATATAGTA	2.96622	2.93645	1.96068	0.000512513	0.000441747	4.70478e-05	7.50604e-05	0.00033725	0.000311415	3.96619e-05	4.50726e-05	0.00021479	0.000223208	5.82166e-05	5.43086e-05
GGGTTGGAGGGGAG	-9.02567	-8.68624	-8.45029	1.06166e-06	1.0694e-06	0.000612554	0.000498136	1.0301e-06	1.03033e-06	0.000400353	0.000448391	1.02431e-06	1.02427e-06	0.000385755	0.000330789
TCTTTTGAGTCTCC	0.507295	0.19211	-0.590367	0.000304199	0.000336818	0.000173409	0.000277572	0.000255704	0.000303382	0.000250716	0.000238666	0.000145963	0.00018476	0.000250175	0.000247771
GTCCCCTTTAAATA	0.610733	0.329692	0.306228	0.00035338	0.000303116	0.000178638	0.000251278	0.000351865	0.000262788	0.000247595	0.000241488	0.000223793	0.000269504	0.000181249	0.000217706
GGACTGGTGGGAGC	-0.25534	-0.999677	-0.909099	0.000278808	0.000219593	0.000236657	0.000358242	0.000119572	0.000117423	0.000187867	0.000286016	4.97304e-05	5.34728e-05	9.80004e-05	9.5802e-05
CTTTAATTTCCAGC	0.676679	-0.118347	-0.0662541	0.000351037	0.000310554	0.000163759	0.000250135	0.000149095	0.000144556	0.000158697	0.000160058	7.80156e-05	8.24981e-05	9.11146e-05	7.69424e-05
GGAAAACTTATAAA	0.460318	0.241959	-0.537232	0.00031039	0.00030978	0.000220738	0.000230018	0.000305571	0.000204245	0.000213112	0.000217986	0.000119784	0.000170148	0.000240635	0.000180109
AGCCGGGTGCCGCG	2.7045	2.63435	1.91457	0.000464011	0.000437956	7.00641e-05	6.83104e-05	0.000341285	0.000319875	6.12674e-05	4.52177e-05	0.000209116	0.000160148	5.04623e-05	4.74851e-05
GACTTGGACATAAA	0.92445	0.311951	-0.197224	0.00036274	0.000328307	0.000176519	0.00018758	0.000200001	0.000130952	0.000131937	0.000134663	7.80197e-05	0.000108137	0.000124709	8.87176e-05
ACTGCTGAGCCGAG	-4.21261	-4.77648	-3.39272	4.19689e-05	1.44317e-05	0.000561589	0.000484109	6.91609e-06	1.71746e-05	0.000313891	0.000346367	2.50134e-05	1.86719e-05	0.000239777	0.000219046
CGATACGGGGGGTG	-8.9594	-8.7499	-9.19812	1.06166e-06	1.0694e-06	0.000301587	0.00075924	1.0301e-06	1.03033e-06	0.000742008	0.000145028	1.02431e-06	1.02427e-06	0.000590921	0.000612352
TTCAGTAGTTGCCC	4.45149	4.75259	3.22238	0.000473255	0.000500342	1.98556e-05	2.4643e-05	0.00032254	0.000285099	1.41193e-05	8.42168e-06	0.000175997	0.000189187	1.671e-05	2.24171e-05
ATTAAAGTATAGTT	-3.56383	-6.15281	-3.97004	5.74478e-05	2.87713e-05	0.000374447	0.000645136	9.7396e-06	3.11412e-06	0.000459404	0.000455152	2.00898e-05	2.84167e-05	0.000398507	0.000361648
ATCTACACTGATAG	0.710902	0.802623	0.716935	0.000352037	0.000298555	0.00023571	0.000161761	0.000360388	0.000298782	0.000173206	0.0002047	0.000236213	0.000323604	0.000152223	0.000188364
CATCTGAGCGGTAC	-0.376179	-1.44369	-1.34754	0.000238958	0.000222545	0.000216252	0.000382733	0.000117689	0.000129232	0.000311433	0.000360234	0.000116421	0.000114547	0.000308643	0.000279121
GTCGGGGGAGTGGG	1.65007	1.97744	1.84556	0.000407458	0.000371674	0.0001316	0.000116652	0.000290942	0.000303239	5.91537e-05	9.17324e-05	0.000200554	0.000157762	5.5061e-05	4.46392e-05
TGCAGGCGCCTGTG	3.99377	4.91241	3.1832	0.000407525	0.000542856	1.09135e-06	5.85645e-05	0.000317123	0.0003944	1.04019e-06	2.25867e-05	0.000258493	0.000201885	4.96447e-05	1.03993e-06
TGTGGGCCAACGAC	-1.92254	-2.90382	-2.49121	0.000118062	0.000105499	0.000371916	0.000475582	6.90167e-05	5.46168e-05	0.000418186	0.000507094	5.02523e-05	4.64078e-05	0.000266249	0.000277222
GCCCCTATCTTCTC	-2.5583	-2.52903	-2.29477	6.61359e-05	9.01947e-05	0.00034002	0.000580789	6.05436e-05	4.46767e-05	0.000367219	0.000240097	4.46581e-05	4.6763e-05	0.000207124	0.000241458
TGGTCCTACCGTAC	0.849516	0.282942	-0.00558592	0.000313265	0.000345103	0.00014659	0.000218786	0.000223645	0.000226661	0.000172668	0.000197445	0.000157515	9.41647e-05	0.000126835	0.000125821
CAGATAACGAACCG	-3.79933	-4.28465	-2.48242	4.60453e-05	2.61913e-05	0.000563093	0.000442607	2.43402e-05	3.55239e-05	0.000623972	0.000542767	8.366e-05	9.53157e-05	0.000459042	0.000541132
GTGGGGGCGCGGGG	2.73784	2.11509	1.35571	0.000171401	0.000697401	0.000129146	1.09543e-06	0.000356516	0.000263348	0.000142044	1.04016e-06	0.000229352	0.000302986	9.22045e-05	0.000115803
GACCAGGGGCGACG	2.5416	1.98074	1.86261	0.000488731	0.000358942	8.53032e-05	6.02866e-05	0.000294113	0.00033672	6.4703e-05	9.51252e-05	0.000256243	0.000266769	6.28585e-05	8.09581e-05
GTGGTGGGCGAGGG	-8.90417	-1.20921	-0.797781	1.06166e-06	1.0694e-06	0.000523889	0.000497095	8.03351e-05	0.000121111	0.000234636	0.00023113	7.82835e-05	9.97791e-05	0.00015728	0.000152268
TGATGGGCGGCGGA	0.628805	3.02863	0.281131	0.000197704	0.000417532	0.000118801	0.00027908	5.73421e-07	1.38032e-05	6.58836e-07	1.10294e-06	4.43614e-06	5.41572e-07	2.58123e-06	1.51516e-06
CCCATATCGTGCGT	-4.67234	-6.21492	-3.3949	2.2759e-05	1.71461e-05	0.000527462	0.00049006	2.71304e-06	7.3779e-06	0.000406948	0.000342616	1.31322e-05	4.08162e-05	0.000308342	0.000259134
ACTATCTAGTGTTT	1.13249	0.71606	0.0693043	0.000358222	0.000326713	0.000171163	0.000141255	0.000197098	0.000215004	9.78513e-05	0.000153019	0.00010453	0.000112757	0.000112982	9.41129e-05
GGCCTGTTCCTGAG	0.975116	0.762928	0.591697	0.000312063	0.000347941	0.000158498	0.000177246	0.000258284	0.000242988	0.000133231	0.000162168	0.000163279	0.000161739	0.000122632	9.30375e-05
GTCGTATCACGCTA	3.63993	3.73207	2.67309	0.000413791	0.000481475	3.36019e-05	3.82148e-05	0.000244889	0.000263873	1.7552e-05	2.07348e-05	0.000174862	0.000194719	2.62755e-05	3.16713e-05
TGTGAGGGGGCGGT	-0.754609	-1.90459	-0.974523	0.000226964	0.000151181	0.000253421	0.000384574	0.000139938	0.000109132	0.00042613	0.000506394	0.000188609	0.000196976	0.000404169	0.000353502
TTGAGTTTGTAGTT	6.83021	4.90772	3.61947	0.000452899	0.000489237	7.20304e-06	1.07666e-06	0.000312873	0.000384055	1.24216e-05	1.07959e-05	0.00027651	0.000255923	2.78634e-05	1.54573e-05
GTTATGTAGGTGGG	1.37096	0.972812	0.924433	0.00039985	0.000294312	0.000159572	0.000108815	0.000249212	0.000233393	0.000116148	0.000129745	0.00019915	0.000160721	0.000101595	8.80165e-05
CAATGGGTGGAACA	-4.22009	-5.13294	-3.04457	2.15054e-05	3.03802e-05	0.000400396	0.000566591	1.28603e-05	1.42778e-05	0.000450683	0.000501562	3.78785e-05	5.02573e-05	0.000358506	0.000368701
TATTGAATAGGCGC	2.13721	1.88413	1.47222	0.000371643	0.000400849	4.92929e-05	0.00012631	0.000369838	0.000345634	0.00011053	8.32963e-05	0.000347651	0.000310251	0.00010787	0.000129255
CAGGAATTAAGGGT	1.36586	3.25577	1.47042	0.000117882	0.000570801	9.80166e-05	0.000169195	0.000762269	0.000543821	0.000125688	1.10502e-05	0.000402436	0.000322776	0.000120696	0.000141017
TCCTCTCCGGGGGC	7.85613	3.1927	2.84941	0.000489051	0.000437713	3.67317e-06	3.26635e-07	0.000200785	0.000167941	1.32003e-05	2.71276e-05	0.000174301	0.000150622	2.07308e-05	2.43532e-05
GATGGGAGTGCGGG	0.529632	-0.0602467	0.0807946	0.000326468	0.000242192	0.000225466	0.000168463	0.000118766	0.000155428	0.000124257	0.000161631	9.86426e-05	0.000106538	9.76164e-05	9.63892e-05
GTGTGCCCTACAAC	-3.40916	-8.11336	-3.86393	5.5769e-05	3.10677e-05	0.000377062	0.000545432	2.5847e-06	1.03033e-06	0.000471356	0.000529741	3.12578e-05	8.67221e-06	0.000295156	0.00028622
CAGGCAACGACAAT	0.694087	0.835426	0.687456	0.000212985	0.000377333	0.000168118	0.000196757	0.000259511	0.000244146	0.000206558	7.57001e-05	0.000218942	0.000261853	0.000147988	0.00015056
GACTACTCAAGGGT	-4.14818	-5.59344	-3.66944	3.1469e-05	2.21496e-05	0.000556938	0.000393763	1.45456e-06	1.43673e-05	0.000343043	0.000420882	1.22011e-05	3.0082e-05	0.000273592	0.000264402
CAGCGGGCGGGGCG	-3.24063	-4.67712	-3.78744	1.06166e-06	9.21598e-05	0.00019555	0.000685584	2.8419e-05	3.36061e-06	0.000734918	7.8103e-05	2.62929e-05	3.84379e-05	0.000401241	0.000492568
GTTGTACATAAAGT	0.612517	0.48539	0.0422497	0.000301969	0.000271101	0.000176905	0.000197914	0.00018132	0.000169998	0.000130144	0.000120803	0.000110129	9.61196e-05	0.000101814	9.84826e-05
ATGTGTCCTCTGAT	-0.438291	-0.747986	-1.04104	0.000193792	0.000215313	0.000273555	0.000280782	0.000141027	0.000153155	0.000230834	0.000263229	0.000104647	8.30564e-05	0.000194563	0.000191676
GGCGAATACAGTCA	-3.18025	-3.56478	-2.38012	3.29687e-05	6.56264e-05	0.000449427	0.000444303	2.92238e-05	3.70212e-05	0.000398013	0.000385881	8.00883e-05	4.85994e-05	0.000318264	0.000351661
GAAGTGGTCTTTGG	0.3555	0.489308	0.895277	0.000295794	0.000234987	0.000237807	0.000177051	0.000161859	0.000130827	9.5634e-05	0.000112866	8.38269e-05	8.90324e-05	4.61962e-05	4.67406e-05
GGGGGAGTTGGCGG	8.68581	8.45954	1.7972	6.13005e-05	0.000839223	1.09135e-06	1.09543e-06	0.000439977	0.00029236	1.04019e-06	1.04016e-06	0.000319489	0.000462625	1.03989e-06	0.000224
GGGCAGGGGCCAGG	-0.154309	-0.12897	0.351793	0.00024123	0.000205538	0.000309839	0.000187364	0.00017374	0.000152965	0.000150066	0.000207189	0.000110709	0.000113575	7.48571e-05	0.000100894
ACTTGTTTTATTTG	-3.48247	-4.94755	-4.21904	5.06423e-05	2.96293e-05	0.000494847	0.000402356	1.59085e-05	3.74208e-06	0.000302323	0.000304045	1.39882e-05	1.48711e-05	0.000268834	0.000268624
TCGCCAGGGGGTTG	5.89033	4.4725	3.9521	0.000488129	0.000388836	1.36894e-05	1.09543e-06	0.000251482	0.000288153	1.9192e-05	5.1158e-06	0.00017852	0.00018796	1.8506e-05	5.17211e-06
GTACACGCAGAGGT	3.45456	3.10057	2.61987	0.000415712	0.000403528	4.54009e-05	2.93273e-05	0.000247347	0.000291456	3.08387e-05	3.19766e-05	0.000232545	0.000265277	4.7327e-05	3.36598e-05
CTTTAATGGAGTTG	-4.29356	-3.42597	-2.53425	2.26251e-05	2.4475e-05	0.000535178	0.000388482	3.00578e-05	3.29273e-05	0.000361868	0.000315083	4.90168e-05	5.38355e-05	0.000324659	0.000271137
CAAGGTCGGCGGTG	-0.548866	-0.509886	-0.645788	0.000176576	0.000201735	0.000334157	0.000219287	9.85436e-05	0.000112081	0.000151047	0.00014887	5.68847e-05	4.67448e-05	7.01963e-05	9.19418e-05
AGTGAGAGCATAAC	-0.547521	-1.80107	-1.88549	0.000213894	0.000162051	0.000223185	0.000326286	8.32992e-05	0.000109114	0.000278801	0.000391717	7.03329e-05	8.46665e-05	0.000292556	0.000280131
ACATTAGGTCGTAT	3.44661	2.93358	2.25186	0.000389906	0.000415436	1.09135e-06	7.27754e-05	0.000363161	0.000385552	4.64934e-05	5.15054e-05	0.000335363	0.000322205	8.19134e-05	5.61446e-05
AAGGAAATCGAAGA	1.30415	1.19379	1.06981	0.000269102	0.000367021	0.000118807	0.000138797	0.000282356	0.00032051	0.000145769	0.000117776	0.000295342	0.00028037	0.000135669	0.00013859
TCGGCCATGCCGGG	-3.92011	-3.62636	-2.35784	2.81596e-05	3.06639e-05	0.000463526	0.000426947	3.36776e-05	3.28236e-05	0.00041305	0.000408196	6.47158e-05	7.03567e-05	0.000334665	0.000357721
ACACCGGTGTCAAA	-3.82668	-6.76687	-5.39041	3.63751e-05	2.60191e-05	0.000401937	0.000483363	2.39075e-06	5.0236e-06	0.000373508	0.000433919	3.53936e-06	8.37464e-06	0.000233676	0.000266051
TGGGGCGGGTTCGA	2.97591	3.22345	2.67413	0.000387576	0.000385292	4.9323e-05	4.89121e-05	0.000311618	0.000333571	4.49931e-05	2.40836e-05	0.000286086	0.000256923	5.16647e-05	3.34127e-05
GAGTGCCGGTCGTG	-0.194405	-0.335817	0.539107	0.00021742	0.000202543	0.000200866	0.000279676	0.000139126	0.00012071	0.000149951	0.000177985	0.000127025	7.14996e-05	5.13756e-05	8.52481e-05
AATCAGTGGGTTTC	3.33455	2.67637	1.8799	0.000393425	0.000388733	3.29872e-05	4.4547e-05	0.000307142	0.00031834	5.08546e-05	4.69921e-05	0.000185267	0.000240353	6.87333e-05	4.69084e-05
CTGGGATGGGTTGG	-5.68701	-4.41261	-4.18564	1.06166e-06	1.6212e-05	0.000474367	0.00041554	1.40535e-05	8.6955e-06	0.000379534	0.000104962	1.03397e-05	2.05422e-05	0.000278428	0.000283535
TGATAACAAGCATT	-4.75546	-6.47673	-3.60661	3.14465e-05	1.0694e-06	0.000410498	0.000467777	1.0301e-06	6.42306e-06	0.000312914	0.000350875	2.71426e-05	1.64352e-05	0.000290194	0.000240646
TCCTGTAATAATTA	5.92717	6.61598	5.10243	0.000435288	0.000398996	1.26152e-05	1.09543e-06	0.000329512	0.00036151	4.25528e-06	2.78977e-06	0.000143678	0.000178314	5.01314e-06	4.35945e-06
ATGTATATATGGCC	-0.0875618	-0.582105	-0.342691	0.00023759	0.000191779	0.000179978	0.000276258	0.000106184	9.94777e-05	0.00014762	0.000160263	6.95293e-05	6.84983e-05	9.8151e-05	7.68845e-05
GTTGTAGGGAGTCT	3.19535	2.78983	2.82937	0.00035492	0.000406934	2.38273e-05	5.93445e-05	0.000211556	0.000246171	2.21285e-05	4.40602e-05	0.000109161	0.000125653	7.83955e-06	2.51973e-05
GTCCAGTTGGGCAT	4.94858	4.54445	3.21709	0.0003969	0.000411132	1.02952e-05	1.5872e-05	0.000285694	0.000301739	1.25995e-05	1.25739e-05	0.000153078	0.00016227	1.39994e-05	1.99122e-05
TTCTCCGAGGTCCG	-5.62651	-8.17793	-5.24704	1.06166e-06	1.62857e-05	0.000464511	0.000392491	1.0301e-06	1.03033e-06	0.0002762	0.000320506	1.02431e-06	9.77826e-06	0.000205417	0.000204829
CGACAAGAGGGGTG	8.54947	7.94272	7.49892	0.000390211	0.000429106	1.09135e-06	1.09543e-06	0.000288073	0.000223764	1.04019e-06	1.04016e-06	0.000164429	0.000211778	1.03989e-06	1.03993e-06
ACAATTATGTTGTC	-2.0697	-2.70159	-2.02904	9.96671e-05	7.01536e-05	0.000263962	0.000448945	6.34056e-05	4.81865e-05	0.000344175	0.000381751	5.65699e-05	7.35956e-05	0.000277853	0.000253395
TTGACAGAGTGCAT	-0.922906	-0.799656	-0.570273	0.000156037	0.000141037	0.000283056	0.000280177	7.99676e-05	9.62482e-05	0.000151586	0.000155151	5.14683e-05	4.31135e-05	7.56235e-05	6.4812e-05
GACGGCATAGGATG	1.22651	1.59934	1.47416	0.000285303	0.000282575	0.000162628	8.00553e-05	0.000197977	0.000230367	6.26401e-05	7.87256e-05	0.000145901	0.000120649	5.29037e-05	4.30394e-05
TGCTTTGCCCAACT	-1.93837	-2.34757	-1.23495	0.000107457	6.68611e-05	0.000331735	0.000336378	3.74422e-05	4.09584e-05	0.000191806	0.000207228	3.47013e-05	3.74201e-05	8.14453e-05	8.83096e-05
GGCTGAGTGGGTAT	5.26528	5.69952	3.73757	0.000359994	0.000402121	1.95266e-05	2.89283e-07	0.000186244	0.000154128	1.04019e-06	5.50958e-06	6.0544e-05	3.92867e-05	2.65108e-06	4.83308e-06
CTTCATTTGTCCAA	2.73752	3.2679	1.85067	0.000263486	0.000422872	4.05559e-05	6.23584e-05	0.000326661	0.000208298	3.87224e-05	1.6815e-05	0.000101721	0.000124746	3.31003e-05	2.96906e-05
TAGGGTTCCGAGTG	-2.19053	-4.29997	-3.2415	7.60424e-05	7.51756e-05	7.02832e-05	0.000619989	2.20196e-05	2.66611e-05	0.000462817	0.000496092	4.12902e-05	2.56937e-05	0.00030248	0.000331037
CTGTGCCCTTTTGA	0.138423	-0.00912178	0.167707	0.000192213	0.000232721	0.000175815	0.000210243	0.000168168	0.000141113	0.00014556	0.000165682	0.000131522	0.000114891	0.000105247	0.000114123
GTCCGTAGGCCGGG	1.00633	0.992188	1.71412	0.000287253	0.000245558	0.000160114	0.000105126	0.000191185	0.000228846	0.000111639	9.95163e-05	0.000141448	0.000159657	4.88371e-05	4.29365e-05
CAACTCTCAATGAT	3.39108	3.24672	3.33586	0.000357856	0.000352131	3.62499e-05	3.1426e-05	0.000211458	0.000220574	1.89081e-05	2.66069e-05	0.000155622	0.000122777	1.47313e-05	1.2841e-05
GATGTAGTCCGGGG	-3.82736	-3.49587	-3.45768	1.75336e-05	3.77251e-05	0.00047353	0.000310897	1.92729e-05	1.2792e-05	0.000160022	0.000201714	1.53826e-05	4.36087e-06	0.000114745	0.00010217
TGTTCAACACGCGC	-3.48617	-4.31859	-3.84656	4.85531e-05	2.00782e-05	0.000386467	0.0003826	6.17714e-06	1.04929e-05	0.000161775	0.000170854	1.00544e-05	7.01208e-06	8.14153e-05	0.000164097
ACATTTAGTTGGGT	0.601161	0.196386	-0.222214	0.000238177	0.00023948	0.000192734	0.000122148	0.000165429	0.000185474	0.000139818	0.000166427	9.32414e-05	0.000132393	0.0001527	0.000110508
GGTCTTGAGACGTA	-3.19485	-3.99683	-2.75652	4.25084e-05	3.85822e-05	0.000333799	0.000408735	1.55214e-05	3.40361e-05	0.00038436	0.00040682	4.18226e-05	5.27691e-05	0.000306086	0.000333131
GCCCTAGGTTAAAG	-1.39838	-1.57011	-1.63722	0.000104356	0.00011712	0.000314076	0.000269746	5.85312e-05	5.94497e-05	0.00017046	0.000179858	3.44782e-05	2.72785e-05	9.92711e-05	9.2833e-05
GTTTTGCTGGGTGG	8.42789	2.42282	1.62445	0.000404655	0.000348447	1.09135e-06	1.09543e-06	0.000277368	0.000285029	1.04019e-06	0.000103842	0.000183344	0.000176938	7.45324e-05	4.23191e-05
GCGTGGGGTGGGGG	-8.5244	-8.40638	-2.66349	1.06166e-06	1.0694e-06	0.000257278	0.000527409	1.0301e-06	1.03033e-06	0.000590965	0.000108119	0.000156949	1.02427e-06	0.000506874	0.000493986
CACGTTGACGATGT	-1.60507	-2.02827	-1.78367	0.000123128	7.58606e-05	0.000338005	0.000267338	4.83818e-05	5.74582e-05	0.000174063	0.000257674	4.12035e-05	4.73003e-05	0.000161114	0.000143605
CTGCTTTAACCGCA	-8.51644	-8.12508	-8.45938	1.06166e-06	1.0694e-06	0.000328985	0.000451385	1.0301e-06	1.03033e-06	0.000435072	0.000140172	1.02431e-06	1.02427e-06	0.000346142	0.000374932
GTGGAATGACTAAC	-3.86999	-5.48924	-2.93952	2.03876e-05	3.1741e-05	0.000326347	0.000435838	1.0301e-06	9.83051e-06	0.000224689	0.000263155	2.23186e-05	2.86951e-05	0.000198052	0.000193303
CTAGGAGTACGTGT	-6.82301	-5.87711	-3.6209	5.78995e-06	1.0694e-06	0.000437238	0.000339394	1.0301e-06	6.52997e-06	0.000259802	0.000184535	1.36692e-05	9.70122e-06	0.000148498	0.000139022
GTTCGTACACGTCA	-4.00404	-4.2716	-3.05735	2.3002e-05	2.44791e-05	0.000402907	0.000358919	1.17281e-05	1.52915e-05	0.000224668	0.000297197	1.11717e-05	2.05685e-05	0.000123715	0.000140505
GGGAGGGGTGGTAA	-3.41801	-3.36699	-2.94565	3.67987e-05	3.20817e-05	0.000397218	0.00033902	8.76339e-06	3.03127e-05	0.000205771	0.000197388	6.60542e-06	3.28908e-05	0.000154056	0.000150232
GTCGGCTCGGAGGG	3.362	2.93491	2.4577	0.000299958	0.000375741	3.51231e-05	3.0596e-05	0.000273233	0.000270551	4.27659e-05	2.83442e-05	0.000197685	0.000184675	2.56197e-05	4.39837e-05
TCCTGTGGCTCTAG	-3.03489	-4.65405	-3.12428	4.32539e-05	4.34871e-05	0.000375803	0.00033511	6.31326e-06	9.21703e-06	0.000199454	0.000191556	6.88775e-06	1.9818e-05	0.000126926	0.00010594
AAGTGCCAGTGTTG	-4.14124	-4.86049	-3.43948	2.62864e-05	1.652e-05	0.000448164	0.000307185	7.95002e-06	1.00434e-05	0.000237382	0.000285337	2.42765e-05	2.53172e-05	0.000295891	0.000242146
TCCAGATATGGGCC	-3.78821	-8.07818	-3.79139	3.29887e-05	2.09703e-05	0.000319776	0.00042569	1.0301e-06	1.28132e-06	0.000297387	0.000327287	1.30835e-05	5.44288e-06	0.000140629	0.000115885
GATACTAGCTACTA	-1.61894	-1.26195	-1.18937	2.22917e-05	0.000169901	0.000106331	0.000483988	0.000110865	0.000107614	0.000420647	0.000103309	0.000126947	0.00014913	0.00030273	0.000326869
GGCTTGAGGGTGGG	-3.95425	-3.86117	-2.58167	2.24649e-05	2.53544e-05	0.000416351	0.000324874	1.83543e-05	2.65885e-05	0.000332594	0.000320517	3.79433e-05	4.27455e-05	0.000259384	0.000223646
TTATTGGTATTTGT	2.10403	0.259778	-0.0493836	0.000301432	0.000286531	1.09135e-06	0.000135673	0.000224937	0.000219765	0.000183293	0.000188129	0.000127756	0.000140736	0.000148033	0.000129808
CGTGGAGAGGTCTC	0.292509	0.62602	0.0372786	0.000114718	0.000288489	0.000117751	0.00021146	0.000173219	0.000136549	8.93697e-05	0.000111348	5.98019e-05	4.83982e-05	5.45096e-05	5.09305e-05
GTCCTGTTGCATCA	-2.96748	-3.35217	-2.89964	5.21356e-05	3.4494e-05	0.000224887	0.000452704	4.90994e-05	3.21857e-05	0.000389702	0.00044037	4.43538e-05	4.04514e-05	0.0003126	0.000320249
ACTCCTATTTGGTG	4.55284	5.50813	4.80228	0.000348358	0.000329371	2.7779e-05	1.09543e-06	0.00021039	0.000196632	1.73227e-06	7.21116e-06	0.000149157	0.000135313	3.582e-06	6.61344e-06
CGCCACTAAGCTTA	-5.99656	-4.68145	-4.68654	1.06166e-06	1.03599e-05	0.000390238	0.000338999	8.90125e-06	1.78181e-05	0.000338008	0.000347613	2.11809e-05	1.61709e-06	0.000282858	0.000304206
ACTCAAACGTTTCT	4.20534	4.09594	3.36558	0.000324834	0.000338112	1.92689e-05	1.66683e-05	0.000146553	0.000150381	3.19079e-06	1.41735e-05	8.70853e-05	8.55974e-05	6.38014e-06	1.03735e-05
CATGCTCCGTTCAC	4.57887	3.40874	2.79057	0.000299263	0.000370573	6.97252e-06	2.10554e-05	0.000233586	0.000234652	2.21718e-05	2.19176e-05	0.000168698	0.00013366	1.92235e-05	2.4476e-05
CCGGTGCACATATT	-2.65133	-2.92347	-2.52845	5.97942e-05	4.39053e-05	0.000257091	0.000394398	3.93535e-05	3.86052e-05	0.00032249	0.00026896	4.55034e-05	4.46883e-05	0.000274172	0.00024619
TAACTCTTCGTCCG	-3.00414	-3.63144	-3.727	4.23778e-05	4.12834e-05	0.000378739	0.000292474	8.20435e-06	2.43203e-05	0.000208836	0.000194237	8.00395e-06	8.9513e-06	9.57544e-05	0.000128759
GCTGGTAGAGTAGC	6.86614	4.43805	3.57326	0.000358634	0.000327272	1.09135e-06	4.78829e-06	0.00021831	0.000222319	1.09797e-05	9.34794e-06	0.000110214	0.000116026	1.37386e-05	5.26824e-06
TTGGGGGAGGGGTC	-1.76331	-1.88715	-2.36379	4.24944e-06	0.000161635	7.53229e-05	0.000487817	0.000103409	6.33032e-05	0.000535393	8.12798e-05	6.45702e-05	0.000114504	0.000453899	0.000467831
TGTGCTTTGAAGTA	-2.23522	-3.78387	-2.50141	7.66209e-05	5.33906e-05	0.000255534	0.000356605	2.27809e-05	4.14655e-05	0.000371516	0.000513411	8.51885e-05	9.55409e-05	0.00050741	0.00051595
GTCGGTAGGGGGGA	2.36622	2.4984	1.56162	9.30926e-05	0.000489662	1.09135e-06	0.000111936	0.000286125	0.000144901	7.52397e-05	1.04016e-06	0.000117943	0.000178981	3.91356e-05	6.14537e-05
TTCTCATGTAGTTT	-4.75179	-5.31933	-2.97264	1.49958e-05	1.13151e-05	0.000395613	0.000313258	1.15003e-05	2.37871e-06	0.000225079	0.000329081	2.84779e-05	1.87478e-05	0.000172947	0.00019776
CGGGGGGGGGAAGT	-2.07674	1.28432	-1.39809	1.06166e-06	0.000135859	6.62721e-05	0.000511329	0.00287282	1.4817e-05	0.00118452	1.04016e-06	3.19073e-05	4.07405e-05	3.88057e-05	0.00015266
AGGCAGGGTGTTGG	-3.52397	-5.40022	-3.56652	2.97297e-05	2.89909e-05	0.000402921	0.000272559	1.0301e-06	9.25563e-06	0.000206784	0.000227591	1.1712e-05	5.6573e-06	0.000107798	9.79856e-05
GTTCGATTACCAAG	2.41776	2.72564	2.1479	0.000254797	0.000313758	7.44075e-05	3.19956e-05	0.000297648	0.000294766	5.57239e-05	3.38385e-05	0.000270824	0.000261629	6.28651e-05	5.72781e-05
TTGACTGATTTACC	-0.943883	-1.21013	-1.52163	0.000115735	0.000124752	0.00020348	0.000259145	6.97373e-05	7.56604e-05	0.000176315	0.000160076	3.2981e-05	3.48244e-05	8.0648e-05	0.000114032
AATTTCATTTTAGT	0.054911	0.238375	-0.036502	0.000194279	0.00015803	0.000165721	0.000173431	5.58106e-05	7.71775e-05	5.30528e-05	5.96813e-05	1.64824e-05	2.45476e-05	2.40008e-05	1.80805e-05
GGGTCGGGATGGGG	8.23953	7.57555	6.79038	0.000236293	0.000424631	1.09135e-06	1.09543e-06	0.000235556	0.000161275	1.04019e-06	1.04016e-06	0.000108379	0.000121836	1.03989e-06	1.03993e-06
TTGTATAGCGTCGT	-1.96908	-1.82014	-1.19374	9.65849e-05	4.74e-05	0.000330903	0.000232826	2.99021e-05	3.7e-05	0.000116829	0.000119412	2.8498e-05	7.74735e-06	4.40322e-05	3.88773e-05
GCCGGAGGAACGCG	-4.20043	-5.9885	-3.97014	1.40962e-05	2.27212e-05	0.000366006	0.000310869	1.85184e-06	4.81223e-06	0.000206531	0.000216585	1.13761e-05	4.75962e-06	0.000147164	0.000105718
ATAGCTAAATATCA	-3.51085	-4.40298	-3.60501	1.52476e-05	4.21982e-05	0.000230691	0.000424141	1.32462e-05	1.30239e-05	0.000297755	0.000258012	1.43354e-05	2.20936e-05	0.000235546	0.000207717
GGCTGGGGCGCCCC	-0.96712	-0.81393	-1.37425	0.000104229	0.000127326	0.000152119	0.000300554	9.97165e-05	8.48414e-05	0.000181077	0.000143374	4.91512e-05	3.15368e-05	0.000105515	0.000103655
CTGTAGTGCCCGGC	0.747991	0.270677	0.820802	0.000179289	0.000237675	9.57167e-05	0.000152557	0.000152521	0.000131551	0.000143556	9.19202e-05	0.000118223	0.000146895	8.61289e-05	6.39616e-05
TCTATGTGGAGGGG	-8.29804	-7.60576	-6.81626	1.06166e-06	1.0694e-06	0.000380427	0.000290312	1.0301e-06	1.03033e-06	0.000164046	0.0002373	1.02431e-06	1.02427e-06	0.000122193	0.000108669
TCAGGTCGGGTGGG	-3.58974	-5.14142	-3.12962	2.94717e-05	2.42182e-05	0.000382484	0.00026393	1.06817e-05	2.4211e-06	0.000214591	0.000247881	2.03927e-05	5.31864e-06	0.000117311	0.000107715
CGCTATACAAGAAC	-3.24339	-4.88664	-3.1901	4.07261e-05	2.54923e-05	0.00029721	0.000329891	2.26398e-06	1.91018e-05	0.000300839	0.000331203	2.42935e-05	3.25022e-05	0.00024957	0.000268791
ACTTGGGGCATATT	5.56889	5.17352	5.02677	0.000317569	0.000304113	4.44139e-06	8.65538e-06	0.000295609	0.00026957	7.96527e-06	7.69504e-06	0.000176183	0.000166167	7.99458e-06	2.5072e-06
TCCCTGCAGACCGG	-1.67475	-2.33406	-1.04447	9.84893e-05	6.36082e-05	0.000298891	0.000218628	2.69164e-05	2.49014e-05	0.000111569	0.000149708	1.74785e-05	2.45196e-05	4.85298e-05	3.80961e-05
GTATTTCGGTTCGA	1.99817	1.94885	1.37152	0.00025703	0.000256204	7.33577e-05	5.51138e-05	0.000171194	0.000191311	4.5673e-05	4.82236e-05	0.000148256	0.000154496	5.68707e-05	6.01381e-05
GCCTAGTAGTAGTT	0.384086	-0.615629	-0.172564	0.000175695	0.000192489	9.58439e-05	0.000186282	7.83119e-05	6.78668e-05	0.00011306	0.000110919	6.19132e-05	3.91267e-05	6.98915e-05	4.39866e-05
CCATTATTTTAAGT	-3.60128	-2.81848	-4.33716	2.73908e-05	2.45221e-05	0.000337743	0.000292298	3.32496e-05	1.88674e-05	0.000167496	0.000200149	6.90859e-06	4.57308e-06	0.000119422	0.000112648
GTCGTAGGTACTCG	-3.53423	-6.58303	-3.3226	4.40113e-05	9.5913e-06	0.000340189	0.000280815	5.16904e-06	1.03033e-06	0.000242807	0.000351534	1.76231e-05	2.1667e-05	0.000221083	0.000172002
TTTTTTGGTTTTGT	2.17752	2.03217	1.03748	0.000273809	0.000243446	6.64071e-05	4.79346e-05	0.000167954	0.000157186	4.04766e-05	3.90158e-05	0.000109539	0.000122843	6.55078e-05	4.77036e-05
GGTCCAATGACAGA	-0.874665	-1.95825	-0.198442	0.000144865	8.71298e-05	0.000186412	0.00023897	4.37785e-05	2.42771e-05	0.000122414	0.000142044	2.96517e-05	4.05084e-05	4.18996e-05	3.86062e-05
TTTTGTTGAAGTAG	1.64118	1.7261	0.848581	0.000229311	0.000248538	8.48314e-05	6.83643e-05	0.000222379	0.000173064	5.33041e-05	6.62251e-05	0.000149346	0.000148735	8.68904e-05	7.86435e-05
CGCCACGCGGGCGG	-2.71744	-3.16186	-2.75376	1.06166e-06	8.54897e-05	0.000148679	0.000420575	2.60951e-05	1.35863e-05	0.000292417	6.27233e-05	2.09278e-05	3.38366e-05	0.000187537	0.000181833
AGAAGCTATCCCTA	-0.904809	-1.24943	-1.3338	0.000114833	0.000111782	0.000206283	0.000218008	4.04375e-05	4.07711e-05	0.000104581	8.849e-05	1.53492e-05	1.62647e-05	3.49442e-05	4.47435e-05
CATCTGTGTAGTTA	6.90974	4.36502	3.47276	0.000341052	0.000265573	4.42656e-06	6.18663e-07	0.000216322	0.000159695	1.19248e-05	6.32278e-06	0.000112227	0.000142345	1.50482e-05	7.88189e-06
GCGAGATCGATGGT	-2.81303	-4.73853	-2.15731	4.83007e-05	3.44159e-05	0.000287523	0.000293776	4.27462e-06	1.46683e-05	0.000207085	0.000298609	2.90011e-05	3.68765e-05	0.000160335	0.000133533
GGGTTCTTTTTGGG	-5.82013	-6.38517	-3.74751	9.94973e-06	1.32075e-06	0.000400896	0.000235864	5.3947e-06	4.07148e-07	0.000242161	0.000242785	6.98897e-06	2.16272e-05	0.000187756	0.000196592
AATATGTATTTAGC	1.82879	1.62248	0.997937	0.000249284	0.000232094	4.7145e-05	8.83635e-05	9.65804e-05	9.7315e-05	3.32108e-05	2.97621e-05	1.92744e-05	2.16186e-05	1.29355e-05	7.54025e-06
GGGGGCTGGCAACA	6.09219	4.78519	2.87664	6.09023e-05	0.000535623	1.09135e-06	7.65235e-06	0.000229098	0.000138593	1.2295e-05	1.04016e-06	8.95211e-05	0.000148443	1.12899e-05	2.11111e-05
CTTATTAGAATATG	-1.61343	-2.53592	-2.19036	9.71301e-05	6.19395e-05	1.22537e-05	0.000474465	4.25641e-05	8.58287e-05	0.000412952	0.000331658	9.0095e-05	7.04309e-05	0.000366337	0.000366336
CAGCATATCGAAGC	3.39289	4.61894	2.73184	0.000196855	0.000354992	1.60504e-05	3.64857e-05	0.00021366	0.00022412	1.10191e-05	6.79719e-06	0.000128756	0.00011053	1.44013e-05	2.16196e-05
TCCGTGATCGACCG	-4.08656	-4.06093	-3.69256	8.36546e-06	2.76167e-05	0.000222431	0.000388882	1.3015e-05	1.47248e-05	0.000257709	0.000205274	2.48901e-05	1.90197e-05	0.000285236	0.000282481
TACTCTTTTAAAAC	-5.61538	-5.79206	-5.06153	3.0325e-06	9.69011e-06	0.000280905	0.00034279	1.0301e-06	1.3289e-05	0.000408098	0.000385311	1.23162e-05	1.10944e-05	0.000383056	0.000398725
CATCTATGGTTGGC	-8.19112	-8.04245	-3.18209	1.06166e-06	1.0694e-06	0.000302705	0.000320123	1.0301e-06	1.03033e-06	0.000261564	0.000281655	1.02431e-06	4.51044e-05	0.000217831	0.000200844
TTGATTAGTCGTCA	-3.78977	-5.27128	-3.15851	2.59752e-05	1.79714e-05	0.00031697	0.00029083	1.60481e-06	9.19487e-06	0.000217712	0.000199374	1.98546e-05	1.39689e-05	0.000164366	0.000137646
CCTGCGTTCCATAT	5.97731	4.45266	5.5389	0.000253101	0.000332707	4.82714e-07	8.8156e-06	0.000204175	0.000190552	9.03838e-06	8.98812e-06	0.000106912	0.000124805	2.59561e-06	2.38845e-06
CAGAGCGGGGCAGG	2.4422	3.71072	2.27972	0.0002032	0.000305758	5.79532e-05	3.56963e-05	0.000242254	0.000260929	3.41344e-05	4.29709e-06	0.000168615	0.000114176	2.26058e-05	3.56316e-05
TCAGGCCCGGGGTG	0.78389	0.385055	0.150168	0.000211545	0.000176466	0.000135451	8.99059e-05	0.000103094	0.000123024	6.65011e-05	0.000106649	7.25308e-05	7.38483e-05	7.21739e-05	5.97349e-05
TCTATCTGGTAGGG	8.08397	7.69951	7.06453	0.000311594	0.000281772	1.09135e-06	1.09543e-06	0.00021325	0.000219184	1.04019e-06	1.04016e-06	0.000157503	0.000120892	1.03989e-06	1.03993e-06
GAGTACGGCGGTAC	1.335	0.941807	1.61997	0.000187152	0.000244024	7.83087e-05	9.26057e-05	6.43363e-05	8.06031e-05	3.59817e-05	3.94709e-05	3.66566e-05	2.66424e-05	8.42537e-06	1.21685e-05
TTATTTCGAAGATA	-0.714455	-1.60155	-0.974347	0.000102757	0.000132666	0.000187753	0.000198543	4.28044e-05	4.04487e-05	0.000138642	0.000114005	1.00991e-05	3.77651e-05	4.23083e-05	5.17328e-05
CAACAGTGCGCACG	-0.352326	-0.628304	-0.467627	0.000146165	0.000123752	0.000202206	0.000142374	5.79899e-05	7.02928e-05	0.000100719	9.7574e-05	2.96748e-05	1.46894e-05	3.83963e-05	2.29519e-05
GTTCCTTAGGTTAA	4.70653	6.67045	3.95856	0.000271931	0.000290849	8.30404e-06	1.32502e-05	0.000248881	0.000179492	2.13188e-06	2.07362e-06	0.000118606	0.000146534	1.14196e-05	5.63458e-06
CAGGCCGGGTGGTC	5.26558	5.17223	3.64982	0.000104974	0.000456753	1.29248e-05	1.67773e-06	0.000319578	0.000249022	1.4729e-05	1.04016e-06	0.000134364	0.000106259	9.69564e-06	9.47484e-06
CAGTGCGAAGAGTG	-1.9835	-5.3291	-3.56736	6.54126e-05	5.9156e-05	1.09135e-06	0.000491516	8.18948e-06	1.99561e-05	0.000584334	0.000547095	3.16731e-05	4.41651e-05	0.000454792	0.000444232
TGTTGAGGGGCGTG	3.91593	5.06023	3.21643	0.000265849	0.000270534	9.34183e-06	2.61938e-05	0.000236625	0.000283992	6.3453e-06	9.25879e-06	0.000135513	0.000114815	9.32307e-06	1.76088e-05
GCGTTTCTTACTGC	-3.60434	-6.21336	-3.50202	2.47238e-05	2.23403e-05	0.000261912	0.000310493	5.28908e-06	2.00731e-06	0.000268232	0.000273166	1.8405e-05	1.31598e-05	0.000167381	0.000190234
CAATTCAGTGATAT	-4.24802	-7.52877	-3.82129	1.61474e-05	1.48752e-05	0.000373238	0.000216232	1.0301e-06	1.03033e-06	0.000195465	0.000185024	1.63671e-05	3.48762e-06	0.000142647	0.000138016
GTGGAGTGTCGGGG	-5.91058	-3.63033	-3.22555	9.04139e-06	7.77354e-07	0.000364501	0.000226132	1.08899e-05	1.80052e-05	0.000162534	0.000195283	1.71076e-05	1.22791e-05	0.00015035	0.000124527
CATCAGGCTTTATA	-2.22797	-2.83991	-1.71818	5.51092e-05	5.15239e-05	0.000212208	0.000287343	3.29112e-05	3.07787e-05	0.00021656	0.000239442	4.46505e-05	5.79734e-05	0.000171388	0.000166266
TCCCGGCTAGATTC	1.23603	0.341043	1.33523	0.000151191	0.000252447	5.79945e-05	0.000113365	5.62634e-07	2.66874e-06	9.76702e-07	1.57437e-06	1.26888e-06	1.3968e-06	3.88721e-07	6.67767e-07
TCCACGCGTCCAAA	-3.73673	-5.40962	-3.34645	3.31901e-05	8.77474e-06	0.000271324	0.000288116	9.59961e-06	1.03033e-06	0.000214244	0.000237599	1.07976e-05	1.45792e-05	0.000123682	0.000134436
TCAATGCATTATGT	-0.106661	-0.10208	-0.316811	0.000151761	0.000128564	0.000165429	0.000136407	5.12399e-05	4.88491e-05	4.11544e-05	6.6273e-05	1.77483e-05	1.72069e-05	2.88965e-05	1.46428e-05
TTAAAACCGTACCT	1.54768	1.15634	0.556405	0.000199139	0.000222514	5.49426e-05	8.92885e-05	0.000111459	0.000139816	7.11372e-05	4.15972e-05	0.000104688	0.000105069	6.61544e-05	7.64794e-05
GTGTTTAGATATCA	0.112187	-0.167853	0.444953	0.000179976	0.000119807	0.00011689	0.000160464	0.00012133	0.000102767	0.000125368	0.000126379	0.000137789	0.000123583	0.000115176	7.68301e-05
CCGTTGGGACGATG	-2.41265	-1.48244	-0.687435	5.08492e-05	4.3024e-05	0.000289769	0.00021006	3.46873e-05	3.61966e-05	8.71007e-05	0.000110964	2.72257e-05	4.04086e-05	6.20272e-05	4.68923e-05
GAGGACTGGGGCAG	7.96832	0.91463	6.99858	0.000263761	0.000283898	1.09135e-06	1.09543e-06	0.000180113	0.000140161	1.04019e-06	0.000168859	0.000121103	0.000144853	1.03989e-06	1.03993e-06
GGGTAGCCAACTAG	1.85516	2.59188	1.29855	0.000219535	0.000214535	7.99884e-05	3.99897e-05	6.23712e-05	0.000100953	1.89167e-05	8.17369e-06	3.42164e-05	6.32013e-05	2.34979e-05	1.61057e-05
ACAAATAAGTGCAT	2.39275	3.01233	2.19931	0.000242065	0.000217986	4.93523e-05	3.825e-05	0.000167641	0.000169889	1.75285e-05	2.43038e-05	0.000109423	0.000103242	1.83603e-05	2.7946e-05
AATTATGTCAGATG	-2.13896	-1.98381	-1.55424	6.53393e-05	4.25549e-05	0.00026613	0.000209083	3.51094e-05	5.02576e-05	0.000167071	0.000170586	6.37763e-05	4.56253e-05	0.000168296	0.000152994
GGTCGCGTCAGTGC	1.97017	2.05138	0.530277	0.000227637	0.000206994	5.05921e-05	6.03357e-05	0.000101575	0.000103493	2.92409e-05	2.02324e-05	3.71473e-05	4.47338e-05	2.33341e-05	3.33622e-05
GTGCATGTGGATTT	-0.127198	-0.433096	-0.687223	0.000144706	0.000124041	0.000125953	0.000167564	4.16706e-05	2.78962e-05	4.14829e-05	5.24411e-05	8.22656e-06	8.30315e-06	1.96359e-05	6.97995e-06
ATGGGAGACGTGTG	1.92715	1.24642	1.02523	0.000217146	0.00021397	5.48316e-05	5.85291e-05	0.000188041	0.000148725	6.23253e-05	7.96187e-05	0.000158624	0.000147695	7.58319e-05	7.46726e-05
ATAGGTTCGCTTTT	-4.23447	-4.53161	-3.26369	1.6563e-05	1.2877e-05	0.00027708	0.000277085	5.48875e-06	9.88362e-06	0.000173352	0.00018219	1.58622e-05	7.69786e-06	0.000107105	0.000119174
AGGCCATTACGCCG	0.761583	2.40717	-0.766459	0.000147882	0.000197913	9.57329e-05	0.000108234	2.88676e-06	3.67703e-06	6.77882e-07	5.59555e-07	5.81651e-07	5.80214e-07	5.85758e-07	1.39068e-06
GGTATGTTATGGTC	0.294383	0.0795312	0.176009	0.000168333	0.000136271	9.97234e-05	0.000148657	0.000107952	8.23242e-05	9.82031e-05	8.18676e-05	4.88823e-05	5.77197e-05	4.12914e-05	5.30671e-05
GGTTGGAACAGGTG	6.89327	4.43919	3.85338	0.000236434	0.000290245	3.3352e-06	1.09543e-06	0.000168752	0.000186467	5.56511e-06	1.08093e-05	0.000119917	0.000117757	5.52174e-06	1.0922e-05
AATGGTTTAGGGTT	-0.703274	-2.38446	-0.807961	0.00013701	7.47221e-05	0.000253905	9.08371e-05	3.49662e-05	3.26951e-05	0.000208058	0.000145235	0.000129826	0.000145864	0.000173129	0.000309531
ATGGGCTGATGAGG	-5.51715	-4.4937	-3.21312	7.09931e-06	4.84535e-06	0.00034311	0.000203908	1.04747e-05	6.83807e-06	0.000178752	0.000211282	1.46282e-05	2.03809e-05	0.000153624	0.000171034
AATTGGCCTTTATC	2.24971	1.85488	0.888117	0.000233669	0.000204899	2.75972e-05	6.4619e-05	0.000170585	0.000163551	4.24769e-05	4.98966e-05	0.000119765	0.000115439	7.02803e-05	5.6805e-05
GCAACCTGTATAGA	0.639477	0.822239	0.0286134	0.000186285	0.000142453	8.38397e-05	0.000127193	0.000164769	0.000106525	6.421e-05	8.92238e-05	7.95242e-05	6.98562e-05	6.67094e-05	7.97374e-05
GGCCCGTCCGCAAA	-5.31286	-6.18196	-5.12533	2.74036e-06	1.09157e-05	0.000253771	0.000289047	3.89463e-06	3.5514e-06	0.000315033	0.000225572	7.94894e-06	7.59095e-06	0.000274666	0.000267743
GAGAGCAGGGTGGG	4.0522	3.72011	3.41577	0.000289721	0.000200951	2.84818e-05	1.09543e-06	0.000161844	0.00014882	1.34713e-05	1.01023e-05	0.000109405	0.000100402	8.89846e-06	1.0761e-05
TGGTGGGGGGTACT	2.40358	0.719975	2.18331	0.000261666	0.00017689	3.77517e-05	4.51336e-05	8.57984e-05	0.000107038	3.4555e-05	8.25177e-05	7.26536e-05	7.40077e-05	1.91183e-05	1.31722e-05
GAGCGGACATGGTT	-1.18951	-2.20163	-1.21171	9.126e-05	7.48379e-05	0.000205315	0.000173513	2.33571e-05	2.30094e-05	0.000101033	0.000112252	2.81284e-05	1.67418e-05	4.54738e-05	5.84508e-05
GCGGTTATAGAGAT	-0.449854	-1.0011	-0.253976	0.000123694	0.00010226	0.000143138	0.000165494	6.79015e-05	6.69769e-05	9.83768e-05	0.000171586	4.7098e-05	6.35941e-05	5.57889e-05	7.62102e-05
CATTCTGCCACTGC	0.998992	1.17979	1.18393	0.000169436	0.000177841	6.46672e-05	0.000109093	0.000155448	0.000160568	8.06426e-05	5.88516e-05	0.000177739	0.000168496	6.69959e-05	8.53999e-05
CAGTGGGGGCGGAT	-4.64522	-4.88738	-3.35026	1.44209e-05	6.5485e-06	0.000313444	0.000211287	1.09159e-05	1.0035e-06	0.000171187	0.00018159	8.88158e-06	2.35764e-05	0.000172438	0.000158579
GTTATAGGGATCGG	2.07806	1.43187	0.979955	0.000199652	0.000215147	5.52663e-05	4.29717e-05	0.000108472	0.000135077	2.75144e-05	6.27573e-05	5.80682e-05	7.14675e-05	3.55835e-05	3.00905e-05
CTACGATGGGGTAG	-0.512553	-0.702405	-0.70754	0.000119816	9.87021e-05	0.000172554	0.000139177	6.41485e-05	6.44896e-05	0.000106579	0.000102743	2.62674e-05	2.34309e-05	4.42165e-05	3.69417e-05
GGGTTGTTTGGGTG	-5.03198	-6.5333	-3.94238	4.5461e-06	1.14301e-05	0.000324437	0.000198263	1.58734e-06	1.53216e-06	0.000152195	0.000136741	1.2002e-05	5.71748e-06	0.000149663	0.000122748
TTTCGCCCGCTAGA	-2.68606	-3.66049	-2.33868	3.92985e-05	3.36269e-05	0.000245051	0.000224264	1.85238e-05	1.10958e-05	0.000167621	0.000206919	2.4594e-05	2.146e-05	0.000116196	0.000116764
TCATGTTCGAGGGC	-0.289919	-0.979652	-0.0295236	0.000152027	8.37629e-05	0.000121671	0.000166599	7.49445e-05	6.87508e-05	0.000122589	0.000160777	0.000118618	7.16427e-05	9.44422e-05	9.97519e-05
TTTTCCGGGAGCAA	-3.06204	-3.54858	-1.80726	2.98719e-05	2.80493e-05	0.000228072	0.00025566	2.54742e-05	6.95222e-06	0.000174814	0.000204612	2.68783e-05	4.4302e-05	0.000125127	0.000123987
GGTCGGCAGAGTCC	0.942095	0.285864	0.741667	0.000147408	0.000187904	7.48738e-05	9.96481e-05	7.01489e-05	0.00010098	6.46983e-05	7.567e-05	6.76909e-05	6.15473e-05	4.05187e-05	3.6772e-05
TAGTATACCAATAC	-3.1832	-4.70706	-3.66956	3.43597e-05	1.89764e-05	0.000189603	0.000294858	7.71492e-06	8.91989e-06	0.000219666	0.000214827	1.75703e-05	9.9472e-06	0.000173578	0.000176574
GGAGGGAAGATGTG	2.97169	2.91779	1.55005	0.000215509	0.00022766	1.09135e-06	5.54027e-05	0.000159053	0.000142462	3.88592e-05	1.04016e-06	0.000114388	8.14099e-05	4.8554e-05	1.83108e-05
TCTGTCAGGGTGTA	2.46297	2.59456	2.1276	0.000211459	0.000210236	2.22964e-05	5.41878e-05	0.000131387	0.000137481	2.60982e-05	1.8416e-05	9.33089e-05	0.000112008	2.3514e-05	2.34702e-05
GAAGCACCAATGTA	2.4536	2.05296	1.43086	0.000218558	0.000201617	3.02407e-05	4.6464e-05	0.000121612	0.00016572	2.9072e-05	4.01719e-05	8.49823e-05	6.31863e-05	9.4557e-06	4.55014e-05
GACCGGTCCGCACG	-6.88879	-5.97269	-3.76208	1.06166e-06	3.24318e-06	0.000272891	0.000237251	1.0301e-06	5.46844e-06	0.000208005	0.000200101	1.4197e-05	6.12976e-06	0.000149025	0.000126757
TGCGGGCTGGGTGG	3.34039	3.67274	1.79267	0.000212913	0.000233709	3.30673e-05	1.10271e-05	0.000210607	0.000169799	2.13053e-05	8.52405e-06	8.91097e-05	7.93399e-05	2.02678e-05	2.83532e-05
TTGAAATACTCTGT	-0.848326	-0.815369	-0.52524	9.69666e-05	8.34673e-05	0.000175087	0.000149768	4.95736e-05	6.43638e-05	8.2017e-05	0.000118484	7.67387e-05	7.19469e-05	0.000131103	8.28812e-05
TGTAGCCGCTCCAC	2.33584	2.75951	1.44417	0.000119274	0.000283328	1.75929e-05	6.21546e-05	0.000156263	0.000181925	3.82781e-05	1.16637e-05	6.8438e-05	7.44445e-05	2.92727e-05	2.32373e-05
CCGCCGGCACCTTC	-0.574633	-0.368653	-0.394339	0.000105042	9.68487e-05	0.000116676	0.000183999	6.43543e-05	6.38126e-05	9.92925e-05	6.61899e-05	2.40454e-05	2.22514e-05	3.24713e-05	2.83785e-05
CCGTTAAGAGCCTT	0.173321	0.278721	0.59449	0.000133904	0.0001266	9.44684e-05	0.000136547	5.35973e-05	8.06037e-05	5.35484e-05	5.70763e-05	4.0624e-05	3.69593e-05	2.41157e-05	2.7266e-05
TCACGCTGGGAAGC	4.81041	2.97011	3.22299	0.000232019	0.000221053	3.63167e-06	1.25152e-05	0.000138976	9.4745e-05	9.64e-06	2.01866e-05	8.88325e-05	8.1363e-05	1.09876e-05	7.24005e-06
TTGTGGCCTCGCCG	1.8481	1.53737	2.77706	0.000196479	0.000175785	4.29017e-05	6.04975e-05	9.77819e-07	0.000168534	3.08999e-05	2.74991e-05	0.000142516	0.000133652	1.28285e-05	2.74616e-05
TTCAATACCAGTTG	-4.25812	-4.17052	-2.80388	2.11887e-05	3.64336e-06	0.0002901	0.000185053	1.0301e-06	1.20671e-05	0.00012897	0.000106876	2.09903e-05	6.30968e-06	0.000105266	8.53748e-05
CGAGGCAGTGGAGG	-4.40586	-5.66655	-3.11431	1.53853e-05	7.21395e-06	0.000296701	0.00018236	3.62626e-06	3.36012e-06	0.000178059	0.000176798	1.86403e-05	1.46762e-05	0.000155951	0.000132559
CATCTCTTCCCTTT	-0.701308	-0.176756	-0.52032	9.29007e-05	9.36512e-05	0.000161629	0.0001417	0.00012551	9.19937e-05	0.000133628	0.000112225	0.00011267	0.00010564	0.000181429	0.000131686
GGGCCCGGTGGGCG	-0.642364	-6.34205	-0.34086	0.000186542	1.0694e-06	0.000165206	0.000127633	1.0301e-06	1.03033e-06	9.36726e-05	7.3477e-05	8.25176e-05	1.02427e-06	5.06513e-05	5.51554e-05
GTACTATACAAATC	2.20814	1.97788	1.86586	0.000191887	0.000192741	2.63305e-05	5.69081e-05	0.000123666	0.000122487	3.11549e-05	3.13341e-05	8.03756e-05	7.23427e-05	9.6424e-06	3.22573e-05
ACAGTCGAATAACT	6.36985	6.12778	4.20328	0.000192403	0.000258375	4.35519e-06	1.09543e-06	0.000152967	0.000133011	3.68448e-06	4.05169e-07	9.83112e-05	8.5592e-05	5.031e-06	4.95235e-06
CTGACGGGGGGTGG	-4.0348	-7.31714	-2.44741	2.67734e-05	1.0694e-06	0.000279403	0.000176958	1.0301e-06	1.03033e-06	0.000145088	0.000183488	1.44636e-05	1.62693e-05	7.98257e-05	8.78022e-05
GAGATATTCGACCA	-5.10986	-6.30963	-5.06609	3.34983e-06	1.02906e-05	0.00020468	0.000266354	1.0301e-06	3.45449e-06	0.000158755	0.000196968	8.31629e-06	6.68904e-08	0.000142317	0.000138519
GTTCGTGCTTTCAT	-3.94213	-4.37374	-3.01938	1.46971e-05	1.54324e-05	0.000250448	0.00021267	9.65004e-06	7.03848e-06	0.00017351	0.000172465	1.87025e-05	1.07437e-05	0.000121951	0.000116805
ACATCACGTGGCAT	7.95759	4.85943	2.84898	0.000216616	0.000230468	1.4104e-06	3.88122e-07	0.000161185	0.000148666	2.17199e-06	8.50178e-06	8.13608e-05	7.80738e-05	1.28136e-05	9.31495e-06
CAACTAAGAAATAT	-2.9402	-3.05422	-1.71958	2.99167e-05	2.60725e-05	0.000243302	0.000186425	1.29026e-05	9.26551e-06	9.22663e-05	9.187e-05	8.36472e-06	8.54464e-06	3.43067e-05	2.13827e-05
TTGACACATTAAAC	-3.03633	-5.5139	-4.56609	2.8298e-05	2.3986e-05	0.000173902	0.000255037	6.02931e-06	1.03033e-06	0.000168025	0.00015455	2.48612e-06	5.93037e-06	9.33503e-05	0.000106021
GTATATGGGGGGGT	2.07717	0.666082	0.825377	0.000191359	0.000171766	2.40675e-05	6.19855e-05	6.55507e-05	3.61635e-05	2.72875e-05	3.68144e-05	1.65604e-05	1.75902e-05	7.2458e-06	1.20265e-05
GTCGCGAATTCCTC	-0.240088	-0.324613	0.256855	0.000126998	8.44679e-05	9.32687e-05	0.000156486	5.92827e-05	4.2096e-05	7.43128e-05	5.26466e-05	2.52047e-05	3.38542e-05	2.05084e-05	2.89186e-05
ATTCTCCTCATTGA	1.18847	0.731619	0.215321	0.000152889	0.000159374	6.46444e-05	7.23665e-05	9.09889e-05	9.54775e-05	7.08076e-05	4.14876e-05	6.95746e-05	4.53596e-05	5.00891e-05	4.891e-05
ATCTTGGTATAAGG	1.75329	1.10628	2.06395	0.000198001	0.000144564	5.8823e-05	4.27904e-05	8.75037e-05	8.13961e-05	4.05969e-05	3.78556e-05	5.39433e-05	5.32496e-05	1.65122e-05	9.12415e-06
AGATAGACGCTAAA	1.83464	1.33074	0.790021	0.000181339	0.000163845	4.54286e-05	5.13475e-05	9.37197e-05	0.000111515	3.64531e-05	4.51411e-05	4.11107e-05	7.75199e-05	3.83751e-05	3.02332e-05
TCGTTTAAGTGTTG	-1.057	-0.976502	-0.281358	8.39293e-05	6.59196e-05	0.000176832	0.000134943	7.39314e-05	5.22952e-05	0.000110332	0.000138042	6.4682e-05	7.99321e-05	9.19231e-05	8.38319e-05
GTTAGCGCAACATT	2.62206	2.47803	1.99487	0.00019356	0.000180271	2.8872e-05	3.18514e-05	0.000117647	0.000112056	1.41969e-05	2.70324e-05	7.39435e-05	8.95467e-05	1.57615e-05	2.52566e-05
TTGAAGGGGTCGTG	2.4281	2.48104	1.08026	0.000177007	0.000188892	1.84379e-05	4.95498e-05	9.30697e-05	9.79456e-05	2.22035e-05	1.20103e-05	2.65886e-05	2.74651e-05	1.01105e-05	1.54539e-05
AATTTGTGGTTGAG	-4.40319	-6.3323	-3.19888	1.86377e-05	1.98143e-06	0.00023563	0.000200647	1.0301e-06	2.65915e-06	0.00015016	0.000147109	1.57657e-05	8.47065e-06	0.0001018	0.00012075
GTTCTCTCGGTGCC	-3.71137	-5.70338	-2.74226	1.59105e-05	1.70873e-05	0.000180692	0.000251543	9.84329e-08	7.08217e-06	0.000190895	0.000183259	1.70485e-05	1.34691e-05	0.000125204	7.89949e-05
TTATTTTTTTATAG	-3.64689	-4.91882	-2.62917	1.99958e-05	1.43507e-05	0.000189607	0.000240628	2.49579e-07	1.13178e-05	0.00019	0.000159904	2.29659e-05	2.68034e-05	0.00016608	0.000141829
GCAGGCCGTCAGTG	-3.93477	-5.68284	-2.74476	1.46026e-05	1.3942e-05	0.000144372	0.000292153	6.54645e-06	1.03033e-06	0.000210478	0.000178738	2.21313e-05	1.58189e-05	0.00013628	0.000118092
GTGGCAAGTTTTTA	-3.95897	-6.14986	-3.83266	2.63189e-05	1.0694e-06	0.000208426	0.000217498	3.46714e-06	1.03033e-06	0.000134302	0.000185044	9.09199e-06	6.82664e-06	0.000121774	0.00010503
CGATGGGTCTCGAT	-4.43168	-3.3501	-3.12387	4.41328e-06	1.58367e-05	0.000186197	0.000250816	1.32877e-05	1.61113e-05	0.000186388	0.000113399	1.86698e-05	1.84681e-05	0.000147456	0.000176283
ATGTATTAGCTTGT	-3.71264	-5.47388	-3.42498	3.07228e-05	1.34839e-06	0.000216676	0.00020379	2.46026e-06	3.43153e-06	0.000113796	0.000148052	5.58127e-06	1.19101e-05	8.7938e-05	9.99268e-05
GGGGTAACTATATT	-0.477718	-2.42949	-1.19858	0.00010215	8.32383e-05	7.43412e-05	0.000183819	3.25706e-05	3.49725e-05	0.000160996	0.00020286	2.60922e-05	6.1612e-05	0.000109158	9.21342e-05
GGTTGGGAGGGTGC	-3.87043	-6.23436	-3.20829	1.34287e-05	1.58687e-05	0.00018726	0.000241232	3.4531e-07	6.4186e-06	0.000240262	0.000268983	2.3243e-05	1.63886e-05	0.000196047	0.000170251
CGGCATAGTATACG	2.03898	2.13955	0.61122	0.000153824	0.000188775	3.96883e-05	4.36784e-05	0.000104509	0.000109072	3.64464e-05	1.20258e-05	5.0072e-05	4.65798e-05	2.74704e-05	3.5802e-05
GGAATAGGATAGGG	1.96014	1.7944	2.21007	0.000189237	0.000148954	4.67357e-05	4.01805e-05	9.15377e-05	0.00010541	2.21967e-05	3.45816e-05	3.24433e-05	2.72893e-05	6.66997e-06	6.23964e-06
AGTATTGAGAGTCA	0.471559	0.0850756	0.31835	0.000144951	0.000106708	8.17455e-05	9.97475e-05	8.43543e-05	7.87707e-05	6.86261e-05	8.51576e-05	5.58745e-05	3.44622e-05	3.16434e-05	4.08055e-05
ATGATACGGTGAGG	1.6485	1.48175	0.930155	0.000164142	0.000157543	5.0962e-05	5.16466e-05	0.000107214	0.000103683	2.91483e-05	4.63644e-05	7.17365e-05	3.91079e-05	2.57201e-05	3.24513e-05
ATAGCTTTCAGTTG	-4.3281	-3.94604	-3.29671	1.80278e-05	2.78349e-06	0.000244122	0.000173889	1.15441e-05	3.6088e-06	0.000118625	0.000114922	3.60617e-06	9.17868e-06	5.9734e-05	6.58993e-05
ACGGTCACTCGTAT	-2.005	-4.34624	-2.70455	5.27911e-05	3.50892e-05	1.09135e-06	0.000351649	1.10222e-05	1.51653e-05	0.000327722	0.00020493	2.89007e-05	1.43176e-05	0.000157027	0.000124693
ATATGTAGGCATTT	1.30336	1.71682	1.04906	0.000166702	0.00013006	6.96086e-05	5.06341e-05	7.97674e-05	9.54651e-05	3.23583e-05	2.09505e-05	5.38455e-05	3.11938e-05	1.23429e-05	2.87551e-05
ACCTTGGTGCTGTA	-1.18329	-1.55786	-1.41803	7.34087e-05	5.91346e-05	0.000132951	0.000168046	4.1339e-05	3.80303e-05	9.24133e-05	0.000141264	4.43026e-05	3.43529e-05	0.000104217	0.000105967
TATCCTAAGATCCT	-6.26256	-4.76836	-2.84356	4.43211e-06	1.0694e-06	0.00022113	0.000201246	5.67794e-06	2.31856e-06	9.96681e-05	0.000118263	1.38509e-05	6.70812e-06	7.9849e-05	6.77211e-05
AGTTGTTGTTTTCG	1.82984	1.01445	1.39199	0.000177064	0.0001455	6.08613e-05	2.98745e-05	6.50736e-05	7.18332e-05	2.00952e-05	4.76761e-05	4.47861e-05	6.72329e-05	1.92099e-05	2.34736e-05
AGATCGATTGGTCT	-2.37178	-4.5956	-4.42184	4.90094e-05	2.20897e-05	1.09135e-06	0.000366904	1.08143e-05	6.81154e-06	0.000200001	0.00022615	9.24958e-06	2.6416e-06	0.000125186	0.000129691
GGGTGGGAGGGGTT	7.53214	6.50195	6.85234	0.000204326	0.000200442	1.09135e-06	1.09543e-06	9.53217e-05	9.32241e-05	1.04019e-06	1.04016e-06	0.00011144	0.000128879	1.03989e-06	1.03993e-06
GGTGGTGGCGCTGG	-1.57407	-1.09119	0.508902	4.44096e-05	6.32453e-05	0.000198169	0.000122367	2.23858e-05	4.37735e-05	5.90304e-05	8.19213e-05	1.60476e-05	2.66455e-05	1.84459e-05	1.1557e-05
TATTACTCCATCGG	-0.864315	-1.40248	-0.415307	8.03998e-05	6.98197e-05	0.000174248	9.92225e-05	2.51255e-05	2.16948e-05	6.61901e-05	5.75826e-05	1.48325e-05	1.85672e-05	2.75922e-05	1.69491e-05
CTATAGGTAAGCGC	-1.58679	-1.63958	-1.09227	6.83309e-05	3.8415e-05	0.000137879	0.000182764	3.50508e-05	2.87679e-05	0.000104298	9.45454e-05	2.07671e-05	3.09498e-05	6.40429e-05	4.62226e-05
GACCTTGGGGCAAC	0.0321594	0.876706	1.2249	0.000207086	1.0694e-06	8.73583e-05	0.000116208	5.86573e-05	6.76727e-05	2.06606e-05	4.81399e-05	4.78585e-05	7.14513e-05	3.25949e-05	1.84492e-05
GTGGAAATCGTGGG	-1.74273	-1.75456	-1.0722	5.2906e-05	4.55266e-05	0.000193591	0.000135831	1.98452e-05	3.73007e-05	9.17113e-05	0.000101113	1.91469e-05	2.48491e-05	4.47682e-05	4.77397e-05
GCGGGCGGACGGGG	7.50702	1.49793	-0.112521	2.48338e-05	0.000372947	1.09135e-06	1.09543e-06	0.000195969	0.000190485	0.000135789	1.04016e-06	0.000145825	3.46857e-05	9.22829e-05	0.00010287
TGTATTTTGTTAAT	-2.6505	-3.91988	-2.46838	1.90243e-05	3.98391e-05	0.000202829	0.000166766	9.08355e-06	7.23885e-06	0.000129239	0.000117812	1.67588e-05	9.78585e-06	8.04926e-05	6.64113e-05
GTATGTGGAGCGGC	-0.178963	-0.186721	-0.451259	8.79409e-05	0.000106468	9.61451e-05	0.00012394	9.76272e-05	8.97785e-05	0.000100009	0.000113291	0.000104905	8.54442e-05	0.00014787	0.000112383
ACTATTAGCTTCGT	2.13007	3.00183	2.30764	8.19082e-05	0.000244124	3.71738e-05	3.73071e-05	0.000168135	0.000160315	2.88821e-05	1.21221e-05	0.000125508	0.000107312	2.56791e-05	2.13482e-05
CAAAGTTTGACCAC	0.640476	-0.346195	-0.478498	0.000126005	0.000122299	6.1499e-05	9.77884e-05	4.28618e-05	4.86591e-05	6.35579e-05	5.27839e-05	2.7019e-05	2.67251e-05	4.11558e-05	3.37255e-05
TTTGACATTTGTTC	-3.60856	-2.98637	-2.95671	1.40063e-05	1.83819e-05	0.000159918	0.000235151	2.78001e-05	9.35326e-06	0.000123828	0.000170604	8.73667e-06	1.71128e-05	8.69788e-05	0.000113704
GCATCAAAATAAGG	-3.2211	-4.91233	-2.0418	2.4273e-05	1.69156e-05	0.000252292	0.000131791	6.68305e-06	1.03033e-06	0.00011432	0.000117955	1.12422e-05	1.15379e-05	4.61315e-05	4.76676e-05
TGGTGTAAAGTGCG	1.83131	1.72303	1.64555	0.000152335	0.000157829	4.20105e-05	4.51483e-05	8.6122e-05	0.000148372	3.59853e-05	3.50456e-05	5.18974e-05	7.59134e-05	1.86409e-05	2.22107e-05
GCCCGTTGACTGTA	-4.49383	-4.60735	-3.10086	1.47885e-05	3.00134e-06	0.000216987	0.000183835	3.14033e-06	8.7919e-06	0.000134803	0.000156049	1.28854e-05	8.62216e-06	9.83615e-05	8.61576e-05
TCCATATTGGCGTT	5.89415	6.2243	3.71302	0.000186972	0.000195743	4.6028e-07	5.97487e-06	8.45794e-05	0.000100097	1.04019e-06	1.42988e-06	4.73879e-05	3.28458e-05	5.07832e-06	1.03993e-06
CTAACCGGGGACGC	-0.0023497	0.0245366	-0.00771483	0.000103603	9.97072e-05	6.95862e-05	0.000134055	5.77252e-05	7.72843e-05	6.46722e-05	6.80605e-05	3.50501e-05	2.21858e-05	2.66693e-05	3.08735e-05
TCGACTCGCTACGT	-4.08488	-4.87736	-3.97265	9.65371e-06	1.38162e-05	0.000188173	0.000210102	1.0301e-06	8.09213e-06	0.000175129	9.29926e-05	2.52117e-06	1.41627e-05	0.000128611	0.000133318
TCGTTCCTAATAAA	-3.20396	-4.3305	-3.57957	1.65019e-05	2.42455e-05	0.000181866	0.000193615	4.61528e-06	6.91628e-06	0.000134842	9.71638e-05	9.21331e-06	7.62417e-06	9.69706e-05	0.000104326
GCGTTGGGGGATGG	7.43859	0.331655	0.213396	0.00018775	0.000191604	1.09135e-06	1.09543e-06	0.000113685	0.000122137	0.000186349	1.04016e-06	8.56277e-05	5.62764e-05	1.03989e-06	0.000121353
GGCCACAATAACGA	0.331033	-0.335413	-0.652673	0.000106874	0.00011214	8.49759e-05	8.91335e-05	4.2509e-05	5.21874e-05	4.34316e-05	7.60505e-05	3.12769e-05	1.39297e-05	4.58457e-05	2.52226e-05
TCTTCTCGAATACA	0.525381	0.610191	2.53119	0.00010752	0.000123627	6.36063e-05	9.69896e-05	2.38441e-05	3.08115e-05	2.71637e-05	8.64176e-06	1.51833e-05	1.86893e-05	4.72717e-06	1.13263e-06
GGTGACGGTGTTAT	-1.05547	-1.29768	-0.0555324	6.82019e-05	6.2105e-05	0.000167883	0.000102946	3.4919e-05	1.00955e-05	5.49892e-05	5.56716e-05	3.18454e-05	3.1366e-05	3.06803e-05	3.50116e-05
TTACGGTTGGACTG	7.19262	5.07556	3.90665	0.000162665	0.000211839	1.09135e-06	1.46877e-06	0.000154917	0.000150449	3.08351e-06	5.97226e-06	9.05539e-05	8.51722e-05	7.18508e-06	4.53198e-06
GTTTTATGTTTGGG	4.08116	3.21061	2.56614	0.000198867	0.000156726	1.74077e-05	3.60112e-06	0.000143137	0.000117885	1.22564e-05	1.59396e-05	9.61397e-05	9.75464e-05	1.90989e-05	1.3606e-05
CTTCGTAAAGCTGT	0.969335	1.03997	0.0870004	0.000117892	0.00013807	7.86079e-05	5.21226e-05	9.93922e-05	7.64392e-05	4.48405e-05	4.06732e-05	5.29978e-05	3.25531e-05	4.30207e-05	3.75235e-05
TACTTCTTAAGCCT	-1.54959	-1.28736	-0.949601	5.2446e-05	4.96267e-05	0.000177493	0.000121309	1.9704e-05	2.15485e-05	3.75155e-05	6.31739e-05	1.58227e-05	1.95191e-06	1.34754e-05	2.08534e-05
GGCTACCCGGTAAC	-4.92225	-5.362	-3.89977	1.20932e-05	4.93373e-07	0.000154203	0.000227436	1.0301e-06	7.14729e-06	0.000138435	0.000197872	1.04395e-05	1.4351e-06	7.70604e-05	0.000100182
GATGTCGGGACGTT	-3.08914	-3.70738	-2.88976	2.03537e-05	2.17655e-05	0.000167	0.000191431	6.57673e-06	1.02373e-05	0.000114441	0.000105195	1.09922e-05	9.85312e-06	7.39422e-05	8.05524e-05
TGGTCCCGCATAGG	-1.18322	-0.178008	0.043634	5.56556e-05	6.37871e-05	0.00017199	9.92452e-05	3.53977e-05	3.11411e-05	3.21736e-05	4.31032e-05	1.59379e-05	1.23361e-05	1.55071e-05	1.19246e-05
CATATATAGGGGGC	-3.81763	-4.7556	-3.21649	1.54205e-05	1.10362e-05	0.000155308	0.000217732	5.96805e-06	4.1561e-06	0.000135858	0.000137628	1.16424e-05	6.94013e-06	9.25058e-05	8.02222e-05
GGGATTCGCGTTCA	1.6573	1.50907	1.80411	0.000149271	0.000129094	4.95933e-05	3.86574e-05	8.44019e-05	0.000111797	3.72613e-05	3.16706e-05	6.16717e-05	8.90041e-05	2.6164e-05	1.69833e-05
CTGTACTAGGGCGG	0.672879	0.342524	0.283335	0.000122058	0.000105515	7.70607e-05	6.56852e-05	6.73844e-05	6.48217e-05	4.97494e-05	5.45164e-05	3.0113e-05	3.57369e-05	2.93264e-05	2.47818e-05
CCAGCGGGGAGTTA	-0.864612	-0.450528	-0.0882112	6.78711e-05	6.5985e-05	0.000122945	0.000120787	4.39456e-05	3.04505e-05	5.0264e-05	5.14012e-05	1.43508e-05	1.02743e-05	1.54355e-05	1.07423e-05
AAAGGGAGTCTTTA	3.29694	2.30093	2.7055	0.000166334	0.000158073	1.9931e-05	1.30766e-05	6.25217e-05	8.19394e-05	1.47412e-05	1.45745e-05	4.31562e-05	6.24639e-05	5.46026e-06	1.07321e-05
TGTAACTGGTCTCT	-2.47137	-3.02313	-1.85379	3.32073e-05	2.54716e-05	0.000166716	0.000158699	1.1203e-05	6.72651e-06	6.06047e-05	8.51497e-05	7.0418e-06	3.83553e-06	2.25944e-05	1.67215e-05
TCATCAGGGAGTGA	2.33671	1.6935	1.90129	0.000174317	0.000123616	3.4209e-05	2.47702e-05	6.07516e-05	8.68157e-05	1.4265e-05	3.13593e-05	7.9836e-05	5.58832e-05	1.72141e-05	1.91185e-05
GGGTGGTTGTGATC	-2.91647	-5.24317	-4.74684	3.81505e-05	6.1853e-06	0.000127519	0.000207214	1.0301e-06	6.45142e-06	0.000133368	0.000149994	4.92003e-06	1.43475e-06	7.15978e-05	9.90266e-05
GTAAATACTGTTTT	-0.990549	-1.67835	-0.828976	5.80595e-05	6.64407e-05	0.000148976	9.83988e-05	2.51669e-05	3.03274e-05	6.57882e-05	0.000111828	2.87833e-05	3.9447e-05	6.6589e-05	5.46169e-05
TGCGCGCTGGCCAG	-5.50517	-5.57306	-2.89165	1.06166e-06	6.92341e-06	0.000200336	0.000162325	1.96288e-06	1.93659e-06	0.000124929	6.07073e-05	7.48795e-06	8.05768e-06	5.5127e-05	6.02398e-05
TCAAATTATATTGC	0.184936	0.0323583	-0.454268	0.00010895	8.4019e-05	6.35867e-05	0.000106165	4.50348e-05	5.56964e-05	5.06817e-05	4.78154e-05	2.32606e-05	2.0344e-05	2.5524e-05	3.42182e-05
GGTCAGTGTTTTAT	-4.4001	-6.48949	-3.25487	1.1922e-05	4.96672e-06	0.00021013	0.000146452	1.3102e-06	8.96918e-07	9.3885e-05	0.00010443	7.76472e-06	2.66879e-06	5.6165e-05	4.34314e-05
GTGCTGGGTCTCGC	-0.24645	-0.691792	-0.476436	0.000101993	6.36355e-05	7.55714e-05	0.000120911	2.71638e-05	4.20113e-05	5.50929e-05	5.66449e-05	1.88397e-05	1.39839e-05	2.97665e-05	1.5901e-05
CAGGTTGCACAGTG	1.86059	2.12136	1.58181	8.7723e-05	0.000187315	1.09135e-06	7.4644e-05	0.0001294	0.00010751	4.20894e-05	1.23597e-05	9.27891e-05	5.84228e-05	2.84412e-05	2.2073e-05
GCCGGTTGCTCCCG	-2.00593	-1.90616	-1.78182	2.32291e-05	5.04449e-05	9.5139e-05	0.00020077	1.60989e-05	2.71815e-05	0.000116591	4.56282e-05	1.32011e-05	1.36099e-05	4.24669e-05	4.97255e-05
CCTCATCAGGACAC	-0.0664314	0.611108	-0.52196	7.28376e-05	0.000101001	5.94987e-05	0.000122531	6.49361e-05	8.07128e-05	4.32789e-05	5.20766e-05	2.45533e-05	1.69251e-05	2.7599e-05	3.19601e-05
ATTTTCGCGAGTCG	-0.287574	-0.0752067	-0.481406	8.60082e-05	7.21445e-05	9.80524e-05	9.49866e-05	4.32684e-05	4.1511e-05	4.12834e-05	4.80327e-05	2.88471e-05	1.60048e-05	3.36936e-05	2.89244e-05
TGCTGGAGCTTTTT	-4.83769	-4.68772	-1.17351	6.41552e-06	5.6069e-06	0.000189425	0.000154356	2.69586e-06	7.0106e-07	4.29618e-05	4.45829e-05	8.66499e-06	2.60718e-07	8.30105e-06	1.18318e-05
GAATCACAAGATCG	-1.90221	-3.50031	-2.91926	3.84317e-05	3.63148e-05	7.18111e-05	0.000207581	1.43881e-05	1.26073e-05	0.000146082	0.000159401	4.55004e-06	1.58731e-05	6.67236e-05	8.77685e-05
GGAGTAATGGGTCA	-1.12	-1.43269	-0.928941	6.522e-05	4.46977e-05	0.000118359	0.000120543	2.00072e-05	2.64573e-05	6.84914e-05	5.69388e-05	2.11689e-05	1.99059e-05	3.9034e-05	3.91674e-05
CAACACTTCTGGCC	-4.73581	-5.02146	-3.26438	4.42303e-06	8.31961e-06	0.000138531	0.000201001	3.08477e-06	6.87775e-06	0.000123492	0.000200087	8.374e-06	6.04212e-06	6.82552e-05	7.02685e-05
ATTAGCTGACGGTG	-1.46068	-3.76306	-0.988106	4.24431e-05	5.05525e-05	0.000182901	7.30579e-05	8.53019e-06	3.9281e-06	6.64503e-05	0.000102692	1.54001e-05	1.86012e-05	3.27511e-05	3.46932e-05
CTCTTTACCTAATG	2.87359	2.26623	1.71672	0.000153886	0.000133438	2.39799e-06	3.68065e-05	9.76267e-05	9.89963e-05	2.24655e-05	1.84071e-05	7.22413e-05	5.27895e-05	1.80769e-05	1.99624e-05
CGTTCGGGGGTGGT	-3.44417	-3.91297	-5.65738	2.12622e-05	8.37598e-06	0.000195805	0.000126784	1.26091e-05	8.07621e-07	8.13099e-05	0.000120791	1.83594e-06	1.02427e-06	5.68631e-05	8.74942e-05
GATTCGTGGTTACG	-0.280872	-0.844032	-1.01619	7.39258e-05	7.9425e-05	1.85231e-06	0.000184458	8.66465e-05	6.07615e-05	0.000127826	0.00013678	5.89932e-05	6.17168e-05	0.000138924	0.00010522
TTACTGATATGTCA	0.315826	0.320949	-0.150513	0.000110772	7.5712e-05	6.46585e-05	8.51606e-05	5.29385e-05	6.42948e-05	4.04239e-05	5.34264e-05	4.18764e-05	3.14039e-05	4.10152e-05	4.03233e-05
GTTGTATTGCGCTC	0.705404	0.650166	-0.00268896	9.82e-05	0.000108849	4.94856e-05	7.74912e-05	9.15983e-05	0.000107905	6.1861e-05	6.52639e-05	5.30122e-05	3.57113e-05	4.94767e-05	3.94123e-05
GACGCCTCTGCTTT	-0.154129	-1.56691	-0.41714	8.12625e-05	7.88764e-05	0.000104337	7.3857e-05	1.71604e-05	2.41289e-05	6.01376e-05	6.21896e-05	1.04709e-05	2.3433e-05	1.7953e-05	2.73183e-05
GAAGGTATCAAGGG	-0.661247	-0.589676	-0.291734	6.21078e-05	6.98936e-05	0.000132154	7.65994e-05	3.20791e-05	3.86369e-05	5.465e-05	5.17711e-05	2.88898e-05	2.75718e-05	2.94435e-05	3.96717e-05
CACTTCATTGATGC	-2.33443	-6.06279	-4.13875	3.90675e-05	1.84376e-05	0.000100582	0.000189447	1.0301e-06	3.50765e-06	0.000132279	0.000171056	1.02431e-06	1.10798e-05	0.000125136	8.80818e-05
GTAGAGAGTCCCTA	-3.01036	-4.75509	-3.82408	2.23544e-05	1.61441e-05	0.000146718	0.00016349	2.66103e-06	7.64787e-06	0.000153382	0.000124996	1.26984e-05	4.36426e-06	0.000122234	0.000119429
ATGTTGGTTATGCG	0.711909	1.24885	1.11192	0.000111772	9.23673e-05	7.79162e-05	4.67135e-05	6.30554e-05	7.19648e-05	2.98274e-05	2.69869e-05	4.4403e-05	3.71556e-05	1.9133e-05	1.86023e-05
TGTCCACTCAATGG	-3.20204	-3.9158	-3.33146	1.28614e-05	2.09332e-05	0.000179186	0.000131811	3.59846e-06	9.43274e-06	8.26798e-05	0.000114	3.1146e-06	6.66326e-06	5.11173e-05	4.73097e-05
ACAACACGGTTAGC	1.17927	-0.0800658	0.984794	0.000131955	9.32496e-05	3.58097e-05	6.36351e-05	6.04106e-05	3.54616e-05	4.18096e-05	5.95336e-05	2.87334e-05	3.39256e-05	2.33587e-05	8.30277e-06
GTTGTCAAGGCAAC	-3.25574	-6.1552	-3.30277	1.90425e-05	1.34624e-05	0.000129135	0.000181338	1.0301e-06	1.03033e-06	7.63395e-05	7.05043e-05	3.82565e-06	1.08281e-06	2.72444e-05	2.11928e-05
GAACCTGACGTACG	-4.82918	-4.57797	-2.67212	9.94655e-06	1.3791e-06	0.000182686	0.000139266	1.0301e-06	7.0231e-06	6.98349e-05	0.000122507	5.10615e-06	8.33889e-06	4.49341e-05	4.076e-05
GATGTGCCGCGATC	-2.77782	-2.30372	0.891494	2.3817e-05	1.90125e-05	0.000120196	0.000173534	1.08551e-05	5.33169e-06	4.42429e-05	3.56758e-05	3.64968e-06	1.91251e-06	1.49038e-06	1.50795e-06
CTGCTATACTCGCA	7.12292	7.61821	6.40313	3.88048e-05	0.000265998	1.09135e-06	1.09543e-06	0.000268402	0.000140336	1.04019e-06	1.04016e-06	8.69582e-05	8.90617e-05	1.03989e-06	1.03993e-06
ATGTATCAAAAAAT	-2.71639	-3.77212	-4.13426	2.44908e-05	1.92142e-05	0.000143908	0.000143333	1.38397e-05	3.4424e-06	0.000104385	0.000131727	3.04372e-06	4.37805e-06	6.82309e-05	6.2099e-05
CAAAGGCTCCCAGA	1.02224	1.15375	1.25559	0.000110328	9.83168e-05	4.70057e-05	5.57209e-05	0.000110673	9.81578e-05	4.6184e-05	4.76762e-05	9.86045e-05	0.000125544	6.38194e-05	3.00587e-05
GCCGGCGCGGGGTT	-2.42598	-3.48216	-2.95141	1.99582e-05	3.08446e-05	0.000118193	0.000154819	1.01822e-05	1.47283e-05	0.000139318	0.000139048	1.48446e-05	8.80605e-06	8.71364e-05	9.58027e-05
GCTGGGGGGGCGTA	-7.1863	-7.02293	-5.33047	1.06166e-06	1.0694e-06	0.000149338	0.000161038	1.0301e-06	1.03033e-06	0.000147622	0.000120337	3.0236e-06	2.08587e-06	9.95317e-05	0.000106062
GGCACGGTGCGTGG	-4.65469	-6.88254	-3.41109	7.72844e-06	4.56533e-06	0.000174375	0.000135286	1.0301e-06	1.03033e-06	7.19174e-05	0.000171196	3.18461e-06	8.29603e-06	7.43216e-05	4.78039e-05
TTAGTGATTCTGGC	-0.271053	-0.28805	0.0256726	8.62664e-05	5.5206e-05	7.87744e-05	9.19387e-05	5.69311e-05	6.42012e-05	8.48451e-05	6.3056e-05	4.34365e-05	6.03431e-05	3.75928e-05	6.43564e-05
TTCTAGCTTCCAGG	-3.59252	-4.08873	-3.36784	1.90969e-05	5.26839e-06	0.000182004	0.000111915	6.35306e-06	3.40986e-07	6.28999e-05	5.0999e-05	1.02431e-06	7.14597e-06	3.99723e-05	4.43725e-05
TACCCTCCTCACTC	-0.35838	-1.12318	-1.02636	5.7058e-05	7.8392e-05	7.85262e-05	9.51188e-05	3.24908e-05	2.566e-05	6.85906e-05	5.80778e-05	1.53808e-05	4.82228e-06	2.36744e-05	1.74768e-05
GTTTTTATAATCCC	-3.69486	-5.55719	-2.43855	1.47431e-05	8.19673e-06	0.000136665	0.000160401	1.78751e-06	4.51845e-06	0.000141767	0.000155149	1.20706e-05	2.54055e-05	0.00011247	9.06865e-05
GAGGACATTCTGGT	-4.97063	-6.2532	-4.91649	8.62584e-06	1.0694e-06	0.000179722	0.000124275	1.0301e-06	1.27761e-06	7.89765e-05	9.70517e-05	1.02431e-06	1.02427e-06	2.21379e-05	3.97297e-05
GACGAGTATCATCA	-3.52786	-4.27714	-4.7229	5.21901e-06	2.00172e-05	0.000139814	0.00015127	1.60699e-05	1.94766e-06	0.000166853	0.000182482	1.25118e-06	8.98406e-06	0.000141816	0.000128475
TTACTCTCTATCCT	-3.61516	-6.48353	-9.76577	1.82253e-05	5.56826e-06	0.000178587	0.000112974	1.0301e-06	1.03033e-06	8.30859e-05	0.000101285	6.40635e-08	5.92903e-08	5.25651e-05	5.48195e-05
GCCTAGTAATCATA	-2.30821	-1.99892	-1.28865	2.59962e-05	2.68391e-05	0.000108973	0.000152703	2.1884e-05	6.44975e-06	6.77183e-05	4.55315e-05	7.93224e-06	6.12397e-06	2.13507e-05	1.29886e-05
TATAAGATACGCAG	-2.49576	-3.70953	-3.61822	2.58297e-05	2.15253e-05	0.000146724	0.000120371	7.13845e-06	3.74955e-06	7.17625e-05	7.0676e-05	3.58239e-06	2.25228e-06	2.21645e-05	4.94845e-05
TTATATCTGTTAGT	-2.95541	-1.8752	-1.91047	1.64577e-05	1.95826e-05	0.000141876	0.000137671	1.85053e-05	1.45593e-05	6.45023e-05	5.67956e-05	6.72283e-06	1.24561e-06	1.56538e-05	1.43021e-05
TGTTCTAGGCTAGG	2.03783	2.96553	1.59581	0.000115488	0.000121737	4.09301e-05	1.68412e-05	2.83657e-05	1.65338e-05	2.46321e-06	3.28495e-06	1.16815e-05	5.39175e-07	1.04074e-06	3.00231e-06
GCCTTTAGCTCCCA	3.83104	5.12485	2.97091	3.6146e-05	0.000235903	5.16278e-07	1.85994e-05	0.000154166	0.000152508	7.74889e-06	1.04016e-06	7.17194e-05	9.10406e-05	4.10132e-06	1.66581e-05
TTCCCAGAGGTCGA	-5.71315	-5.75017	-5.21503	4.73792e-06	9.76862e-07	0.000144361	0.000155436	1.2589e-06	1.03033e-06	6.66356e-05	5.65794e-05	1.02431e-06	1.02427e-06	3.24925e-05	4.35987e-05
ATTCCTCTTGCTTC	-0.167529	-0.272464	-0.849828	7.31283e-05	6.87686e-05	5.83354e-05	0.000101034	4.42091e-05	3.69601e-05	4.09008e-05	5.71409e-05	1.44881e-05	2.11737e-05	2.96001e-05	3.46727e-05
GGTCCGGTATTATT	-2.07923	-2.88405	-1.58467	3.54209e-05	2.32413e-05	9.55078e-05	0.000152388	1.1519e-05	1.26595e-05	8.6967e-05	9.15228e-05	2.12449e-05	1.26921e-05	6.04288e-05	4.13612e-05
TCCGAAATGATGGG	-7.11253	-6.14169	-5.25131	1.06166e-06	1.0694e-06	0.000170586	0.000124319	1.0301e-06	1.03033e-06	6.58467e-05	7.96285e-05	1.02431e-06	1.02427e-06	3.70678e-05	4.09607e-05
GCGGCCTGGCGGGA	-0.945787	-1.64544	-0.34213	5.32794e-05	4.92716e-05	7.32402e-05	0.000124298	1.4698e-05	1.78227e-05	5.10759e-05	5.06627e-05	1.04518e-05	4.61811e-06	1.08692e-05	8.23375e-06
CTGGTCCCAGACAC	-5.43897	-4.63645	-6.57467	1.06166e-06	5.69232e-06	3.28826e-05	0.000260108	1.15227e-05	1.03033e-06	0.000302143	1.00775e-05	6.55132e-07	1.08571e-06	6.45571e-05	0.000101376
CCAGGTTCATCCTC	-1.80611	-2.73738	-1.77924	4.05261e-05	2.68575e-05	0.00012055	0.000115089	2.01095e-05	6.46918e-06	8.08941e-05	9.6348e-05	1.5111e-05	1.48031e-05	5.45818e-05	4.80969e-05
AAAGTATGAGTCGT	-2.59387	-3.55486	-2.88681	2.151e-05	2.18179e-05	0.000153304	0.000108273	7.57651e-06	6.86009e-06	7.15294e-05	9.81326e-05	3.15513e-06	6.0853e-06	2.91044e-05	3.92407e-05
CAGATTATTCTTGA	-2.656	-3.04576	-3.06359	3.33027e-05	8.45788e-06	0.000136165	0.000127046	7.81229e-06	1.92068e-05	0.00010673	0.000116389	1.31977e-05	6.73112e-06	0.00010417	6.24447e-05
TTACTAGGACTGCT	-4.55125	-5.3568	-3.11462	8.59973e-06	3.75014e-06	0.00016474	0.000124812	3.98016e-06	1.03033e-06	8.53641e-05	0.000119959	3.36286e-06	7.41931e-06	3.87048e-05	5.46851e-05
AGGGGGGGGGGCGC	-7.0914	-7.5105	-2.23334	1.06166e-06	1.0694e-06	4.90188e-05	0.000241597	6.62017e-07	2.57847e-07	0.000149061	1.86685e-05	8.37717e-06	9.21492e-06	8.25668e-05	1.5485e-07
AGATTTATACTCAA	-5.28359	-6.49379	-5.04799	6.32255e-06	1.04482e-06	0.000152088	0.000134879	2.10964e-07	1.87876e-06	7.96815e-05	0.000108646	2.79376e-06	1.02427e-06	6.2035e-05	6.42744e-05
TATGAACTGGTGCG	2.47208	-0.973244	0.635525	0.00012994	0.000106335	3.40258e-05	8.55846e-06	1.68079e-05	1.65431e-05	4.07044e-05	2.4772e-05	7.75672e-05	0.00016276	5.18987e-05	0.000102802
GGCTGAACAGGGCG	4.10867	3.42726	2.72542	0.000145215	0.000115227	7.10305e-06	7.99348e-06	6.38686e-05	5.82439e-05	5.8585e-06	5.49296e-06	3.12279e-05	2.66935e-05	5.13057e-06	3.62747e-06
CACTACCAACTTTT	-4.97319	-6.26259	-5.84793	7.90504e-06	1.0694e-06	0.000149726	0.000132168	1.0301e-06	1.03033e-06	8.73404e-05	7.08517e-05	1.02431e-06	2.34092e-07	3.87419e-05	3.37386e-05
TGATTTTCCGCCGG	-0.00408375	-0.574692	1.23851	7.936e-05	6.21615e-05	7.12316e-05	7.06911e-05	2.78013e-05	1.65249e-05	2.7794e-05	3.82237e-05	2.03215e-05	1.72534e-05	3.59001e-06	1.23346e-05
GGGTGGTAAGCGGG	0.304137	0.123463	0.528382	8.05461e-05	7.51703e-05	6.83456e-05	5.77733e-05	2.54315e-05	2.37401e-05	2.99542e-05	1.51844e-05	1.41338e-05	1.47467e-05	1.05659e-05	9.45782e-06
GATCAATTTTGAGA	6.30536	4.28818	4.27339	0.000136972	0.000129732	1.09135e-06	2.28096e-06	4.14479e-05	4.78328e-05	1.87397e-06	2.69573e-06	4.09663e-05	3.57781e-05	1.99444e-06	1.97407e-06
TCCTAGGGGTGACT	-1.28297	-1.15855	-1.46397	4.36649e-05	3.97307e-05	9.87936e-05	0.00010414	2.75419e-05	3.9857e-05	5.39878e-05	9.64685e-05	1.95633e-05	2.87414e-05	7.082e-05	6.24369e-05
CATCTTCGATATAT	-2.86	-4.51408	-2.32325	1.17606e-05	2.34698e-05	0.000148804	0.000106973	4.03977e-06	1.99691e-06	6.1363e-05	7.65708e-05	1.16934e-05	1.91678e-06	2.0137e-05	4.79764e-05
GCATGTTATTTTGT	-3.85169	-4.69397	-3.77339	8.86329e-06	1.00714e-05	0.000159568	0.000113789	3.0608e-06	3.00028e-06	7.02866e-05	8.6596e-05	1.38379e-06	1.03768e-05	8.48956e-05	7.59211e-05
ATGCTGGGTATTCA	1.09513	0.412843	1.08262	0.000101881	8.27625e-05	4.78721e-05	3.85583e-05	4.61369e-05	5.78846e-05	2.61425e-05	5.19924e-05	3.90835e-05	2.28726e-05	1.7951e-05	1.13029e-05
GCGGGTTAGGTTAG	-6.35171	-5.10225	-4.29318	2.27335e-06	1.0694e-06	0.000150907	0.000122091	8.03549e-07	4.01317e-06	0.000101187	6.42682e-05	6.24012e-07	4.62135e-06	5.17771e-05	5.10607e-05
TCCTCTCATCTTGG	4.23814	3.7603	2.67011	0.00010622	0.000143383	1.08186e-05	2.40783e-06	4.25597e-05	8.82899e-05	1.04019e-06	8.61611e-06	2.81958e-05	1.90886e-05	4.18807e-06	3.241e-06
GCATGTTGATGTTC	-3.00764	-3.09232	-2.99767	1.65988e-05	1.48469e-05	9.94581e-05	0.000153444	1.11218e-05	1.29464e-05	9.72494e-05	0.00010802	1.89484e-05	9.17966e-06	0.000123661	0.000101
TGTTCTTACATTAT	-2.56068	-3.61316	-3.32745	3.49169e-05	6.10927e-06	0.000142207	9.9842e-05	2.46296e-06	1.57323e-05	9.57857e-05	0.000126867	3.37909e-06	1.50317e-05	9.75594e-05	8.72536e-05
GAGGAGCCGAAGTT	5.38028	5.11339	4.42943	0.00012905	0.000125932	1.09135e-06	5.03053e-06	8.82311e-05	0.000108708	4.10132e-06	1.58783e-06	4.85439e-05	2.76808e-05	6.77079e-07	2.86048e-06
GGTCATAGGGTGCT	-4.05333	-4.56586	-3.2447	7.22488e-06	8.76306e-06	0.000143519	0.00012192	5.9102e-06	1.03033e-06	8.00198e-05	8.43621e-05	6.62721e-06	1.02427e-06	2.67376e-05	4.5789e-05
CATGATTGTTAAAT	-0.991351	-1.91752	-0.373564	3.60199e-05	5.55928e-05	9.46287e-05	8.75016e-05	7.57192e-06	1.79437e-05	3.88334e-05	5.75579e-05	8.27847e-06	9.92885e-06	1.08257e-05	1.27628e-05
TGTACACTCTACTA	-3.49956	-5.19381	-3.27818	1.19914e-05	1.07105e-05	0.000103106	0.000153658	1.0301e-06	6.38613e-06	0.000128212	0.00014323	1.21863e-05	1.28732e-05	0.000127305	0.000115805
GTGGGGTCGCGTAC	-3.47373	-6.86282	-3.98234	1.46731e-05	8.21489e-06	0.000113489	0.000140786	1.0301e-06	1.03033e-06	0.000109052	0.00013076	4.8319e-06	9.78369e-06	0.000115408	0.000115597
GTCAATAAATGAGC	0.146096	-0.875291	-1.06672	7.72771e-05	6.16804e-05	4.65596e-05	7.90152e-05	2.61518e-05	2.96814e-05	4.59153e-05	5.65039e-05	1.09869e-05	9.89184e-06	2.67947e-05	1.6939e-05
CACAGGCAATGGGC	-2.19816	-3.13287	-2.50688	3.6217e-05	1.24087e-05	9.05255e-05	0.000132615	3.51667e-06	1.19626e-05	7.19607e-05	6.38199e-05	6.60836e-06	6.30995e-06	4.33815e-05	3.00447e-05
GGCTGGTGGGGTGG	-4.01723	-6.08885	-3.65423	1.06166e-06	1.45485e-05	0.000148394	0.000104371	1.0301e-06	1.03033e-06	7.74779e-05	6.27662e-05	4.81421e-06	4.06946e-06	6.17184e-05	5.01292e-05
ATTAAAATTCCTTG	-0.0241809	0.209233	-0.708323	6.9504e-05	6.04766e-05	6.20316e-05	7.0146e-05	4.93763e-05	5.38247e-05	4.18044e-05	4.74642e-05	2.96587e-05	1.97021e-05	4.687e-05	3.37808e-05
GATGTCATTATTGT	0.849267	-0.432475	0.951177	9.1549e-05	7.43336e-05	5.8638e-05	3.34379e-05	2.12556e-05	2.61642e-05	2.77541e-05	3.62412e-05	2.63754e-05	1.17575e-05	8.27661e-06	1.14461e-05
GAGCCGGTAGAAGC	-2.9388	-5.19803	-3.00675	2.19952e-05	9.2326e-06	0.000103957	0.000135489	1.0301e-06	4.44033e-06	8.11843e-05	0.000119625	2.91598e-06	3.8506e-06	2.14377e-05	3.29486e-05
ATCGGTCCAGATTT	-1.97956	-1.99369	-1.83584	2.98739e-05	2.43325e-05	8.28935e-05	0.000130883	1.94573e-05	1.19677e-05	6.63939e-05	5.87577e-05	1.79254e-05	1.73471e-05	7.05139e-05	5.54019e-05
TTCCGGTTTAGTCG	-4.96361	-8.37493	-2.65148	6.98999e-06	1.28443e-06	0.000160099	9.80874e-05	3.2329e-07	1.11948e-07	7.01133e-05	7.43751e-05	6.22164e-06	8.99213e-06	4.65918e-05	4.89978e-05
AGCCTAGGGGTACC	0.699477	0.268316	0.903618	9.25643e-05	6.63327e-05	4.01117e-05	5.77363e-05	3.81246e-05	2.17794e-05	3.04896e-05	1.9248e-05	2.84387e-05	1.16482e-05	8.25002e-06	1.31782e-05
ACAGCCCGGGGGAG	-0.0452144	-0.33112	-0.692546	1.0825e-05	0.000116123	3.16065e-05	9.93831e-05	6.36579e-05	3.89941e-05	0.000117948	1.11871e-05	4.29232e-05	7.82174e-05	9.74014e-05	9.8378e-05
GAAGGCAGAGAATC	4.28632	2.03777	3.46871	9.98887e-05	0.000134608	7.52466e-06	4.49315e-06	4.41079e-05	4.11558e-05	1.1874e-05	8.89115e-06	7.00155e-05	3.19769e-05	3.70536e-06	5.5072e-06
CTGACATTGGGAGT	6.8083	3.70228	3.93176	0.000129355	0.000115724	1.09135e-06	1.09543e-06	0.000100532	0.000101075	3.60809e-06	1.18804e-05	4.6593e-05	2.51446e-05	3.74612e-07	4.32615e-06
ATTCATTCACATTG	4.96702	4.82609	5.64285	0.000120625	0.000116845	5.53655e-06	2.05593e-06	7.11955e-05	7.81571e-05	4.22505e-06	1.04016e-06	6.40824e-05	3.98363e-05	1.03989e-06	1.03993e-06
GGGCGTTGGGTTTC	0.755224	1.24309	0.516663	9.43636e-05	6.32312e-05	5.25321e-05	4.08356e-05	4.74118e-05	4.12253e-05	2.08395e-05	1.66069e-05	1.50942e-05	1.40325e-05	1.02013e-05	1.01579e-05
GCTTAATCCTAACG	2.83196	1.47522	3.60112	0.000110837	0.000104653	1.09135e-06	2.91723e-05	5.10419e-05	3.45026e-05	2.3182e-05	7.58655e-06	5.10598e-05	3.21838e-05	4.79693e-06	2.06276e-06
GCGGTAGTAGGCTC	-1.13883	-1.86523	-1.4618	8.50631e-06	7.17832e-05	4.81165e-05	0.000128683	2.02737e-05	2.9689e-05	0.000154953	2.70736e-05	4.1613e-05	5.03569e-05	0.000116784	0.000136548
TTTGGGGGGCGGCG	-2.99432	-2.42736	-1.97991	3.82073e-06	2.50804e-05	7.24012e-05	0.000157899	1.7024e-05	1.2537e-05	0.000128093	3.09195e-05	1.23622e-05	2.78328e-05	8.05477e-05	7.80087e-05
AATGGAACGGGGGC	4.05772	2.94424	2.42866	0.000127791	9.94409e-05	2.82591e-06	1.08191e-05	5.42329e-05	4.94837e-05	4.82539e-06	8.65009e-06	4.0829e-05	2.46243e-05	5.99274e-06	6.16442e-06
ATGAGGAGTGGTTA	-4.72154	-6.3665	-4.81476	7.55497e-06	1.83875e-06	0.000126858	0.000120978	1.0301e-06	1.03033e-06	8.36049e-05	8.64009e-05	2.37952e-08	3.2133e-06	4.45849e-05	4.65201e-05
GGGGCAAAGAAGGG	6.39541	7.98259	4.36529	3.84957e-05	0.000198341	1.09135e-06	1.72209e-06	0.000120062	6.72716e-05	3.17425e-07	4.2323e-07	5.07508e-05	6.01316e-05	2.62645e-06	2.75351e-06
GCAATGACCGTACG	-5.24678	-7.48152	-3.58066	9.90666e-07	5.48509e-06	0.000128612	0.00011727	1.0301e-06	6.87132e-08	9.22259e-05	0.000104149	8.66703e-06	5.37248e-06	8.97987e-05	7.8174e-05
TTCGGAAGTGTTCC	-3.96589	-5.07346	-4.28773	6.13215e-06	9.23494e-06	0.000115218	0.00012491	3.84502e-06	1.03033e-06	7.33103e-05	9.08503e-05	1.7034e-06	4.17619e-06	7.22317e-05	4.26052e-05
CTCTAACTGGCACG	-2.89418	-5.97154	-3.50791	8.51944e-06	2.15897e-05	8.97139e-05	0.000134125	1.26881e-06	1.03033e-06	7.92939e-05	6.49765e-05	3.72843e-06	1.02427e-06	3.0393e-05	2.36731e-05
GTCGGCGGGCCAAG	0.114015	-0.477608	-0.958989	5.0576e-05	7.58482e-05	6.51036e-05	5.17141e-05	2.66974e-05	5.92761e-05	5.8439e-05	6.12734e-05	1.70548e-05	2.10417e-05	2.99247e-05	4.41329e-05
CTAGACATCTGTTG	-6.0575	-6.90654	-3.88285	2.55665e-06	1.0694e-06	0.000133377	0.000108128	3.38267e-08	1.03033e-06	7.8499e-05	4.91682e-05	4.60036e-06	5.06795e-06	7.26505e-05	6.99776e-05
TCCATAAGGGATCA	-3.9825	-7.38632	-3.94089	1.0983e-05	3.98089e-06	0.000105648	0.000130887	1.0301e-06	1.97922e-07	0.000107124	9.83283e-05	1.02431e-06	5.18462e-06	5.39557e-05	4.13993e-05
AATATCTTACGGTT	-0.592898	-1.30874	-1.84036	6.15024e-05	3.61089e-05	7.28824e-05	7.43421e-05	1.57059e-05	1.71755e-05	5.31252e-05	2.83303e-05	9.95345e-06	1.62196e-05	4.22338e-05	5.14919e-05
ATCTCTCGGTTGTT	6.71979	3.35395	3.75252	0.00010937	0.000121126	1.09135e-06	1.09543e-06	3.3846e-05	2.52799e-05	4.74264e-06	1.04016e-06	1.66969e-05	1.38353e-05	2.24449e-06	2.08606e-08
CGTACTGTGTAAGG	-0.131618	-0.0896474	0.224663	4.86309e-05	6.68326e-05	6.60015e-05	6.04913e-05	1.9184e-05	2.88449e-05	3.07318e-05	2.03763e-05	2.5226e-05	1.01973e-05	1.86622e-05	1.16529e-05
TGGCCATTCTCAAT	-4.62356	-3.38994	-4.58898	7.69236e-06	1.88005e-06	0.0001216	0.000114368	1.00715e-05	6.71975e-06	8.3748e-05	9.227e-05	1.02431e-06	4.24475e-06	6.55259e-05	6.12839e-05
GCGGTCCTGGGGAT	-6.39676	-4.327	-3.47667	1.74696e-06	1.0694e-06	9.53727e-05	0.000141931	3.66691e-06	1.91101e-06	6.54687e-05	4.64823e-05	6.57747e-06	1.02427e-06	5.53802e-05	2.92443e-05
AACGGAATGATGGG	6.70312	5.70689	4.91517	0.000114106	0.000113742	1.09135e-06	1.09543e-06	5.30632e-05	5.55999e-05	1.04019e-06	1.04016e-06	2.18895e-05	4.08644e-05	1.03989e-06	1.03993e-06
TCTCCATATAGCAA	-3.51357	-5.8202	-5.41719	1.16432e-05	7.87534e-06	9.32544e-05	0.000129659	1.0301e-06	8.94436e-07	4.92181e-05	5.95202e-05	3.6896e-07	1.08341e-06	3.18591e-05	3.02014e-05
AATGTCATCGTGTG	-3.56181	-5.79204	-2.15237	3.66865e-06	1.50003e-05	0.000110934	0.000109528	1.0301e-06	1.6056e-06	5.64308e-05	8.96096e-05	6.88528e-06	1.91218e-06	1.93711e-05	1.97388e-05
GTGCGCGTGGTTGG	-3.1866	-4.40122	-2.57055	7.35379e-06	1.63651e-05	0.000118562	9.73888e-05	3.65673e-07	4.13436e-06	3.23911e-05	6.26944e-05	4.43536e-06	7.13935e-06	3.37691e-05	3.49889e-05
TGTGCAACCGAAGA	0.0259474	-0.664472	-0.586243	5.73307e-05	5.81861e-05	5.27594e-05	6.06984e-05	4.26894e-05	3.85775e-05	5.84111e-05	7.03959e-05	3.36411e-05	2.16645e-05	3.8603e-05	4.4429e-05
ATTACTAGGCTCAG	-5.91001	-5.74354	-3.00271	1.13135e-06	2.63586e-06	0.000127512	9.9009e-05	1.0301e-06	1.70441e-06	6.27264e-05	8.37804e-05	5.44874e-06	7.40773e-06	5.38437e-05	4.92014e-05
GGCCTAATCTCAAA	0.0304047	-0.806705	0.638738	7.01479e-05	4.4792e-05	4.814e-05	6.44028e-05	2.5761e-05	1.61488e-05	4.67129e-05	2.65962e-05	8.77057e-06	1.26169e-05	6.81493e-06	6.92169e-06
TTTGCGCTGGACTG	-3.07475	-5.56306	-4.83996	1.03492e-05	1.47301e-05	3.73792e-05	0.000173923	5.44581e-06	1.03033e-06	0.000144186	0.000161985	5.5607e-06	2.66448e-06	0.000135718	9.98514e-05
GAAGGACGGGGTTG	-0.544223	0.303729	1.46082	5.76144e-05	3.53674e-05	6.83044e-05	6.72849e-05	2.67298e-05	2.46874e-05	1.77578e-05	2.38981e-05	1.09467e-05	1.36042e-05	8.8222e-06	9.68189e-08
CTTTAGCTGCGGTG	5.33745	4.79858	6.18328	0.00010281	0.000108638	1.09135e-06	4.13828e-06	7.03503e-05	7.52145e-05	4.19029e-06	1.04016e-06	5.32428e-05	4.46666e-05	1.23444e-06	1.12874e-07
TGGTTTATATAGGA	-4.11749	-4.78811	-1.76767	8.15614e-06	4.58463e-06	0.00010485	0.000116299	1.0301e-06	2.39903e-06	5.49886e-05	3.97549e-05	1.02431e-06	1.10069e-05	1.63323e-05	2.46343e-05
GTAGCCGTTCATTT	0.597398	0.819661	0.721552	5.47737e-05	7.91983e-05	3.14901e-05	5.70581e-05	4.06207e-05	5.66471e-05	3.11812e-05	2.39284e-05	3.416e-05	2.29777e-05	1.57245e-05	1.89264e-05
GTCAAGGACGGGAG	0.677966	-0.0543907	0.164237	5.48942e-05	8.04384e-05	4.95148e-05	3.50743e-05	3.88958e-05	2.06428e-05	2.12121e-05	4.06139e-05	1.8598e-05	6.87158e-06	7.5997e-06	1.51294e-05
TGGGGCCAAGAGAG	4.8468	4.05382	3.54076	9.28888e-05	0.000113249	1.09135e-06	6.07214e-06	5.32508e-05	5.61743e-05	9.24262e-07	5.66438e-06	3.81912e-05	3.41279e-05	5.06194e-06	1.15217e-06
ACTGGTCTCTCTCT	-0.100749	-1.0823	-3.51795	4.82982e-05	5.89347e-05	4.53772e-05	6.96119e-05	1.81796e-05	2.36663e-05	3.8706e-05	4.98989e-05	2.81427e-07	1.39603e-06	1.08053e-05	8.41062e-06
ACCTATAGGTCACG	-3.18993	-4.08001	-5.51201	2.05168e-05	1.86503e-06	7.23626e-05	0.000131887	6.6289e-06	2.66477e-06	7.80722e-05	7.91064e-05	2.05548e-08	2.18342e-06	4.50758e-05	5.54986e-05
AGGTGCGACATTCA	-4.9944	-5.94755	-4.0844	5.71631e-06	1.0694e-06	0.000113695	0.000102607	1.0301e-06	1.21888e-06	7.02234e-05	6.85724e-05	3.99344e-06	1.02427e-06	5.30173e-05	3.21032e-05
GGCGACCAAGGGGT	5.36386	3.85092	2.97097	0.000111234	9.22179e-05	3.84516e-06	1.09543e-06	5.40421e-05	7.16045e-05	3.26026e-06	5.44755e-06	1.44124e-05	1.65991e-05	2.9598e-06	9.95436e-07
TGTATAACATACGG	-4.3255	-5.8441	-3.40569	8.92555e-06	1.63837e-06	0.000121933	8.987e-05	1.0301e-06	5.86739e-07	4.07994e-05	5.20794e-05	3.25192e-06	2.68041e-06	3.58932e-05	2.69763e-05
GGCGCTCCTCATTC	2.31825	1.53873	0.656668	8.17314e-05	9.33602e-05	1.34486e-05	2.16591e-05	2.75587e-05	6.74984e-05	1.84594e-05	1.4258e-05	2.16692e-05	1.27844e-05	1.00099e-05	1.18455e-05
TTGCTAAGTCGGAG	-6.64979	-5.80741	-3.37866	1.06166e-06	1.0694e-06	0.000131685	8.22999e-05	6.60164e-07	1.03033e-06	5.42458e-05	4.04255e-05	5.88632e-06	3.39198e-06	4.65494e-05	4.99552e-05
GGGGCAGGGGGATG	1.18191	0.413988	-0.183771	3.22997e-05	0.000114504	2.3543e-05	4.11632e-05	7.28505e-05	3.77086e-05	6.92808e-05	1.36989e-05	3.43283e-05	4.4209e-05	3.80525e-05	5.1154e-05
GGCCCATCTCCAAT	4.69043	4.65443	5.21235	0.000101503	9.69912e-05	2.03093e-07	7.48448e-06	6.96602e-05	5.07546e-05	1.20467e-06	3.57676e-06	5.25925e-05	2.76635e-05	1.46728e-06	6.97449e-07
GAGGTTTGAAGTTG	-2.45785	-3.36739	-1.27355	1.38955e-05	2.03623e-05	0.00010628	8.19308e-05	3.23114e-06	2.87229e-06	2.32833e-05	3.97048e-05	2.48885e-06	3.37054e-06	7.74228e-06	6.42316e-06
TGTTACTGGCTGGA	1.85757	1.6028	1.13358	8.02451e-05	8.36585e-05	2.3777e-05	2.14506e-05	3.39881e-05	3.70714e-05	6.87054e-06	1.65249e-05	1.7355e-05	6.56659e-06	4.01349e-06	6.88952e-06
GACATGTTGCGGAT	3.62264	2.56537	3.21955	9.22705e-05	9.85448e-05	8.77146e-06	6.71991e-06	4.42153e-05	4.84609e-05	5.56655e-06	1.00906e-05	1.66443e-05	2.89304e-05	1.80376e-06	3.08888e-06
TGTTCGTCCACGTT	-4.02584	-6.26062	-3.85302	1.09824e-05	1.6902e-06	0.000151523	5.4904e-05	1.0301e-06	1.03033e-06	0.0001127	4.52763e-05	6.69787e-06	2.51794e-06	5.77309e-05	7.54398e-05
AAGACCACCTGATA	-4.17046	-4.79469	-3.17217	7.80917e-06	3.832e-06	0.000117596	9.20233e-05	1.40732e-06	4.48847e-06	8.77293e-05	7.59102e-05	1.1364e-05	2.39897e-06	5.43037e-05	6.97562e-05
CCTTTCTAGCGTGG	-2.02849	-2.73141	-1.42531	2.27741e-05	2.04951e-05	0.000104554	7.19742e-05	9.55864e-06	3.63782e-06	3.18543e-05	5.57842e-05	5.36237e-06	1.41107e-05	3.04215e-05	2.18779e-05
TACTGTTGGGCAGT	-0.424928	-1.08402	0.0374461	5.58822e-05	3.57693e-05	5.43791e-05	6.86635e-05	2.1625e-05	1.69472e-05	4.76884e-05	3.40821e-05	1.67503e-05	2.02478e-05	1.3341e-05	2.27091e-05
CTACACTTTGGAGG	-6.62732	-5.16699	-3.51721	1.06166e-06	1.0694e-06	0.000129608	8.10696e-05	1.0301e-06	2.6615e-06	5.56548e-05	7.69728e-05	1.02431e-06	7.57014e-06	4.91141e-05	4.92879e-05
GTAGGCGAGCCTTT	-3.81643	-5.75545	-3.58827	1.02996e-05	4.29101e-06	0.000123919	8.16399e-05	1.81235e-06	3.17871e-07	4.81535e-05	6.69232e-05	3.28443e-06	1.02427e-06	2.26928e-05	2.91305e-05
CGGGTAGATGGGAG	-6.61227	-3.71812	-2.5108	1.06166e-06	1.0694e-06	7.53522e-06	0.000200956	2.30045e-05	1.03033e-06	0.000312827	3.47947e-06	1.08665e-06	9.39164e-07	4.54325e-06	7.00261e-06
AAGACCTGGATTCT	-0.0302466	-1.16111	-0.930467	6.18446e-05	4.19945e-05	5.70559e-05	4.89831e-05	2.32937e-05	2.33216e-05	4.69728e-05	5.72729e-05	2.50228e-05	1.63533e-05	3.75849e-05	4.12735e-05
ATACTAAGGGTTAG	1.03	1.07829	0.559345	7.41288e-05	6.41894e-05	3.4606e-05	3.313e-05	3.13173e-05	4.83133e-05	1.32155e-05	2.44967e-05	1.38005e-05	2.97222e-05	1.48231e-05	1.47119e-05
GGGGGGCGCCGGGG	6.50975	5.57632	-2.34104	1.37044e-05	0.000185563	1.09135e-06	1.09543e-06	5.87102e-05	4.05501e-05	1.04019e-06	1.04016e-06	4.52767e-05	7.67699e-05	1.03989e-06	0.000617332
GGGTAGCGAAGGGG	-6.60332	-6.11377	-5.14331	1.06166e-06	1.0694e-06	0.000119224	8.79781e-05	1.0301e-06	1.03033e-06	4.68706e-05	9.58165e-05	1.02431e-06	1.02427e-06	3.70678e-05	3.5333e-05
TCTGTATAGCAGGT	6.50358	0.643353	4.49064	0.000120026	7.83913e-05	1.09135e-06	1.09543e-06	1.63458e-06	2.44875e-06	2.24176e-06	3.72486e-07	2.54904e-05	7.04268e-05	1.139e-06	3.12757e-06
GCAGTGAGGGCGAC	-3.50468	-3.24472	-3.16886	5.7684e-06	1.17688e-05	8.61536e-05	0.000112902	9.4309e-06	4.51676e-06	7.58123e-05	5.63958e-05	9.15894e-06	1.24007e-06	4.11179e-05	5.24039e-05
CGTGGTATTTCTGG	-6.20371	-5.1504	-4.34261	1.06166e-06	1.73084e-06	0.000125454	8.03696e-05	1.0301e-06	1.82034e-06	4.4337e-05	5.68994e-05	2.94556e-06	5.67879e-07	3.49581e-05	3.63253e-05
ACCTACTTGGTAGG	-1.82364	-2.07196	-2.28098	2.42754e-05	2.27165e-05	8.5546e-05	8.07927e-05	1.53646e-05	7.78251e-06	6.49884e-05	3.23356e-05	1.14337e-05	1.32097e-05	5.56068e-05	6.41626e-05
GTCTTTGTATGTTA	-1.70087	-2.30789	-2.32311	3.05748e-05	1.91685e-05	7.3981e-05	8.77331e-05	1.54242e-05	8.02576e-06	4.42955e-05	7.18193e-05	4.84748e-06	6.01333e-06	3.07751e-05	2.35736e-05
ATCCCAGCGCTGCT	2.93722	2.52293	2.33683	6.98023e-05	0.000105717	6.82944e-06	1.60863e-05	8.27544e-05	0.000147524	2.0487e-05	1.95791e-05	0.000141928	0.000138304	3.07078e-05	2.47629e-05
GAAGAATTAGAGTT	-3.3872	-5.87048	-2.54314	5.90761e-06	1.26921e-05	8.0303e-05	0.000114302	8.54934e-07	2.00743e-06	7.662e-05	9.08413e-05	9.73065e-06	5.42044e-06	3.9131e-05	4.91779e-05
CACCATTCTCTGAT	-2.63139	-5.56091	-2.68225	1.43447e-05	1.49828e-05	0.000104576	7.71435e-05	1.0301e-06	1.14021e-06	4.0355e-05	6.2097e-05	7.3067e-06	7.84436e-07	2.97292e-05	2.22044e-05
TACGGAAGGTGACC	-5.13246	-3.35391	-3.55855	4.53448e-06	1.20264e-06	8.34098e-05	0.000117832	5.88452e-06	6.49492e-06	7.20923e-05	5.44774e-05	9.58198e-07	6.13587e-06	4.08049e-05	4.27794e-05
TGAAAACGATTCGT	-4.53019	-5.21317	-3.27207	1.52198e-06	7.08625e-06	0.000112178	8.67232e-05	1.47427e-06	1.92781e-06	5.31507e-05	7.30513e-05	7.43325e-06	1.02427e-06	3.18916e-05	4.98106e-05
AGGAGTACAAGTGG	-2.49974	-2.60805	-0.513134	2.4877e-05	6.59466e-06	0.00010876	6.92388e-05	9.43792e-06	3.02117e-06	3.57002e-05	4.02603e-05	1.14781e-05	5.93347e-06	1.11969e-05	1.36521e-05
ACGACGCCAGCAAC	1.9831	1.03975	1.65854	9.01444e-05	6.62868e-05	1.7261e-05	2.23076e-05	2.76857e-05	3.80862e-05	2.28485e-05	9.14374e-06	3.98628e-05	2.75323e-05	1.22238e-05	9.12428e-06
TTTTCACGTTATGG	-5.16006	-3.44377	-2.43832	1.06166e-06	4.51097e-06	0.000105113	9.41342e-05	1.0301e-06	6.58247e-06	5.05874e-05	3.2247e-05	6.80957e-06	6.31075e-06	3.57945e-05	3.53191e-05
GGCGTGCTAGAGGC	-6.53902	-1.29244	-2.39956	1.06166e-06	1.0694e-06	7.48917e-05	0.000123278	1.02333e-05	1.45788e-05	3.42684e-05	2.6507e-05	3.2991e-06	4.58414e-06	2.16697e-05	1.99256e-05
CTGTCTTCGCAAAC	2.49118	1.75496	1.48802	3.76559e-05	0.000126345	1.01485e-05	1.90209e-05	7.0501e-05	4.84535e-05	2.16291e-05	1.3615e-05	3.7273e-05	4.92341e-05	1.12446e-05	1.95953e-05
GTCATATTACAAGA	-4.40878	-3.58179	-3.91313	7.56548e-06	1.61721e-06	8.47707e-05	0.000110279	4.512e-06	5.19565e-06	6.26883e-05	5.35476e-05	5.01774e-06	1.02427e-06	5.11964e-05	3.98265e-05
GTTAGCCCGATTGC	-3.75864	-3.54385	-4.44713	1.05404e-05	3.54146e-06	7.67469e-05	0.000113853	2.57591e-07	9.41475e-06	4.20979e-05	7.07094e-05	1.25091e-06	9.67004e-07	2.9086e-05	1.92938e-05
ACTTCGGAGAACGT	-4.54596	-5.23084	-4.16788	5.02133e-06	3.24445e-06	0.000107483	8.56048e-05	1.0301e-06	2.2897e-06	7.03667e-05	5.43001e-05	2.82236e-06	1.02427e-06	4.58122e-05	2.3329e-05
GCTTGGGGTAGCAG	2.06905	1.69818	1.81875	7.17894e-05	7.98273e-05	2.45791e-05	1.15538e-05	3.84615e-05	3.02508e-05	8.17943e-06	1.2996e-05	1.76834e-05	1.83763e-05	3.49225e-06	6.72948e-06
GGCTTTGGAGCGAG	-5.26613	-4.09348	-3.37726	2.73897e-06	2.21197e-06	0.000110605	7.99195e-05	5.88619e-06	1.03033e-06	4.9897e-05	6.81748e-05	5.85767e-06	3.37372e-08	2.42154e-05	3.7002e-05
GGTGTGGGATAGGC	2.03358	2.50803	1.72697	6.30298e-05	8.54227e-05	1.81894e-05	1.80699e-05	6.29815e-05	8.20228e-05	1.28642e-05	1.2627e-05	6.10427e-05	5.15668e-05	1.31859e-05	2.08318e-05
GTTGTGGAGTGTTT	-2.07542	-3.64402	-3.92283	2.60619e-05	1.07791e-05	7.59119e-05	7.9361e-05	2.3677e-06	5.82562e-06	4.39957e-05	5.84322e-05	3.1368e-06	8.37796e-07	2.90573e-05	3.12241e-05
TCGTCTGATAAATC	-4.18073	-4.24128	-5.62822	6.55373e-06	3.48354e-06	8.30128e-05	9.90163e-05	1.0301e-06	4.63456e-06	5.70671e-05	5.00664e-05	7.48825e-07	6.25993e-07	3.27002e-05	3.52998e-05
GAGTATATTCCAGG	0.0124563	0.346811	0.767217	3.95741e-05	5.31994e-05	4.60958e-05	4.58801e-05	2.69655e-05	3.9175e-05	2.89588e-05	2.30489e-05	1.79952e-05	1.62378e-05	1.03748e-05	9.7388e-06
TGGCGAATTACGCG	-4.61008	-4.49695	-2.63493	6.35264e-06	1.05835e-06	9.35441e-05	8.74434e-05	3.30085e-06	1.82729e-06	6.60681e-05	4.97236e-05	7.8887e-06	2.52838e-06	2.54785e-05	3.92268e-05
GCCCGAAAGATAGC	-2.89279	-3.6103	-2.23251	6.01905e-06	1.66523e-05	6.1711e-05	0.000106671	6.21993e-06	3.24647e-06	5.13743e-05	6.42353e-05	1.14863e-05	3.56254e-06	3.8418e-05	3.23041e-05
GTTGGAGCAGCGGC	6.32719	3.48361	4.95615	0.000106335	6.92465e-05	1.09135e-06	1.09543e-06	5.39312e-05	5.6538e-05	4.22716e-06	5.6486e-06	4.07337e-05	2.38281e-05	1.03989e-06	1.03993e-06
AAGGTTACGTTTCA	0.99194	1.57247	0.464042	6.42089e-05	5.58396e-05	2.47716e-05	3.5589e-05	4.18068e-05	5.07402e-05	1.74725e-05	1.36447e-05	1.7913e-05	1.63522e-05	1.42251e-05	1.06155e-05
GAGCACTTATTTTT	-1.81067	-1.5183	-0.372604	2.54317e-05	1.59089e-05	6.5192e-05	7.98325e-05	1.29926e-05	1.52286e-05	4.4678e-05	3.61628e-05	1.33635e-05	7.85336e-06	1.43963e-05	1.3073e-05
TGTCAGCAACCCCA	-1.07082	0.696744	0.323719	2.15538e-05	3.76782e-05	6.16631e-05	6.27611e-05	2.75915e-05	3.82249e-05	2.04603e-05	2.0146e-05	1.88317e-05	1.56751e-05	1.36186e-05	1.39526e-05
GAATTAATAGCAGC	3.26837	3.84472	1.65112	7.26508e-05	8.31413e-05	5.25554e-06	1.09129e-05	5.3743e-05	3.47119e-05	2.47965e-06	3.67703e-06	4.28579e-05	3.50608e-05	1.61769e-05	8.63193e-06
GGTTGGATATGTAT	-2.1481	-2.23417	-0.782432	1.51219e-05	1.85771e-05	8.99804e-05	5.9388e-05	6.32901e-06	8.00485e-06	1.78103e-05	4.96294e-05	1.16422e-05	2.74958e-06	1.35244e-05	1.12299e-05
TCATAATTCGATTC	1.83893	1.83357	1.89992	8.24263e-05	5.21762e-05	1.27784e-05	2.48468e-05	3.86569e-05	3.51655e-05	1.13454e-05	9.36702e-06	1.27354e-05	1.6454e-05	1.17605e-06	6.64547e-06
TGGTTGCGGCGCTG	-3.99429	-3.47207	-3.95125	8.56099e-06	2.15772e-06	0.000102184	6.86379e-05	6.30706e-06	2.97661e-06	5.17244e-05	5.12946e-05	1.91073e-06	2.3523e-06	2.85693e-05	3.7373e-05
GGGTGGCCGCGAGG	-5.25427	-4.14058	-4.42545	3.49754e-06	1.0694e-06	0.000101682	7.26267e-05	1.72333e-06	2.58794e-06	3.6319e-05	3.9721e-05	1.02431e-06	8.09209e-07	2.23671e-05	1.70312e-05
GCCTGCGGGTTCAT	-6.65657	-6.08919	-4.10085	6.57912e-07	1.0694e-06	8.73636e-05	8.68968e-05	1.0301e-06	1.03033e-06	7.00697e-05	7.02077e-05	2.073e-06	4.45973e-06	5.75352e-05	5.45568e-05
CGGCATGGTGCGGC	1.04029	1.7083	0.779589	5.6995e-05	5.93234e-05	1.63251e-05	4.02325e-05	4.29629e-05	4.13732e-05	1.36704e-05	1.21381e-05	1.93735e-05	2.18715e-05	1.24476e-05	1.15789e-05
TTCCCCGGAAGCGG	-1.18526	-2.41143	-1.8234	3.24749e-05	2.19331e-05	6.99303e-05	5.3796e-05	1.0301e-06	1.327e-05	4.29363e-05	3.31407e-05	1.13479e-05	3.04171e-06	3.10913e-05	1.98353e-05
TTGAGGGGTGGAGA	-4.31723	-5.11113	-3.67756	4.46865e-06	4.21597e-06	8.00257e-05	9.31025e-05	1.0301e-06	2.22712e-06	4.2724e-05	6.98537e-05	3.65276e-06	9.09921e-07	3.31441e-05	2.52377e-05
ATCTACGGCTCACC	-4.54694	-4.4853	-3.90674	1.26183e-06	6.00315e-06	6.3053e-05	0.000106772	4.71452e-06	1.03033e-06	7.05125e-05	5.81609e-05	2.15321e-06	7.47609e-06	7.4095e-05	7.03291e-05
CTTCAGTAATATAC	-2.16699	-5.33691	-5.1341	1.47928e-05	1.74921e-05	5.3758e-05	9.12288e-05	3.06403e-06	1.03033e-06	0.000107962	5.75217e-05	2.05463e-06	2.22336e-06	8.24709e-05	6.77591e-05
CTTCAGTAATATAC	-2.16699	-5.33691	-5.1341	1.47928e-05	1.74921e-05	5.3758e-05	9.12288e-05	3.06403e-06	1.03033e-06	0.000107962	5.75217e-05	2.05463e-06	2.22336e-06	8.24709e-05	6.77591e-05
GTCCGGGGGCACAG	-1.61075	-1.68046	-2.64889	2.15891e-05	2.14777e-05	8.77764e-05	4.37544e-05	5.299e-06	3.62268e-06	1.25439e-05	1.60528e-05	1.89654e-06	1.37287e-06	1.01816e-05	1.03235e-05
TTCCCTTAGATTAT	-3.54231	-3.26324	-3.1222	9.50361e-06	4.51719e-06	8.49393e-05	7.84092e-05	5.42575e-06	6.80406e-06	5.3549e-05	6.38737e-05	4.48585e-06	1.05084e-05	5.53681e-05	7.51888e-05
CATTTCCGGGGCTG	-2.03037	-1.47066	-3.28785	3.27662e-05	1.0694e-06	9.09104e-05	4.73116e-05	1.26292e-05	8.62375e-06	2.87856e-05	3.01167e-05	4.3039e-06	6.84423e-07	2.24271e-05	2.62918e-05
GGTAATTCATAGTT	2.69593	2.82806	2.26511	6.56247e-05	7.62689e-05	9.50897e-06	1.23892e-05	5.89973e-05	4.77031e-05	8.35878e-06	6.66696e-06	2.72499e-05	4.74822e-06	1.98231e-06	4.67437e-06
TTAAGCCACCCTTT	4.0517	2.66178	1.92893	7.85564e-05	7.46395e-05	4.21198e-06	5.02575e-06	3.19529e-05	4.96184e-05	4.26919e-06	8.62107e-06	1.72774e-05	6.02061e-06	1.85667e-06	4.26195e-06
TCGGCATGGTAGAG	-6.27994	-4.32545	-3.22738	1.06166e-06	1.0694e-06	9.44619e-05	7.11327e-05	1.76696e-07	3.28072e-06	4.0589e-05	2.87284e-05	6.63867e-07	2.17255e-06	1.07866e-05	1.57783e-05
CCCAGAGGCCTCGG	-4.66486	-4.47038	-1.58669	4.72213e-06	1.78641e-06	0.000104296	6.08037e-05	2.57893e-06	1.03033e-06	3.70249e-05	4.29838e-05	6.80623e-06	1.37866e-05	3.40144e-05	2.78382e-05
TTTGGGTTGCACTA	-5.2392	-4.23725	-2.81901	3.30537e-06	1.0694e-06	7.73798e-05	8.78586e-05	7.04534e-06	1.87706e-06	8.65801e-05	8.1695e-05	1.43926e-05	3.42968e-06	7.43566e-05	5.14116e-05
GTCGGACCGGCGAA	-0.0485661	-0.0856501	-0.266302	2.44354e-05	5.73698e-05	1.66696e-05	6.79363e-05	2.21873e-05	2.63282e-05	3.37034e-05	1.77796e-05	5.60139e-06	1.11308e-05	1.34956e-05	6.62852e-06
GTTGTGTTGTGAGC	2.09108	2.05487	-0.359841	5.99293e-05	6.96414e-05	1.25202e-05	1.78907e-05	2.76124e-05	3.06315e-05	6.70596e-06	7.31167e-06	1.00252e-06	4.47843e-06	3.41605e-06	3.61757e-06
GTTGTCAGGAGATT	3.67823	2.84343	3.87712	6.66576e-05	7.97262e-05	9.17352e-06	2.26146e-06	2.6913e-05	2.61989e-05	4.22518e-06	3.17484e-06	6.10037e-06	6.03914e-06	5.61673e-07	2.64499e-07
CTTTTTGTCGGGTC	1.52218	2.47513	0.516383	2.34232e-05	9.62121e-05	1.09135e-06	4.05608e-05	8.42051e-05	8.91885e-05	2.86514e-05	2.5335e-06	6.85779e-05	6.17004e-05	4.25454e-05	4.8535e-05
GGACCAAATCGAAC	2.57186	1.61692	2.15738	5.6843e-05	7.89334e-05	1.34162e-05	9.41963e-06	3.19588e-05	4.66154e-05	1.66403e-05	8.97727e-06	3.60925e-05	3.43947e-05	1.14631e-05	4.33757e-06
GGTATCGGGAGCAG	-6.98623	-3.97703	-2.13049	1.06166e-06	2.1776e-07	8.60136e-05	7.61963e-05	1.61815e-06	2.42306e-06	2.3906e-05	3.97318e-05	4.43092e-06	2.90039e-06	1.86713e-05	1.34302e-05
ATGTAATCCAGTGG	-6.24907	-5.14079	-3.48059	1.06166e-06	1.0694e-06	0.000103803	5.82862e-05	1.0301e-06	1.45956e-06	4.09532e-05	4.68828e-05	1.02431e-06	4.64186e-06	3.51941e-05	2.80547e-05
CGAGTCTAAGGTGT	5.72906	5.54907	3.61129	9.71302e-05	5.66357e-05	1.09135e-06	1.8076e-06	4.16941e-05	4.77818e-05	5.11406e-07	1.39964e-06	5.86125e-05	5.36488e-05	8.14599e-06	1.03993e-06
TTGGATAACCCAAC	-0.431013	-0.482246	1.04358	2.84276e-05	4.11002e-05	3.16587e-05	6.20774e-05	1.81173e-05	7.59691e-06	1.9124e-05	1.67966e-05	9.47937e-06	1.12257e-05	3.81557e-06	6.22893e-06
TATTCAGGCCGGAT	-3.05604	-2.76686	-2.61883	1.13729e-05	6.53517e-06	7.85542e-05	7.03847e-05	7.96547e-06	1.71609e-06	3.17435e-05	3.41516e-05	1.02431e-06	1.18395e-05	4.54412e-05	3.35749e-05
TGCCCGCAGTCTAG	-0.15243	-0.146024	0.678339	2.63356e-05	4.97685e-05	4.8683e-05	3.59021e-05	1.76092e-05	2.00067e-05	2.46638e-05	1.69589e-05	1.65303e-05	2.88817e-06	8.52732e-06	3.60697e-06
TCAGGATGCATGGA	-0.16871	-0.718367	-1.50666	4.50296e-05	3.06255e-05	4.11816e-05	4.38588e-05	2.35212e-05	1.78977e-05	3.34477e-05	3.46997e-05	8.21382e-06	7.92896e-06	1.86689e-05	2.72009e-05
TCCTATCACCAACT	-3.95128	-4.43157	-3.04293	8.87311e-06	1.0694e-06	7.13613e-05	8.24366e-05	3.59502e-06	5.49986e-07	3.09525e-05	5.84935e-05	3.8141e-06	1.02427e-06	2.56986e-05	1.41776e-05
TAGTGATGTCTTTC	3.81747	3.85947	4.99573	8.68312e-05	5.62796e-05	4.78046e-06	5.37029e-06	3.41786e-05	1.78052e-05	2.54124e-06	1.04016e-06	2.88124e-06	1.48938e-05	3.66944e-07	1.90171e-07
GGCCGGGCCGAGGG	-1.27394	1.68622	-0.757973	1.97313e-05	2.79208e-05	5.40593e-05	6.11737e-05	6.70569e-06	1.56482e-05	1.24684e-07	6.82156e-06	4.70008e-06	5.09743e-06	9.49519e-06	7.0735e-06
TGGGGGGTAACCAT	4.74779	3.66182	4.35815	6.4995e-05	8.33158e-05	4.42464e-06	1.09543e-06	5.45422e-05	4.67692e-05	7.41337e-06	5.91237e-07	3.21182e-05	3.97622e-05	1.8181e-06	1.68681e-06
TGTCGGCTGGTCGG	-3.63572	-3.88413	-4.61195	7.20416e-06	5.16034e-06	9.8975e-05	5.47124e-05	1.0301e-06	3.12753e-06	2.00147e-05	4.13737e-05	9.46577e-08	1.13058e-06	2.03181e-05	9.64273e-06
GAATGGATTACGGG	4.88314	3.93484	7.33055	7.44875e-05	7.27088e-05	3.89255e-06	1.09543e-06	3.28293e-05	2.26811e-05	1.13207e-06	2.49762e-06	1.27091e-05	1.33231e-05	8.0457e-08	8.12739e-08
ATCTTTGAAGACCT	-0.948262	-2.1404	-1.33545	3.66226e-05	1.77228e-05	5.76597e-05	4.72022e-05	8.87598e-06	1.50178e-06	2.19601e-05	2.37937e-05	7.52441e-06	4.38947e-06	1.70464e-05	1.30188e-05
GTTGTCGATGCTGG	-2.91984	-4.70025	-1.42578	1.67436e-06	1.69641e-05	8.38222e-05	5.72261e-05	8.01045e-07	1.09959e-06	2.7772e-05	2.1638e-05	3.88475e-06	2.53e-06	1.36333e-05	3.60055e-06
GATCAACTTGTGTG	-7.01506	-5.35591	-3.15257	1.06166e-06	1.30936e-07	8.91696e-05	6.50844e-05	1.35029e-06	1.03033e-06	3.02228e-05	6.72712e-05	3.94973e-07	5.36233e-06	2.38606e-05	2.73357e-05
AATGGCGATAGGCG	3.31108	4.14102	1.61718	2.20859e-05	0.000113904	4.64501e-06	9.05662e-06	0.000111281	9.44283e-05	1.06195e-05	1.04016e-06	6.66958e-05	3.56874e-05	1.64518e-05	1.69223e-05
TTAAACATCTGGGT	-3.82699	-2.88549	-2.21756	1.00226e-05	3.41379e-07	7.75477e-05	6.95361e-05	5.40314e-07	1.00592e-05	3.51279e-05	4.31975e-05	8.88134e-06	8.64573e-06	3.27214e-05	4.87979e-05
GGGCGAAGGTGCAG	-5.62224	-5.15951	-3.93418	2.03801e-06	1.06481e-06	8.33129e-05	6.95212e-05	1.81986e-06	1.03033e-06	4.81866e-05	5.36822e-05	1.83495e-06	9.49823e-07	1.80041e-05	2.4565e-05
GGTTTTAGGTACAT	-5.57937	-4.73094	-3.68629	2.76874e-06	4.14083e-07	8.32319e-05	6.89522e-05	3.42601e-06	3.95852e-07	5.56272e-05	4.58642e-05	1.02431e-06	1.93337e-06	2.43994e-05	1.36752e-05
TGAGGGTCTGTGAT	-4.71779	-4.47202	-7.43492	4.20641e-06	1.5498e-06	9.55496e-05	5.59232e-05	4.82802e-08	3.72739e-06	4.08316e-05	4.29612e-05	8.84034e-08	8.6984e-08	1.84054e-05	1.19427e-05
GTTAATCCGACGAG	-5.03536	-4.28203	-4.23439	3.52927e-06	1.0694e-06	7.54197e-05	7.53891e-05	3.27817e-06	1.62095e-06	4.88089e-05	4.6501e-05	1.68798e-06	1.02427e-06	2.29548e-05	2.80966e-05
CCTATGATTGATGA	4.45358	4.23123	4.40027	5.64541e-05	8.31875e-05	1.09135e-06	5.2818e-06	2.78586e-05	4.61455e-05	1.04019e-06	2.9001e-06	2.39194e-05	3.74168e-05	1.95767e-06	9.47041e-07
TCGGCCTCCCTGCA	2.65809	2.7223	2.79218	5.76651e-05	6.75233e-05	9.29195e-06	1.05415e-05	2.65469e-05	4.44365e-05	2.96456e-06	7.79177e-06	1.57008e-05	1.23104e-05	3.3606e-06	6.833e-07
GAACATACCTTAAC	-3.48925	-4.14621	-1.73941	9.18732e-06	3.5865e-06	6.7908e-05	7.55384e-05	4.6168e-06	2.16769e-06	5.97466e-05	6.03832e-05	2.53263e-05	6.99897e-06	5.63536e-05	5.158e-05
CAGGCGGAACAGCC	-2.71574	-5.25919	-6.03308	1.06166e-06	1.90488e-05	1.77511e-05	0.000114361	2.03998e-06	1.03033e-06	0.000114443	3.14306e-06	1.56925e-07	8.35715e-07	1.40442e-05	5.09584e-05
TGAATTACGTGGGT	3.16466	2.1607	0.624878	7.5234e-05	5.51667e-05	1.09135e-06	1.34506e-05	4.51137e-05	3.51133e-05	7.68786e-06	1.02548e-05	6.90456e-06	2.23194e-05	1.02007e-05	8.7503e-06
ACTCTGTGTTTTGC	-1.07967	-1.10689	-1.65894	2.48417e-05	2.40469e-05	4.15055e-05	6.18232e-05	5.72173e-06	2.23278e-05	2.35887e-05	3.68245e-05	5.2479e-06	7.5904e-06	2.4374e-05	1.61674e-05
TTTTACCTACCCAT	-2.05124	-2.13229	-1.04144	9.06299e-06	2.08455e-05	7.49395e-05	4.90198e-05	4.85225e-06	5.34203e-06	1.66873e-05	2.80057e-05	6.0449e-06	4.91401e-06	6.70783e-06	1.58488e-05
AGACAGCATGGCTC	-1.51603	-2.37602	-1.35618	4.19138e-06	3.52816e-05	3.7975e-05	7.49185e-05	4.92437e-06	8.01196e-06	4.59954e-05	2.11572e-05	1.66912e-05	9.67263e-06	2.47849e-05	4.27081e-05
CGTATTAGGAGTCG	-0.0992887	0.105647	0.815737	3.7239e-05	3.45797e-05	4.89599e-05	2.79755e-05	2.52243e-05	2.42664e-05	1.7866e-05	2.81301e-05	2.08029e-05	2.33858e-05	1.18062e-05	1.32982e-05
ACCAGGCCACCTCG	-3.65207	-3.20259	-3.17715	1.00294e-05	1.0694e-06	8.44513e-05	5.50763e-05	1.0301e-06	4.4553e-06	2.46804e-05	2.58187e-05	1.76878e-06	2.90137e-07	1.09209e-05	7.70239e-06
TTGTTGATTCAGTC	-1.53321	-3.14322	-1.04157	1.13134e-05	2.7469e-05	6.52304e-05	4.70174e-05	8.4083e-06	5.02997e-06	6.10205e-05	5.77055e-05	5.20568e-06	2.24768e-06	5.07182e-06	1.02706e-05
CGTTCCAAGTGGCA	4.21238	2.81517	1.71898	3.23694e-06	0.000131466	1.09135e-06	6.17516e-06	5.47653e-05	7.76215e-06	7.84409e-06	1.04016e-06	4.46301e-06	3.17008e-05	1.44366e-06	9.54161e-06
GTTGTTTAACTTTA	4.55908	2.98106	6.09109	6.66195e-05	6.82918e-05	3.63804e-06	2.08503e-06	3.91898e-05	3.39984e-05	1.82986e-06	7.43953e-06	8.84359e-06	1.1828e-05	1.51205e-07	1.52025e-07
CTAGCGTAGTTTAA	0.822723	2.62802	1.04046	2.70952e-05	6.53153e-05	1.97303e-05	3.25162e-05	4.97009e-05	3.99814e-05	8.58531e-06	5.9222e-06	1.7067e-05	1.96596e-05	9.37967e-06	8.47583e-06
CGGCCGGGGTGGGA	-3.78582	-4.25284	-3.14455	4.74258e-06	5.54309e-06	6.2382e-05	7.94843e-05	2.48599e-06	1.03033e-06	3.63506e-05	3.06873e-05	4.05141e-06	2.04875e-06	1.06105e-05	4.33338e-05
TTGGACCGCGGTGA	-4.90765	-3.53728	-1.75044	4.48791e-06	2.67167e-07	5.78061e-05	8.49213e-05	7.2091e-06	2.18901e-06	6.3973e-05	4.51381e-05	1.16215e-05	4.33092e-06	2.3484e-05	3.01896e-05
TCTTCCTCGGACAC	1.76148	1.72072	0.509794	4.54647e-05	6.33565e-05	1.05623e-05	2.1534e-05	3.76838e-05	3.54607e-05	1.31405e-05	9.05141e-06	1.24268e-05	1.0995e-05	9.55608e-06	6.89357e-06
ACAGCTGGGATGGG	-3.23218	-3.52023	-1.48826	5.43469e-06	8.89558e-06	8.03447e-05	5.43152e-05	8.44255e-06	1.03033e-06	4.6374e-05	6.2313e-05	3.16584e-06	7.7632e-06	1.20022e-05	1.86593e-05
TGACTTGTGTGACG	0.615518	-0.737536	-1.15855	4.47557e-05	4.06038e-05	2.80453e-05	2.76684e-05	1.35782e-05	1.62356e-05	2.55287e-05	2.41806e-05	8.57032e-06	2.85588e-06	1.24796e-05	1.30274e-05
GACACGAGACAGGC	-4.08677	-4.34795	-4.19325	6.27956e-06	1.85653e-06	7.24259e-05	6.58212e-05	8.3197e-07	4.26897e-06	4.05471e-05	6.33288e-05	2.02799e-07	3.20293e-06	2.73782e-05	3.49239e-05
AATATATACTCATG	-3.12478	-3.44081	-4.68153	6.68605e-06	8.51596e-06	4.66973e-05	8.59054e-05	2.76904e-06	5.36952e-06	3.93244e-05	4.9052e-05	1.02431e-06	1.02427e-06	2.97233e-05	2.28464e-05
CCGGTAACGAAAAG	5.11455	4.40689	3.92504	6.76314e-05	6.44415e-05	3.07275e-06	7.39487e-07	3.0886e-05	1.78067e-05	1.64894e-06	6.46449e-07	2.88433e-06	6.31973e-06	3.02554e-07	3.03379e-07
CTTTGCATTGACCC	-3.02964	-2.80566	-3.18292	1.26483e-05	3.41258e-06	6.24929e-05	6.8661e-05	1.06448e-05	9.47375e-07	4.01336e-05	4.09164e-05	2.63325e-06	5.14167e-06	3.57449e-05	3.48624e-05
TGACAGCATTATTC	-5.21793	-5.97818	-4.3468	2.68802e-06	1.0694e-06	6.77121e-05	7.21319e-05	1.0301e-06	1.03033e-06	7.78119e-05	5.20758e-05	3.77516e-06	1.02427e-06	6.0112e-05	3.75461e-05
ATTTAGTAGTCTTA	2.3699	1.73983	1.73205	4.76614e-05	6.7129e-05	9.23025e-06	1.29769e-05	3.52143e-05	2.87709e-05	7.39249e-06	1.1765e-05	2.71038e-05	2.14417e-05	1.13923e-05	3.22104e-06
TTATTACCCGCATT	-3.8164	-4.43252	-4.02053	3.96743e-06	5.71638e-06	6.49619e-05	7.1464e-05	1.54526e-06	3.9469e-06	4.91279e-05	6.94665e-05	3.8461e-06	7.77464e-07	3.62661e-05	3.8771e-05
ATATCTTAGATATC	-1.9092	-4.40272	-2.37822	1.55503e-05	1.46901e-05	3.79629e-05	7.56201e-05	3.13374e-06	8.71538e-07	4.33809e-05	4.13388e-05	6.33735e-06	1.07603e-05	4.5366e-05	4.35241e-05
GCCTTGCGGCAGGC	-0.64869	-1.01452	-1.01053	3.31919e-05	2.1678e-05	3.94648e-05	4.65572e-05	1.04918e-05	1.37468e-05	1.56471e-05	3.33204e-05	8.92217e-06	2.8856e-06	1.65691e-05	7.2195e-06
TTCGGCTGTGCATG	-2.48408	-1.96576	-2.40605	8.9065e-06	1.28718e-05	6.73179e-05	5.45268e-05	5.86247e-06	5.86225e-06	2.52608e-05	2.05382e-05	4.86101e-06	3.51248e-06	1.67254e-05	2.7656e-05
GTAAAGCCCTCATG	-5.58312	-5.6164	-4.36198	1.06166e-06	1.79653e-06	5.34242e-05	8.35934e-05	1.23787e-06	1.03033e-06	4.36725e-05	6.75997e-05	1.8647e-06	1.02427e-06	3.1138e-05	2.82682e-05
ATGTTCTAATATGT	-0.595964	-1.30753	-0.00387507	2.96974e-05	2.5987e-05	3.7531e-05	4.6635e-05	1.14792e-05	9.22756e-06	1.91816e-05	3.2071e-05	2.95195e-06	1.2085e-05	4.73095e-06	1.03464e-05
AGGGAAGAAGTGGG	-0.911274	-1.87147	-0.611201	3.30308e-05	1.55867e-05	4.26478e-05	4.87874e-05	1.43037e-05	7.9153e-06	3.59928e-05	4.53076e-05	3.77285e-06	5.6087e-06	6.37124e-06	7.95936e-06
GGGGTTGGTAGCCA	-1.49482	-4.12966	-3.66108	2.61551e-06	3.39244e-05	2.45649e-05	7.84151e-05	1.0301e-06	5.54932e-06	0.000105904	9.26566e-06	2.49822e-06	9.54123e-06	6.86414e-05	8.36595e-05
ATTAGGCCGCCAAT	1.20342	0.498785	0.984811	5.09085e-05	4.21956e-05	2.37212e-05	1.67087e-05	1.64689e-05	1.29417e-05	1.63606e-05	4.45338e-06	7.92415e-06	6.00888e-06	8.96335e-07	6.14391e-06
TTCATAGGACTGGC	6.16696	4.4012	6.3215	6.84912e-05	6.00052e-05	6.92914e-07	1.09543e-06	1.7627e-05	2.38163e-05	8.9458e-07	1.06679e-06	1.27091e-05	9.11321e-06	1.3602e-07	1.36839e-07
CTGCTCTACATCAC	-3.62999	-7.49291	-3.1244	1.06166e-06	9.24664e-06	4.07525e-05	8.68691e-05	4.38236e-07	4.79e-08	5.84877e-05	2.90811e-05	9.23109e-06	1.02427e-06	5.05391e-05	3.88919e-05
GGGGAGGGTTGCGG	-5.96407	-1.08487	-2.80146	1.06166e-06	1.0694e-06	5.3005e-05	8.00286e-05	1.30985e-05	6.59976e-06	3.17094e-05	1.00742e-05	3.45279e-06	3.90423e-06	1.78193e-05	3.34698e-05
GGTAGGCTAAGCAA	-2.51129	-3.52245	-4.19651	4.53704e-06	1.61348e-05	4.83417e-05	6.95144e-05	3.92609e-06	1.03956e-06	3.70872e-05	1.9974e-05	2.76751e-06	1.64795e-07	3.18433e-05	2.19199e-05
GTCTAATGTCCTTG	3.39101	4.74283	5.04148	5.58189e-05	6.14337e-05	1.10219e-05	1.55137e-07	2.7157e-05	2.36223e-05	8.56345e-07	1.04016e-06	8.36041e-06	6.59515e-06	2.26647e-07	2.27469e-07
GTTCGCAATTTACA	4.99782	3.99598	8.11306	6.77594e-05	5.65158e-05	2.79405e-06	1.09543e-06	2.74892e-05	3.30659e-05	1.04019e-06	2.75507e-06	1.15816e-05	1.67067e-05	5.06782e-08	5.14941e-08
CTCGTTAATTTTCG	-5.94517	-6.74223	-4.23107	1.06166e-06	1.0694e-06	5.86218e-06	0.00012544	1.0301e-06	1.03033e-06	0.000219995	5.88043e-07	2.12401e-07	1.02427e-06	1.0222e-05	1.30019e-05
GGTTAACGCTGTGG	-1.25736	-1.06751	-1.35481	1.49582e-05	2.44597e-05	6.55619e-05	2.86698e-05	8.40833e-06	7.13087e-06	1.78997e-05	1.46675e-05	1.86458e-06	3.23313e-06	6.42843e-06	6.60961e-06
ATTAGTAGGAGGAC	-4.54386	-4.7219	-2.44949	1.06166e-06	4.42799e-06	5.66823e-05	7.13682e-05	2.05875e-06	1.873e-06	3.74993e-05	6.62583e-05	9.8278e-06	1.94457e-06	3.16013e-05	3.2702e-05
AGCGGGGGTGGCTG	-0.690863	-2.006	-0.126552	2.26872e-05	2.77595e-05	4.3179e-05	3.82546e-05	6.6628e-06	5.27023e-06	3.09581e-05	1.69728e-05	4.10843e-06	1.6517e-05	1.03126e-05	1.22037e-05
TTGATACGTTAATA	5.82304	5.52444	2.6898	6.31949e-05	6.06038e-05	1.09135e-06	1.09543e-06	5.40044e-05	4.17498e-05	1.04019e-06	1.04016e-06	3.31886e-05	2.21181e-05	1.03989e-06	7.53179e-06
TATTGTAATACAAG	-2.01054	-1.0933	-2.1128	1.64581e-05	1.01904e-05	7.01732e-05	3.72023e-05	6.31655e-06	9.39983e-06	1.78968e-05	1.56359e-05	4.73739e-06	7.63787e-07	1.05119e-05	1.32823e-05
TGGGCCCTCGTCCG	1.07347	0.452048	1.53876	3.57457e-05	5.0578e-05	2.46113e-05	1.64074e-05	6.53667e-06	7.9394e-06	9.16183e-06	1.42024e-06	6.69019e-06	4.84372e-06	3.6987e-06	2.71056e-07
TTGCGGTAGGGATT	-2.98364	-3.76547	-3.53407	8.08665e-06	6.84714e-06	7.31662e-05	4.49568e-05	1.32825e-06	1.79563e-06	2.8951e-05	1.35317e-05	1.34325e-06	1.5745e-06	1.87288e-05	1.50705e-05
TGGTAAGTTCTTCT	-6.56946	-3.74364	-3.852	1.21547e-06	1.16017e-07	7.18965e-05	5.45603e-05	3.18702e-06	1.03033e-06	2.74196e-05	2.90724e-05	6.9491e-07	1.02325e-06	1.20062e-05	1.28042e-05
TGCCTTTTATCGCG	-5.75181	-4.80946	-3.92365	1.21872e-06	1.12613e-06	5.88513e-05	6.75005e-05	1.0301e-06	1.03033e-06	3.35108e-05	2.42655e-05	2.13209e-06	7.67465e-07	2.13732e-05	2.26283e-05
AGTCATCGCTGCTA	-3.1321	-2.94529	-1.86406	1.4837e-06	1.19089e-05	5.18796e-05	6.55342e-05	5.90245e-06	5.39708e-06	5.32386e-05	3.37941e-05	1.77261e-05	7.36944e-06	5.12794e-05	4.00759e-05
CTGGCACGGCTGGG	-2.87217	-5.64819	-3.04973	1.06166e-06	1.44858e-05	5.85619e-05	5.52713e-05	8.98245e-08	1.03033e-06	3.09487e-05	2.52275e-05	1.6013e-06	6.91543e-07	9.35242e-06	9.63367e-06
GAATCTGGTTTGAA	-4.10264	-3.63232	-3.55169	6.06803e-06	1.0694e-06	5.31085e-05	6.95108e-05	1.23383e-06	5.31034e-06	3.95199e-05	4.16309e-05	1.28923e-06	5.00746e-06	3.68466e-05	3.69908e-05
GGCTGTATTTTCAG	-5.0931	-3.46453	-4.72545	1.49244e-06	2.17015e-06	8.51802e-05	3.98353e-05	1.61155e-06	4.95458e-06	4.2503e-05	2.99803e-05	1.02431e-06	1.02427e-06	2.23787e-05	3.18156e-05
CTTAGGACCCGTGG	-2.56853	-2.75574	-5.54802	1.27692e-05	6.13693e-06	5.93366e-05	5.28154e-05	1.0301e-06	7.56075e-06	1.63828e-05	4.16395e-05	4.76367e-07	1.25156e-07	1.51499e-05	1.29933e-05
ACCGTTAGAGTCAG	-2.60961	-2.48426	-2.29188	9.20157e-06	9.25351e-06	6.86136e-05	4.40253e-05	4.12781e-06	4.40395e-06	2.5217e-05	2.25221e-05	1.55828e-06	2.81249e-06	1.42604e-05	7.14297e-06
GACAATGGGATGGG	-3.80787	-4.85691	-2.44759	3.93238e-06	4.81567e-06	7.41932e-05	4.83233e-05	1.0301e-06	5.34963e-07	1.49481e-05	3.04049e-05	2.91392e-06	3.07846e-07	1.00632e-05	7.51164e-06
GGTCAGGTTCCTTA	-1.62125	-0.557854	-0.983185	7.312e-06	2.41667e-05	5.78495e-05	3.89923e-05	4.478e-06	5.34888e-06	1.00723e-05	4.39362e-06	5.64199e-06	3.45983e-06	9.50373e-06	8.48897e-06
GTCCCTGTCGCTAT	-0.150434	-0.14012	-0.706629	3.35866e-05	2.56703e-05	3.54731e-05	3.02963e-05	3.59898e-06	2.982e-05	2.85517e-05	8.27596e-06	2.47865e-06	1.20912e-05	1.21981e-05	1.15797e-05
AACAAATGGCTGAA	-2.87769	-3.52606	-1.82399	7.50944e-06	7.98813e-06	6.36534e-05	5.02492e-05	2.87403e-06	1.03033e-06	2.01079e-05	2.487e-05	1.02834e-06	3.16285e-06	9.44964e-06	5.38969e-06
GCTGCCCGTTGCCA	3.18151	1.69274	1.86959	5.13163e-05	5.58367e-05	6.48131e-06	5.32935e-06	1.79868e-05	1.9031e-05	5.79828e-06	5.65274e-06	1.30853e-05	1.0226e-05	5.10725e-06	1.27192e-06
CAACACGCACGCAC	3.64312	3.75766	5.29349	5.30651e-05	5.67117e-05	5.22205e-06	3.56457e-06	5.37999e-05	4.77614e-05	4.00655e-06	3.50204e-06	3.53747e-05	2.96859e-05	5.84612e-07	1.07428e-06
GCGGATAAAAGGAA	0.636043	1.2438	0.515805	3.36642e-05	4.03212e-05	1.60431e-05	3.15648e-05	3.00451e-05	1.56914e-05	1.24854e-05	6.8273e-06	3.50659e-06	1.21564e-05	4.48377e-06	6.47099e-06
GGACGAGGGAAGTT	-2.60158	-4.61383	-2.59321	1.47617e-05	3.21528e-06	5.15362e-05	5.75751e-05	7.86823e-07	1.78445e-06	2.74148e-05	3.55429e-05	4.25338e-06	1.23143e-06	1.01466e-05	2.29509e-05
TTGGTCATATTGTG	-2.36303	-3.68314	-2.18411	5.15942e-06	1.54044e-05	2.75296e-06	0.000103038	5.46815e-06	1.52228e-06	6.1123e-05	2.86696e-05	2.49648e-06	4.5905e-06	1.34971e-05	1.87093e-05
ATTGCATCTAGAGA	-2.58282	-3.60845	-2.40643	1.02831e-05	7.82268e-06	4.62628e-05	6.22109e-05	1.0301e-06	4.94692e-06	2.15189e-05	5.13827e-05	5.18448e-07	4.31281e-06	7.7506e-06	1.78628e-05
AAGGCACGGGGGTT	-1.85615	-3.63929	-4.67223	1.74891e-05	9.39461e-06	3.14422e-05	6.58874e-05	4.28993e-06	1.03033e-06	2.65526e-05	3.97405e-05	1.02431e-06	6.66176e-07	2.04417e-05	2.266e-05
AGGGTAGGGGGTGA	-5.80594	-1.39776	-2.65756	1.06166e-06	1.0694e-06	5.34842e-05	6.57384e-05	1.0301e-06	2.31324e-05	3.42144e-05	2.94519e-05	8.02261e-06	1.02427e-06	2.23882e-05	3.46945e-05
TCAGCAGATTTGTG	2.77296	0.370081	0.829253	4.15672e-05	6.07183e-05	1.09135e-06	1.38735e-05	2.54408e-05	2.66791e-05	1.74089e-05	2.29183e-05	4.88344e-06	5.79226e-06	2.98669e-06	3.02181e-06
TGGGGTGGCAGGGG	-1.80645	-2.37165	-1.41821	1.06166e-06	2.60369e-05	3.60028e-05	5.87827e-05	6.01434e-06	5.65252e-06	6.01419e-05	2.38145e-07	6.46319e-06	6.81268e-06	2.38889e-05	1.15914e-05
GGGTCTTGGGCCAA	0.523778	-0.913141	-0.441722	2.46285e-05	4.57652e-05	2.05256e-05	2.84366e-05	5.92252e-06	1.00217e-05	1.40665e-05	1.59586e-05	9.68752e-06	2.69194e-06	8.01614e-06	8.79795e-06
TGGTATAAGCAGGT	-2.51647	-0.820386	-2.11134	9.41024e-06	9.12809e-06	5.20072e-05	5.40652e-05	6.73355e-06	8.77111e-06	1.5946e-05	1.14334e-05	6.88158e-06	8.79226e-08	2.07238e-05	9.39091e-06
TCAATTCTTATTTG	-6.45667	-2.56542	-4.35252	2.81079e-07	1.0694e-06	7.87521e-05	3.98631e-05	1.06947e-06	8.08016e-06	2.29076e-05	3.12517e-05	9.56982e-08	1.36769e-06	1.35725e-05	1.63226e-05
AACTGGCTTGCTAG	-1.20598	-0.828523	0.311037	8.38114e-06	2.85554e-05	4.97436e-05	3.54669e-05	6.06683e-06	1.19408e-05	1.37827e-05	1.81964e-05	1.76425e-05	9.71532e-06	1.04647e-05	1.15874e-05
AAGGAGATAGGCTA	-3.70163	-4.00957	-2.86492	3.43382e-06	5.47653e-06	3.51393e-05	8.07906e-05	3.83689e-06	1.03033e-06	5.77688e-05	2.06252e-05	4.71136e-06	3.83129e-06	2.98389e-05	3.23939e-05
AGTCAGCTGTCGAC	-0.977352	-0.847928	-1.51485	1.87052e-05	2.22097e-05	3.69491e-05	4.36061e-05	1.89488e-05	6.19354e-06	2.6189e-05	1.90651e-05	5.02416e-06	7.71457e-07	7.50121e-06	9.06091e-06
ATATTCAGCTTAAG	1.34555	0.710345	-0.177418	4.71301e-05	3.68511e-05	2.19645e-05	1.10824e-05	1.31471e-05	1.59526e-05	8.79307e-06	8.99191e-06	4.66671e-06	3.53329e-06	2.17507e-06	7.09796e-06
GATCTTAGTCCGCG	-0.626415	-0.908186	-0.289041	1.98762e-05	2.74694e-05	4.74238e-05	2.56647e-05	2.483e-06	7.96259e-06	1.29543e-05	6.64874e-06	3.82805e-06	5.30979e-06	6.01471e-06	5.15016e-06
ATATTAGTAACTGA	-0.418595	-0.482221	-1.01134	3.06863e-05	2.02413e-05	3.05659e-05	3.75052e-05	1.2612e-05	1.15706e-05	2.08475e-05	1.29331e-05	2.95901e-06	4.41982e-06	7.24027e-06	7.63383e-06
TAGGGTAGCTTTAG	-1.44364	-1.03627	-1.76442	1.82333e-05	1.42539e-05	5.59187e-05	3.24485e-05	8.10631e-06	8.20175e-06	1.9761e-05	1.36855e-05	7.89658e-06	1.36561e-07	1.68582e-05	1.04334e-05
AGGCTGGGGGAGAG	-2.06648	-3.15481	-1.70082	1.22597e-05	1.11645e-05	3.64009e-05	6.17152e-05	1.0301e-06	5.21533e-06	2.39881e-05	3.16348e-05	5.01146e-06	3.11589e-07	6.30309e-06	1.10013e-05
TTTTAAGGAATCCC	-4.02721	-5.04095	-1.49097	5.88664e-06	1.0694e-06	3.97147e-05	7.37007e-05	1.0301e-06	1.03033e-06	4.55091e-05	2.2323e-05	1.35418e-05	2.51239e-06	2.14397e-05	2.36851e-05
GTATCCCTATTAGG	-2.2506	-0.46396	-0.612958	1.17241e-05	9.31211e-06	6.26575e-05	3.74501e-05	1.17006e-05	1.18184e-05	1.78788e-05	1.45615e-05	4.78282e-06	2.97686e-06	6.87541e-06	4.99218e-06
CCTCTGGAGATGGT	-4.06782	-4.60072	-3.51557	1.06166e-06	5.6842e-06	5.25388e-05	6.05898e-05	4.88709e-06	7.97571e-07	5.77937e-05	8.01368e-05	3.68201e-06	4.50483e-06	4.52407e-05	4.83881e-05
GTCAAAAGGCTTGA	3.75475	3.49889	2.91831	5.09749e-05	5.36206e-05	4.71448e-06	3.03406e-06	3.01032e-05	2.46474e-05	1.04019e-06	3.80284e-06	5.28929e-06	4.02679e-06	3.00788e-07	9.31564e-07
CGCTAATAGTTGGT	-2.61559	-3.42508	-2.59074	4.50862e-06	1.2444e-05	5.1492e-05	5.24059e-05	2.01351e-06	1.03033e-06	1.49322e-05	1.77623e-05	3.76989e-06	1.97453e-07	1.07729e-05	1.31266e-05
TGAAGCTGGGTGAA	-4.36101	-4.31928	-2.8625	4.45982e-06	1.0694e-06	6.58901e-05	4.77308e-05	5.01896e-06	2.94678e-07	4.43722e-05	6.17059e-05	3.2669e-06	1.77651e-07	1.17425e-05	1.33089e-05
AGTTCCGCTACGCG	-2.64274	-2.34971	-1.2829	8.77265e-06	7.85898e-06	4.91828e-05	5.46845e-05	7.77494e-06	4.31622e-06	2.84803e-05	3.31508e-05	6.2144e-06	2.87652e-06	1.50405e-05	7.08028e-06
TGATACCGATCTGA	1.49647	1.42741	0.165476	3.87125e-05	4.50136e-05	1.88625e-05	1.08118e-05	3.13693e-05	1.94059e-05	7.90862e-06	1.09695e-05	9.05259e-06	9.03576e-06	9.86748e-06	6.26071e-06
TCATGAAACGGATA	-2.25464	-2.76913	-3.0654	7.26139e-06	1.3488e-05	4.86885e-05	5.03305e-05	4.65173e-06	4.51697e-06	3.31989e-05	2.9304e-05	3.57711e-06	2.80518e-06	2.24065e-05	3.10196e-05
GTTGGGGGTGTTTG	-3.25747	-5.28131	-3.02755	9.1285e-06	2.14685e-06	6.15316e-05	4.6295e-05	1.50222e-07	4.02284e-07	9.85115e-06	1.16355e-05	4.80096e-07	4.78663e-07	2.03059e-06	5.78735e-06
GGAATCACACCGCG	-0.246359	1.0245	-0.765019	3.25036e-05	2.05141e-05	3.19593e-05	3.09307e-05	6.8985e-06	1.55587e-05	4.54547e-06	6.49405e-06	1.22635e-06	8.42793e-07	2.1383e-06	1.37799e-06
ATTTCGAAACTCGG	-1.68557	-2.58335	-1.35795	1.6289e-05	1.17425e-05	5.77049e-05	3.24631e-05	9.98584e-06	6.6946e-07	3.1987e-05	3.18735e-05	1.1003e-05	9.31414e-06	2.05374e-05	3.15396e-05
GAGTGTTTCGGTTG	-5.95536	-5.18811	-4.74425	1.06166e-06	7.63149e-07	6.17319e-05	5.14973e-05	1.0301e-06	1.03033e-06	3.88717e-05	3.62446e-05	1.02431e-06	4.7905e-07	1.81571e-05	2.21355e-05
CTGTATGCAGGCCT	2.55831	2.79707	1.54442	4.07812e-05	5.40417e-05	1.09381e-05	5.16041e-06	1.66301e-05	2.29971e-05	4.66137e-06	1.04016e-06	1.32166e-05	1.03536e-05	1.00935e-06	7.07132e-06
GTGAATTCACTCTA	1.20572	0.512235	1.98688	4.42695e-05	3.40351e-05	1.87505e-05	1.51986e-05	2.26243e-05	1.05951e-05	9.50094e-06	1.37903e-05	1.13099e-05	1.45502e-05	4.2307e-06	2.29338e-06
AGTCCTGTATTTCA	-7.87175	-4.14611	-3.12584	4.75908e-07	4.32365e-09	4.76571e-05	6.48249e-05	3.22803e-06	8.26958e-07	3.36869e-05	3.81081e-05	1.07795e-06	2.41821e-06	1.7037e-05	1.34815e-05
GGGGGAGGTTCGGC	-2.60668	-4.86619	-5.46167	4.05986e-07	1.58491e-05	1.26972e-05	8.63122e-05	5.11483e-06	1.03033e-06	0.000162546	1.66808e-05	1.02431e-06	4.14205e-06	9.06407e-05	0.000137033
CGTTTGGCGGGGTT	-5.71229	-4.61485	-4.14648	1.06166e-06	1.0694e-06	6.33093e-05	4.84198e-05	1.0301e-06	1.91226e-06	4.52891e-05	2.68058e-05	4.51578e-07	1.2164e-06	1.58576e-05	1.3682e-05
CGGGTCTGGGAGCG	-2.77183	-4.08692	0.737799	1.06166e-06	1.35878e-05	3.95844e-06	9.60934e-05	6.06372e-05	1.03033e-06	0.0010408	7.1531e-06	8.2087e-06	7.07296e-06	8.94454e-06	2.1916e-07
GGTGGGGCGGGGAG	5.60327	0.667964	4.84239	6.651e-05	3.97959e-05	1.09135e-06	1.09543e-06	3.38056e-05	2.62163e-05	1.04019e-06	3.67372e-05	2.62382e-05	3.34283e-05	1.03989e-06	1.03993e-06
ATGGGGCGGACATC	-3.82848	-4.48977	-4.06173	6.675e-07	6.79768e-06	4.6694e-05	5.93603e-05	3.20446e-06	3.99936e-08	4.25469e-05	3.0348e-05	1.02431e-06	2.51237e-06	3.87149e-05	2.03457e-05
GCTATTGACCATAT	-2.64106	-3.76576	-1.26377	1.08119e-05	5.09629e-06	6.78993e-05	3.13341e-05	1.0301e-06	1.94853e-06	1.27183e-05	2.77975e-05	6.01275e-06	3.46513e-07	5.68832e-06	9.58166e-06
GCTCGATGATCGGA	-2.67557	-3.97985	-4.70535	7.01774e-06	8.55881e-06	4.2906e-05	5.66109e-05	1.0301e-06	2.97808e-06	3.9673e-05	2.35683e-05	1.32617e-06	8.59749e-09	2.04349e-05	1.43875e-05
GGCTGATGATCGTG	-5.86171	-5.77519	-1.85995	8.13598e-07	1.0694e-06	2.2082e-05	8.74147e-05	1.0301e-06	1.03033e-06	6.8825e-05	4.40149e-05	9.64394e-06	7.91811e-07	1.65807e-05	2.13005e-05
TGATTTGTGTTCTT	-0.63753	2.83367	-0.932926	2.78567e-05	1.58904e-05	2.97074e-05	3.83483e-05	5.46921e-06	1.74743e-05	3.09695e-06	1.21456e-07	4.4551e-06	1.9483e-06	3.52188e-06	8.70314e-06
AACGTTTGAGCCTG	-2.80593	-4.30031	-2.45865	5.57448e-06	8.7599e-06	5.6755e-05	4.34865e-05	1.23047e-06	6.26887e-08	1.41788e-05	1.12996e-05	5.1728e-07	5.15845e-07	9.46967e-07	4.73215e-06
CCTGTGAAGGATGT	-1.26905	-0.534995	-2.60468	1.82727e-05	1.47558e-05	4.85702e-05	3.10294e-05	1.4518e-05	1.39143e-05	1.60214e-05	2.51752e-05	3.83153e-06	2.54812e-06	2.09684e-05	1.78363e-05
GATACGACATGTGC	0.85109	1.05126	0.768379	2.87468e-05	4.08392e-05	1.05767e-05	2.79995e-05	1.32276e-05	2.44454e-05	1.53095e-06	1.6648e-05	1.67543e-06	7.33992e-06	8.41696e-07	4.45101e-06
GTATCATGTCAACC	-3.2335	-4.81338	-1.4335	6.20189e-06	4.76085e-06	3.91017e-05	6.40082e-05	5.36896e-07	1.95578e-06	3.09857e-05	3.91011e-05	3.54501e-07	5.16751e-06	9.19122e-06	5.72381e-06
CGAATCGTTATCGT	0.634095	-0.356598	-0.669916	4.07768e-05	2.53541e-05	1.09135e-06	4.15198e-05	2.47701e-05	1.74422e-05	3.48919e-05	1.91569e-05	1.47527e-05	1.61661e-05	2.37699e-05	2.54214e-05
TTCAACAAGGCATT	-4.26363	-5.66558	-2.64325	4.45765e-06	1.0694e-06	5.17325e-05	5.44309e-05	5.73565e-07	1.03033e-06	4.09785e-05	4.0433e-05	5.37016e-06	2.60536e-08	1.33984e-05	2.03138e-05
ATAATGGCTATGGG	-2.0368	-1.13806	-1.10521	5.40713e-06	1.65637e-05	5.24266e-05	3.77275e-05	1.39336e-05	1.11038e-05	3.24817e-05	2.26222e-05	7.00941e-06	7.78065e-06	1.30343e-05	1.87836e-05
GTACAACTGTGGGG	1.25703	1.5441	1.68725	4.60106e-05	2.9085e-05	2.88191e-05	2.60128e-06	1.38666e-05	1.7198e-05	1.06432e-05	9.17947e-09	9.90809e-06	3.3453e-06	2.47453e-07	3.86796e-06
GCTAAATAGAAGTT	-2.06574	-5.46848	-2.53681	2.01365e-05	1.062e-06	3.05589e-05	5.81882e-05	1.0301e-06	1.43242e-06	5.43886e-05	5.46435e-05	2.54627e-06	5.69525e-06	1.84112e-05	2.94148e-05
TCGTAAATTTCAGT	-4.9897	-5.22596	-4.22246	1.06166e-06	2.30365e-06	4.92255e-05	5.76979e-05	1.30948e-06	3.09755e-07	2.6663e-05	3.39381e-05	1.02431e-06	1.73812e-06	2.25928e-05	2.89751e-05
TGGCGGGGCCATGG	-0.0160977	-0.328678	1.76829	3.58435e-05	1.80926e-05	3.1949e-05	2.25923e-05	1.06815e-05	1.11654e-05	1.22026e-05	1.52342e-05	8.13336e-06	6.37178e-06	2.3085e-07	4.02723e-06
GGTAGCTGACAAAT	-3.39114	-2.91344	-6.67488	8.39654e-06	1.24494e-06	4.08947e-05	6.02585e-05	1.0301e-06	6.03117e-06	2.28712e-05	3.03291e-05	1.35863e-07	1.34442e-07	1.93686e-05	8.24949e-06
TCTTAGTAAGACCT	-5.04859	-4.99661	-3.37291	2.11685e-06	1.0694e-06	5.29297e-05	5.25227e-05	3.52501e-07	1.03033e-06	1.66528e-05	2.74939e-05	1.02431e-06	2.54276e-06	1.80102e-05	1.89434e-05
GGCAGATGGGGGGC	-0.832869	-2.1648	-2.04425	6.98586e-06	3.19668e-05	1.83264e-05	5.1057e-05	1.04923e-05	4.31911e-06	5.17573e-05	1.46575e-05	8.72845e-06	4.21898e-06	2.58115e-05	2.75914e-05
ATACGAATTTCCCC	-1.34471	-1.31079	-0.902997	1.97459e-05	1.10051e-05	3.4331e-05	4.377e-05	8.11481e-06	8.67631e-06	1.92393e-05	2.24158e-05	5.40296e-06	1.69372e-06	3.87345e-06	9.39696e-06
TGAAGACGCGCCGT	-2.62097	-4.74707	-2.90476	1.40849e-05	1.0694e-06	4.78264e-05	4.53971e-05	2.71144e-07	1.03033e-06	1.87839e-05	1.6166e-05	3.81358e-07	1.41727e-06	1.06859e-05	2.78392e-06
TGTTATCCGTACGA	-2.97316	-3.49374	-2.27746	8.73711e-06	3.69875e-06	5.85633e-05	3.90897e-05	8.95175e-07	4.34975e-07	7.88741e-06	7.09634e-06	5.27252e-07	5.25816e-07	1.42858e-06	3.67695e-06
ACGCCCGGGCTGGA	4.18289	2.03719	2.98711	4.34944e-05	5.08096e-05	3.21964e-06	1.97261e-06	1.43444e-05	1.09741e-05	6.80994e-07	5.48755e-06	7.53784e-06	4.53196e-06	8.0308e-07	7.19186e-07
GCCATAATCAGGGT	-4.25999	-3.99407	-0.56387	4.16707e-06	1.0694e-06	5.9892e-05	4.04365e-05	1.0301e-06	1.03033e-06	1.82788e-05	1.45527e-05	4.48533e-07	5.96974e-06	4.12496e-06	5.36272e-06
TGTGTCGTCAGCGG	-5.72636	-5.97018	-2.21759	8.38336e-07	1.0694e-06	5.08086e-05	5.01925e-05	1.0301e-06	2.56788e-09	3.56275e-05	2.91113e-05	5.79863e-06	1.324e-07	1.48389e-05	1.27473e-05
GGTATCGAATAATA	-2.1002	-3.77037	-5.03008	1.07632e-05	9.21596e-06	3.53886e-05	5.02758e-05	2.31582e-06	1.90172e-06	2.85023e-05	2.90489e-05	4.27264e-07	2.3711e-07	4.31576e-06	1.73921e-05
TCATCCGGGGGTCG	-3.39638	-4.59114	-3.70927	8.12128e-06	8.85364e-07	5.48993e-05	3.99374e-05	1.0301e-06	2.71483e-06	3.46481e-05	5.56162e-05	2.5644e-06	1.02427e-06	2.34258e-05	2.35134e-05
ACCAATTACCATAA	-5.55587	-1.70042	-2.53522	1.06166e-06	1.0694e-06	4.86116e-05	5.16374e-05	6.11209e-06	4.47608e-06	2.32403e-05	1.11709e-05	1.45997e-06	1.6162e-06	1.52423e-05	2.58917e-06
CCCGTGTCGCTGGG	-4.79857	-3.64625	-4.23461	3.93637e-07	3.19527e-06	5.42293e-05	4.56502e-05	5.38317e-06	3.90957e-08	3.7245e-05	3.06457e-05	1.02431e-06	1.49537e-06	3.00619e-05	1.7372e-05
GCTCGATCCTTATG	-2.30503	-3.39882	-3.30381	7.41418e-06	1.01887e-05	2.20251e-07	8.67694e-05	9.8662e-06	3.63886e-06	6.66221e-05	7.58214e-05	4.12249e-06	5.60313e-06	3.60687e-05	5.99739e-05
CGTTTTATCGAAAT	5.13202	4.09342	7.40435	3.8128e-05	5.59243e-05	3.57568e-08	2.64636e-06	4.24184e-05	2.33246e-05	1.1661e-06	2.68522e-06	1.15816e-05	1.47002e-05	7.71617e-08	7.79785e-08
TGCGTTAGGAGTGT	-2.52261	-2.66949	-2.33446	8.29305e-06	7.21127e-06	4.62789e-05	4.2812e-05	5.40745e-06	1.03033e-06	2.19475e-05	1.90099e-05	6.06216e-06	7.3816e-08	1.59183e-05	1.50293e-05
TAAAAGAACTCATT	-4.20642	-5.85668	-7.053	4.24037e-06	1.0694e-06	5.03037e-05	4.77208e-05	4.18596e-07	4.39269e-07	2.67645e-05	2.29467e-05	1.10249e-07	1.08829e-07	2.18971e-05	7.19428e-06
TGCGGTGGTGGCGC	-3.23437	-2.13157	-2.1827	8.40957e-06	1.49659e-06	3.57086e-05	5.752e-05	1.0301e-06	7.17111e-06	1.95411e-05	1.63961e-05	3.44999e-07	3.07274e-06	9.94116e-06	5.57546e-06
AGCTGAACATTCAC	-4.96868	-5.24298	-3.97012	6.42604e-07	2.5363e-06	4.69711e-05	5.25696e-05	1.0301e-06	1.03033e-06	3.7253e-05	4.07754e-05	7.13891e-07	1.97915e-06	2.4146e-05	1.80593e-05
GCCTAGGTAGTGGG	1.58999	3.55687	4.19622	4.88381e-05	2.48346e-05	1.47267e-05	9.74534e-06	3.61501e-05	5.34765e-05	1.04019e-06	6.57555e-06	1.07529e-05	1.63293e-05	6.04782e-07	8.72615e-07
AGGTCAAGGGGGAG	0.765393	0.461804	-0.50011	1.17744e-05	5.03138e-05	7.57516e-06	2.89509e-05	2.829e-05	1.41334e-05	2.74994e-05	3.30331e-06	1.64856e-05	2.61959e-05	3.72149e-05	2.31504e-05
TCCTACGACTGTGC	-2.87282	-2.42931	-2.98755	1.16219e-05	5.12828e-07	2.94287e-05	5.94578e-05	1.0301e-06	6.035e-06	1.41964e-05	2.38588e-05	1.9334e-06	3.87742e-06	1.89257e-05	2.71614e-05
GTGCGGCCCGGGAT	-2.68305	-4.06313	-2.06294	5.91956e-06	7.9888e-06	5.31884e-05	3.61328e-05	3.16931e-06	1.03033e-06	3.53166e-05	3.48833e-05	8.97152e-06	4.88222e-07	1.80377e-05	2.14885e-05
CCCTACACTGGCTG	-1.37563	-1.08678	-0.722758	9.72569e-06	1.84398e-05	3.62426e-05	3.68415e-05	8.13302e-06	5.05093e-06	1.58913e-05	1.21114e-05	9.08119e-06	5.36228e-06	1.20793e-05	1.17572e-05
GTTTGAGTATTTTT	-3.26887	-3.91863	-2.88202	1.06166e-06	8.39246e-06	4.36348e-05	4.74923e-05	1.0301e-06	1.03033e-06	1.53059e-05	1.58531e-05	4.00388e-07	1.27892e-06	6.9555e-06	5.424e-06
TTCTGATCATGATG	1.28273	0.893783	4.72226	4.56597e-05	2.22726e-05	1.86994e-05	9.22189e-06	7.79022e-06	1.68179e-05	6.1324e-06	7.1117e-06	7.5551e-06	5.65087e-06	2.49738e-07	2.50561e-07
GTTTGTCCTAATAC	-5.4949	-5.63029	-2.20273	1.06166e-06	1.0694e-06	4.23811e-05	5.37194e-05	5.19041e-08	1.03033e-06	3.12903e-05	2.2315e-05	3.10492e-06	3.37785e-07	9.21826e-06	6.63018e-06
TTTGTTACAGGACT	-3.65679	-2.97955	-1.16385	5.82522e-06	1.51715e-06	6.34118e-05	2.91944e-05	5.93497e-06	2.19239e-06	2.73403e-05	3.67634e-05	5.09819e-06	3.98323e-07	6.06228e-06	6.25294e-06
GTCAGATCCTGGTG	-3.22718	-2.91655	-0.794635	7.79841e-06	1.82028e-06	4.11525e-05	4.89203e-05	3.56831e-06	1.03033e-06	2.24843e-05	1.22372e-05	1.85917e-06	5.41572e-07	2.61524e-06	1.54917e-06
AAGCACCCTGTTGA	-3.92374	-3.92752	-3.01112	4.62901e-06	1.50483e-06	5.44952e-05	3.85933e-05	1.0301e-06	2.8514e-06	3.51659e-05	2.3895e-05	1.49653e-06	2.74706e-06	8.95844e-06	2.52531e-05
CGTTAAAAACGTAC	-2.0972	-1.17447	-1.50292	9.74589e-06	9.04828e-06	3.96602e-05	4.07557e-05	4.31352e-06	1.48559e-05	2.70354e-05	1.62318e-05	1.23847e-06	6.23779e-06	9.16253e-06	1.20263e-05
CTACTTTAAGATAG	-5.46887	-3.48479	-4.75478	1.06166e-06	1.0694e-06	5.35015e-05	4.08806e-05	3.4981e-06	2.7402e-07	2.74109e-05	1.48183e-05	1.14373e-07	9.5357e-07	1.28558e-05	1.59765e-05
GGGCCCCCTTTGTA	-3.45013	-3.65173	-2.80221	7.11542e-06	1.0694e-06	3.61578e-05	5.32969e-05	1.0301e-06	2.08682e-06	2.01201e-05	1.90545e-05	3.86585e-07	1.50119e-06	3.7015e-06	9.46582e-06
CCGCGGACTGGATA	-0.954169	-0.874633	0.693462	1.5238e-05	1.74024e-05	3.7663e-05	2.55767e-05	1.17392e-05	7.40069e-06	1.69143e-05	1.81795e-05	2.78223e-06	7.63405e-06	3.59193e-06	2.84917e-06
GGTATACCTAGGAA	0.822944	0.694954	-0.623092	2.01563e-05	3.93333e-05	1.84267e-05	1.52021e-05	8.3233e-06	8.81026e-06	5.63762e-06	4.94627e-06	1.01183e-06	3.22871e-06	5.35911e-06	1.17205e-06
ATATTGTTGTGTGT	3.61857	4.85821	4.23678	2.9554e-05	5.41965e-05	5.7231e-06	1.09543e-06	2.2562e-05	1.52417e-05	2.63214e-07	1.04016e-06	1.38167e-05	1.1218e-05	1.23392e-06	9.39168e-08
AGTGTGAAATGCGG	0.455956	-0.182019	-1.86004	1.88116e-05	3.46967e-05	2.37599e-05	1.52491e-05	9.47197e-06	1.04011e-05	1.86137e-05	3.93163e-06	1.76367e-06	8.93255e-07	8.62948e-06	1.01567e-06
CACATACGCCCTTT	-3.84006	-3.90033	-4.44085	4.74288e-06	1.50766e-06	4.21168e-05	4.73973e-05	1.0145e-06	2.79049e-06	2.64659e-05	3.03499e-05	3.51279e-07	3.4985e-07	9.61597e-06	5.61148e-06
GCTCGGGGAGTGAG	-5.18879	-3.01503	-2.41006	1.84305e-06	6.65869e-07	5.33905e-05	3.81194e-05	3.44284e-06	1.03033e-06	1.87414e-05	1.74186e-05	4.5107e-07	1.3296e-06	7.55751e-06	1.90666e-06
TCCGATAAATCCTT	-4.55095	-2.73093	-3.73416	1.5918e-06	2.32937e-06	4.87217e-05	4.31938e-05	1.77544e-07	6.35468e-06	2.56716e-05	1.76948e-05	2.42213e-06	1.02427e-06	2.69196e-05	1.8943e-05
GCATTATGCGTCTT	2.06347	3.36962	2.19926	4.48034e-05	2.76369e-05	8.29942e-06	9.03124e-06	1.04035e-05	5.73645e-06	8.05677e-07	7.5583e-07	1.91796e-06	1.55902e-06	3.78142e-07	3.78969e-07
TTGTACAGATGGTG	-4.59605	-4.58693	-3.35407	1.06166e-06	2.70032e-06	4.60933e-05	4.48904e-05	1.69272e-07	2.014e-06	2.43626e-05	2.81076e-05	1.11315e-07	2.72103e-06	1.28324e-05	1.6129e-05
CGCTTTAGACGGAT	0.385246	0.835242	2.94181	2.06963e-05	3.07714e-05	2.73245e-05	1.20816e-05	1.81413e-05	2.03358e-05	1.17296e-05	9.83635e-06	1.44514e-05	1.72645e-06	2.09744e-07	1.89572e-06
CTCTTTCTAAATAG	-2.42234	-1.73678	-1.38902	9.7806e-06	5.0559e-06	3.48879e-05	4.46418e-05	2.10877e-06	2.49711e-06	1.21835e-05	3.16747e-06	4.29369e-06	3.99122e-07	6.55452e-06	5.73597e-06
ACACTAGAATTGGT	5.29773	0.618488	2.11186	5.56174e-05	3.03988e-05	1.09135e-06	1.09543e-06	1.07811e-05	1.11261e-05	5.82731e-06	8.44204e-06	1.07134e-05	6.61091e-06	1.93724e-07	3.81423e-06
TTTTTGGGTATAGA	-2.30822	-2.47727	-1.95755	8.1718e-06	7.56619e-06	3.24718e-05	4.54738e-05	3.78428e-06	2.21102e-06	1.63242e-05	1.70602e-05	4.38257e-07	2.18237e-06	2.12796e-06	8.05058e-06
CGATTAGACTATGA	4.24642	4.56531	3.31698	4.05544e-05	4.23349e-05	3.27172e-06	1.09543e-06	2.47341e-05	2.45189e-05	1.04019e-06	1.04016e-06	1.58652e-05	2.03401e-05	2.53012e-06	1.10284e-06
TGAAGATTGAAGCG	0.991063	0.376545	0.660372	2.92804e-05	2.97273e-05	9.73656e-06	1.99506e-05	9.36746e-06	9.37933e-06	4.33752e-06	1.01027e-05	2.46383e-06	7.4017e-06	2.15446e-06	4.08761e-06
TAGTACAAATCCTT	-0.485374	0.719518	0.425373	1.91159e-05	1.85138e-05	2.7969e-05	2.47106e-05	7.77758e-06	1.50603e-05	6.41085e-06	7.45863e-06	9.14031e-06	5.85787e-06	7.50253e-06	3.66581e-06
GCTTTGAGTTAGGG	-0.254412	-1.08355	-0.349075	2.65845e-05	1.40559e-05	2.47838e-05	2.36941e-05	2.69671e-06	6.02506e-06	5.65976e-06	1.28237e-05	3.00247e-06	6.66659e-06	5.76635e-06	6.54955e-06
GGGTGTTGTCGGGA	2.52568	3.90034	2.19189	3.07443e-05	4.18824e-05	7.26637e-06	5.34578e-06	2.4008e-05	1.80173e-05	4.60858e-07	2.35358e-06	2.70314e-06	5.47337e-06	3.15585e-07	1.47396e-06
TCTGTAGGTCCACC	-3.45874	-4.45091	-3.77278	3.72927e-06	3.91669e-06	3.44224e-05	4.96425e-05	1.0301e-06	1.03033e-06	1.3679e-05	3.13835e-05	4.17793e-07	4.16362e-07	4.55905e-06	6.84255e-06
TTTCAGGCATAGGG	-2.68452	-2.14135	-0.420957	3.89289e-06	8.33258e-06	4.74166e-05	3.11766e-05	1.13858e-07	1.13225e-05	2.4411e-05	2.60433e-05	5.2002e-06	6.41274e-06	5.85959e-06	9.68799e-06
CTTTGGAGTTGGGC	-3.44848	-4.21858	-3.98877	1.06166e-06	6.44839e-06	3.79393e-05	4.40466e-05	1.0301e-06	1.40664e-06	2.72753e-05	1.80905e-05	3.97165e-07	3.95735e-07	7.32832e-06	5.25975e-06
GCATTTCAGCTCCC	-3.729	-3.77933	-2.87484	9.32699e-07	5.30445e-06	3.55786e-05	4.71253e-05	8.62566e-07	3.15397e-06	2.05926e-05	3.45569e-05	1.69106e-07	2.28269e-06	1.1518e-05	6.46642e-06
CAGTACTATCTTGA	-2.09281	-1.56883	-1.27371	7.87239e-06	9.08409e-06	3.8521e-05	3.38118e-05	1.33073e-05	5.13166e-07	2.08108e-05	2.01893e-05	4.92782e-06	3.89011e-07	4.13796e-06	8.7172e-06
GCCGGCCAGAACTT	5.16098	4.76235	3.86466	3.16148e-05	4.95538e-05	1.09135e-06	1.17735e-06	4.64859e-05	4.52653e-05	1.04019e-06	2.34048e-06	2.48718e-05	3.11864e-05	1.42495e-06	2.42327e-06
GGATCTATAAAATT	-3.82257	-11.2732	-7.59501	4.74183e-06	1.0694e-06	3.45407e-05	4.76792e-05	5.60579e-09	5.75444e-09	1.45347e-05	1.35814e-05	8.03857e-08	7.89665e-08	1.58769e-05	1.49324e-05
CTGTTCTACCGTGA	-2.11447	-1.26188	-1.36252	5.51594e-06	1.11094e-05	3.63736e-05	3.56191e-05	8.68361e-06	5.05174e-06	1.79234e-05	1.5015e-05	2.25704e-06	1.25754e-06	4.16352e-06	4.87369e-06
GCGGTAAGCCCTAG	-1.03452	-0.332461	1.07174	2.34432e-05	5.14004e-06	3.6652e-05	2.18989e-05	3.77554e-06	9.23124e-06	6.19969e-06	1.01779e-05	8.55132e-06	8.15576e-06	2.54491e-06	5.40338e-06
TGGCGGGCGTTGGA	0.0599445	-1.01558	-1.52463	2.13584e-05	2.17732e-05	2.11393e-05	2.02369e-05	5.82888e-06	1.11276e-05	1.89861e-05	1.52952e-05	3.48387e-06	8.8112e-07	7.52195e-06	5.03671e-06
TTTCGGGGGCTCTA	-3.88856	-3.07584	-1.37294	2.86051e-06	2.65324e-06	3.99113e-05	4.17504e-05	2.9375e-06	1.03033e-06	1.27923e-05	2.06637e-05	2.1351e-06	4.95383e-07	3.3334e-06	3.47946e-06
CGTGCGGTGTTCAG	-2.9617	-3.41646	-3.0865	3.24462e-06	6.60522e-06	4.89967e-05	2.77377e-05	1.78813e-06	1.03033e-06	1.62123e-05	1.38809e-05	9.2815e-07	4.15867e-07	5.63594e-06	5.78061e-06
TCAGCTTTAGTGGA	2.09044	2.94244	2.58134	3.82457e-05	2.72625e-05	7.11893e-06	8.26298e-06	1.24034e-05	2.09336e-05	2.19228e-06	2.14445e-06	8.01205e-06	4.16888e-06	2.62575e-07	1.77268e-06
AGTTCCACCATAAG	-3.01016	-3.79385	-2.49817	1.06166e-06	8.32448e-06	4.37286e-05	3.18911e-05	1.25873e-06	7.93985e-07	1.45924e-05	1.38779e-05	4.08703e-06	1.92468e-07	1.05278e-05	1.365e-05
AGGTGCGTCGTACC	-3.09568	-3.00002	-0.517321	3.93391e-06	5.12965e-06	3.90303e-05	3.84502e-05	1.0301e-06	5.5061e-06	2.71337e-05	2.51567e-05	1.38606e-05	1.11686e-05	1.96398e-05	1.61844e-05
ATAGGCACTAAGTT	-4.45379	-4.93932	-3.79343	2.64232e-06	1.0694e-06	3.18034e-05	4.9536e-05	1.0301e-06	1.03033e-06	2.76301e-05	3.5588e-05	4.15865e-07	4.14434e-07	4.31825e-06	7.19428e-06
TGGAAGGCCGCCAC	-2.76736	-3.18156	-2.74984	6.1588e-06	4.77658e-06	2.72459e-05	4.72089e-05	9.19227e-07	4.39534e-06	2.33875e-05	2.48309e-05	3.50068e-07	6.26538e-06	2.614e-05	1.83582e-05
AGAGTGTGACATTC	5.15065	1.7759	4.8418	3.83312e-05	3.93484e-05	1.09135e-06	1.09543e-06	2.78347e-05	2.00872e-05	1.04019e-06	1.29535e-05	4.97812e-06	8.87714e-06	2.41167e-07	2.4199e-07
TGTTCCTAGATTCC	-3.16211	-3.96366	-3.49154	5.409e-06	3.05882e-06	3.55329e-05	4.02656e-05	3.24558e-06	1.03033e-06	3.50642e-05	3.16486e-05	3.3333e-06	1.02427e-06	2.72681e-05	2.17441e-05
GAGACGTGGTCAAT	-4.28879	-5.42529	-5.04613	2.95849e-06	1.0694e-06	4.20857e-05	3.66432e-05	1.0301e-06	8.50469e-07	3.55265e-05	4.52834e-05	1.02431e-06	5.25375e-07	2.08029e-05	3.03981e-05
GCCATTTGCTCACC	1.51651	0.839844	0.524358	2.83936e-05	2.96911e-05	8.73619e-06	1.15661e-05	8.91475e-06	5.00078e-07	3.44575e-06	1.81435e-06	1.68683e-06	5.06932e-06	4.3635e-06	3.33838e-07
TGATAAATCCTCAT	-4.31196	-4.28451	-2.61845	2.73601e-06	1.20017e-06	3.82788e-05	3.99027e-05	1.51006e-06	4.65622e-07	2.46288e-05	1.38731e-05	1.00944e-06	4.59236e-06	1.30341e-05	2.1366e-05
AGTCGACTGGGCAG	-3.19028	-2.39208	-2.71951	2.8418e-06	5.33407e-06	3.37852e-05	4.08431e-05	5.29464e-06	1.03033e-06	1.71009e-05	1.60998e-05	1.25641e-06	4.22007e-07	3.34403e-06	7.71089e-06
CTTTCTCGTGTTCA	5.10195	3.82758	3.75578	3.94798e-05	3.56211e-05	1.09135e-06	1.09543e-06	4.55931e-05	2.40627e-05	7.24103e-09	4.89891e-06	2.63577e-05	1.78062e-05	1.03989e-06	2.22949e-06
CTAAATGGCAAAGA	-2.14882	-2.60147	1.10435	1.25572e-05	2.44699e-06	3.77793e-05	2.87586e-05	1.78018e-06	1.81144e-06	9.55528e-06	1.22425e-05	2.51097e-06	5.20619e-06	3.26769e-06	3.21651e-07
CCTGTAGAAGTGAT	4.4069	5.98239	3.01318	2.51172e-05	4.66521e-05	1.31254e-06	2.07068e-06	1.20057e-05	3.25664e-05	2.79557e-09	7.02194e-07	1.20155e-05	1.24869e-05	1.60137e-06	1.43358e-06
GGGCTCACGATACT	3.44432	4.25135	5.45368	2.02933e-05	4.85772e-05	2.32565e-08	6.30362e-06	8.19535e-05	3.9813e-05	3.48328e-06	2.91031e-06	4.39521e-05	4.71961e-05	1.03989e-06	1.03993e-06
CTGTGTGATTAGAT	2.01274	0.37306	-3.53225	4.48963e-05	1.56485e-05	1.41121e-06	1.35919e-05	1.40796e-05	4.26005e-06	5.02384e-06	9.13703e-06	4.395e-07	4.38068e-07	6.12429e-06	4.02868e-06
TATCACACGAGGCA	-1.94224	-2.45277	-0.872479	9.10581e-06	7.35874e-06	3.76688e-05	2.56048e-05	5.1828e-06	1.03033e-06	2.21227e-05	1.18921e-05	4.78042e-06	1.79412e-06	5.44615e-06	6.59056e-06
ATTTCAAATAACAT	-2.46622	-2.47124	-0.994235	2.82763e-06	9.36192e-06	3.41757e-05	3.3183e-05	5.76158e-06	1.03033e-06	2.09226e-05	1.67398e-05	4.34153e-06	4.46961e-07	2.22002e-06	7.31877e-06
TGCAGCGGGCGAGT	-5.14391	-3.3788	-0.650407	1.06166e-06	1.0694e-06	4.40578e-05	3.12896e-05	3.66068e-06	2.16198e-06	1.82678e-05	4.23e-05	1.17849e-06	8.58152e-06	6.48619e-06	8.83324e-06
TGGTTCTCCGAGTG	1.80435	-0.150755	0.199599	2.78001e-05	3.02563e-05	1.07453e-06	1.55476e-05	1.46175e-05	1.07122e-05	1.81125e-05	1.00073e-05	1.45224e-05	4.38682e-06	7.93004e-06	8.53598e-06
CAATAGCTCTTATT	-2.53173	-0.996335	-1.48913	8.50232e-06	3.20055e-06	2.74766e-05	4.01969e-05	6.39133e-06	8.71123e-06	1.73963e-05	1.27322e-05	6.12171e-06	3.64942e-06	1.49087e-05	1.25207e-05
GGGAGTTCGAAAAG	-4.24545	-6.41759	-0.940035	1.41674e-06	2.53299e-06	4.98662e-05	2.50497e-05	1.53719e-07	3.17854e-07	2.44775e-05	1.58346e-05	1.62197e-06	2.80116e-06	4.15177e-06	4.33434e-06
TCTTAATAGTCATG	3.50416	3.64551	2.90274	2.93613e-05	3.8691e-05	1.09135e-06	4.90637e-06	3.14279e-05	2.48726e-05	1.04019e-06	3.45869e-06	3.35656e-06	5.87599e-06	3.0189e-07	9.32666e-07
CTTGCGGGTTGTGA	4.82766	5.10725	0.0355787	5.25696e-06	6.52536e-05	4.70373e-07	2.01267e-06	9.39409e-05	9.07886e-06	1.94856e-06	1.04016e-06	6.37027e-06	7.0062e-06	6.19865e-06	6.85197e-06
GGCTGCTCTGTGAG	6.34135	2.28917	4.76448	3.2537e-05	3.90128e-05	6.01725e-07	2.80689e-07	1.14175e-05	2.00165e-05	1.02504e-06	5.40613e-06	1.04463e-05	1.01676e-05	1.51759e-07	6.06663e-07
GGCGCCATCCCTAG	-4.04323	-3.90965	-4.6851	4.10775e-06	2.70593e-07	4.20313e-05	3.01533e-05	1.0301e-06	1.03033e-06	1.15564e-05	1.94091e-05	3.255e-07	3.24072e-07	1.25056e-05	4.20455e-06
CTGCAGTACGCCAG	-2.8477	-2.1665	-1.6226	2.43091e-07	9.04668e-06	3.15336e-05	3.5339e-05	6.495e-06	3.982e-06	3.0042e-05	1.69927e-05	7.93671e-06	1.76686e-07	1.15604e-05	1.34231e-05
CTGAAAATACCTAA	-3.78924	-4.63	-3.1363	3.62715e-06	1.60598e-06	4.60037e-05	2.63462e-05	4.31167e-07	1.89941e-06	3.89939e-05	1.87136e-05	1.26796e-06	2.01437e-06	1.8365e-05	1.04954e-05
GTTTTCTAATTTTT	5.03035	2.66539	4.17725	3.35272e-05	3.79374e-05	1.09135e-06	1.09543e-06	1.28233e-05	4.72777e-06	2.5732e-06	1.93367e-07	1.433e-06	1.02131e-05	2.70276e-07	3.73451e-07
ACAGGGTGCATTGG	0.912851	-0.846792	0.112101	1.9955e-05	2.81968e-05	1.22525e-05	1.33225e-05	1.07752e-06	7.2996e-06	1.00062e-05	5.06007e-06	8.87813e-07	3.85592e-06	2.34338e-06	2.04572e-06
ATGTAGACCTTTTC	-0.936736	-1.09968	-4.17187	1.73322e-05	8.66878e-06	2.21138e-05	2.7657e-05	7.74894e-06	5.47954e-06	9.76375e-06	1.85858e-05	3.7896e-07	3.7753e-07	9.25477e-06	4.38041e-06
ATTTATGGCTAGTT	-3.20279	-3.23316	-2.22199	1.06166e-06	6.33142e-06	1.32462e-05	5.48246e-05	2.32156e-06	1.03033e-06	2.89729e-05	2.54575e-06	3.55161e-07	2.84683e-06	7.77703e-06	7.16138e-06
AAACCTTCAACCGC	-3.57091	-4.20087	-3.90526	2.73092e-06	3.2235e-06	2.88145e-05	4.1946e-05	1.0301e-06	8.70941e-07	1.10323e-05	2.39283e-05	2.67789e-07	1.06764e-06	7.19734e-06	1.28114e-05
GGGTGGGTGCGCCT	-2.87259	-4.62971	-1.16092	2.60074e-06	6.57513e-06	3.23342e-05	3.48677e-05	1.5685e-06	2.26744e-07	1.37356e-05	3.07075e-05	5.32372e-06	2.63745e-06	1.00005e-05	7.80066e-06
AAACAAAGGCACTC	3.47278	4.02715	2.97155	3.59431e-05	2.89093e-05	2.27825e-06	3.56314e-06	1.09503e-05	2.09864e-05	7.65673e-07	1.19316e-06	1.1227e-05	6.44456e-06	7.28746e-07	1.52418e-06
GTTGTCAGATTGCG	2.6833	4.85665	4.45054	2.38204e-05	3.81482e-05	1.09135e-06	8.55625e-06	2.59175e-05	3.8547e-05	1.18481e-06	1.04016e-06	1.20554e-05	7.17595e-06	7.0877e-07	1.70788e-07
CTTAGCACTAGTGA	-2.851	-3.55593	-4.1508	5.22144e-06	4.01816e-06	3.98415e-05	2.68223e-05	1.4257e-06	1.44197e-06	1.33872e-05	2.03392e-05	2.12844e-07	1.09138e-06	1.36981e-05	9.46894e-06
ATACCGGTTTAGCT	1.1719	2.55858	0.812679	2.36171e-05	2.59585e-05	1.27811e-05	9.22242e-06	1.72688e-05	1.59975e-05	4.14962e-06	1.49709e-06	1.74289e-06	1.03353e-06	3.87018e-07	1.19366e-06
CGGCGGGATGGTTG	-4.2401	-3.19259	-4.21224	1.06166e-06	2.67727e-06	1.13629e-05	5.9292e-05	3.29895e-06	9.02523e-07	3.55764e-05	2.83569e-06	2.67654e-07	3.99617e-07	5.52404e-06	6.84431e-06
GGTGTACGTGGGAC	-0.993355	-2.32016	-2.04908	1.949e-05	5.11578e-06	2.42263e-05	2.47591e-05	3.84159e-06	6.02671e-07	1.48196e-05	7.37451e-06	1.09984e-06	1.50318e-06	4.65638e-06	6.116e-06
GTACCCGTGACGTT	-2.51353	-2.2372	-1.107	1.99939e-06	9.14613e-06	3.2131e-05	3.15118e-05	4.31016e-06	8.58694e-06	3.02571e-05	3.05505e-05	8.50433e-06	5.07188e-06	1.41352e-05	1.51076e-05
CCCTACCAGGTAAT	-3.80287	-4.26207	-3.76895	1.1222e-06	3.83206e-06	5.99149e-05	9.22927e-06	1.0301e-06	1.03033e-06	2.27092e-05	1.68245e-05	7.36636e-07	9.07599e-07	7.67377e-06	1.47408e-05
GTAATGGCATACGG	-3.78046	-2.35322	-3.5414	1.06166e-06	3.95469e-06	4.98151e-05	1.91164e-05	2.5101e-06	1.11917e-06	1.08331e-05	7.71123e-06	4.38701e-07	4.37268e-07	5.64268e-06	4.55628e-06
TGTCAGGCACCAGT	-4.7482	-3.26474	-2.59099	1.55875e-06	1.0694e-06	3.10186e-05	3.96131e-05	1.69502e-06	2.76744e-06	1.48073e-05	2.80829e-05	2.92579e-07	2.78425e-06	6.45259e-06	1.20857e-05
TGCTTGGTTTGAAG	-4.47186	-4.01636	-1.91234	1.06166e-06	2.11802e-06	4.38075e-05	2.67508e-05	9.01501e-08	2.31142e-06	1.23693e-05	2.64938e-05	4.79767e-07	1.59436e-06	2.73828e-06	5.06915e-06
AAAATGGAGGGGAG	2.32183	1.33037	3.20811	2.27505e-05	3.50041e-05	4.12637e-06	7.4253e-06	6.60341e-06	2.21983e-05	1.4826e-06	9.97085e-06	1.07341e-05	1.35956e-05	1.72424e-06	9.08447e-07
GTTTTGGATTTTGA	-2.54706	-3.85195	-4.26423	3.67018e-06	7.14577e-06	3.91689e-05	2.4044e-05	1.0301e-06	1.03033e-06	1.48751e-05	1.48765e-05	1.42178e-06	1.04199e-07	1.86288e-05	1.06943e-05
AGAGAAACGGGGGG	1.57352	4.26536	1.91352	8.12784e-06	4.38862e-05	9.53502e-06	7.94103e-06	4.24608e-05	2.30398e-05	1.04019e-06	2.3658e-06	1.93545e-05	3.8735e-05	2.47642e-06	1.29431e-05
CTTTTGGTAATATG	1.57892	-0.262042	-2.59943	2.33376e-05	2.90627e-05	1.09135e-06	1.64487e-05	8.31075e-06	1.16379e-06	9.22785e-06	2.13377e-06	4.07936e-07	1.56188e-06	8.27629e-06	3.6617e-06
GTTATTCGCAATGT	-2.68336	-3.98415	-0.142249	8.66932e-06	1.0694e-06	3.60601e-05	2.64967e-05	1.58515e-07	1.17397e-06	1.36703e-05	7.41653e-06	3.85656e-06	4.78747e-06	3.85472e-06	5.68503e-06
GTCTTAGGGGGGCG	-4.7422	-4.27889	-1.83383	4.20161e-07	2.16241e-06	2.7464e-05	4.1655e-05	1.28512e-07	1.03033e-06	1.86231e-05	3.87254e-06	4.95202e-06	8.56704e-07	1.14724e-05	9.2347e-06
ATTGGAAACAGGGA	3.29244	6.06158	3.80404	3.03178e-05	3.16525e-05	5.22957e-06	1.09543e-06	1.98259e-05	1.62166e-05	3.71521e-07	1.68112e-07	2.12191e-05	1.38477e-05	1.03989e-06	1.47063e-06
GGATTAACAGGCGG	0.281773	1.96403	2.31731	6.04776e-06	3.22736e-05	2.33546e-05	8.16773e-06	1.37836e-05	9.77835e-06	5.38462e-06	6.54575e-07	5.7454e-06	7.61943e-06	1.62826e-06	1.05328e-06
TTCTAAGTCGAGCG	-3.19233	-2.77453	-2.18543	1.06166e-06	5.99604e-06	2.60438e-05	3.84695e-05	2.64706e-06	3.54171e-06	1.78481e-05	2.44989e-05	4.07301e-06	1.41251e-06	1.21972e-05	1.27544e-05
TTTCTCAGTTAGAT	-3.66897	-4.34454	-3.76345	1.06166e-06	4.1514e-06	2.95971e-05	3.67102e-05	1.0301e-06	1.03033e-06	2.08317e-05	2.10279e-05	2.77266e-07	1.1558e-06	8.76154e-06	1.07e-05
AGAAGACTTTTACT	-1.66381	-3.20301	-3.37506	2.99663e-06	1.41336e-05	2.12925e-05	3.29853e-05	5.15251e-06	1.03033e-06	3.43682e-05	2.25681e-05	3.11652e-06	1.02427e-06	1.75197e-05	2.54416e-05
TAGGCAGGCAGATG	0.324957	2.31408	0.869773	1.38939e-05	2.43629e-05	1.53686e-05	1.51727e-05	1.36864e-05	1.62096e-05	1.55629e-06	4.45553e-06	2.19159e-06	4.14662e-06	2.32274e-06	1.14574e-06
TCTAACGTTAGCAT	5.25643	1.85839	4.7039	2.5453e-05	3.95922e-05	6.06224e-07	1.09543e-06	6.48331e-06	9.38297e-06	1.99901e-06	2.37664e-06	9.31582e-06	1.35089e-05	1.22499e-07	7.53269e-07
AGGCTCAATGTACG	-2.97202	-1.46798	-2.78464	4.12735e-07	7.42763e-06	4.26014e-05	1.89169e-05	5.27998e-07	4.69745e-06	7.41047e-06	7.04487e-06	6.67506e-07	4.77343e-07	4.91777e-06	2.97099e-06
GCAAATACGAGGCG	-1.80227	-2.45743	-2.44109	6.54214e-06	9.09297e-06	2.80385e-05	2.64917e-05	2.3051e-06	1.21146e-06	9.98319e-06	9.33108e-06	1.72941e-06	4.1182e-07	7.79256e-06	3.83544e-06
TGGTGATTCATCGG	-2.32752	-4.14763	-4.55255	1.04701e-05	1.0694e-06	3.40216e-05	2.38997e-05	1.0301e-06	1.83379e-06	2.19922e-05	2.87673e-05	3.39544e-07	3.38115e-07	8.53235e-06	7.37015e-06
TCGGATAACCAATA	2.78582	4.40236	2.47024	2.87725e-05	2.86185e-05	4.85836e-06	3.46367e-06	9.65123e-06	1.68609e-05	1.17856e-06	7.51551e-08	2.87032e-06	5.12538e-06	3.18133e-07	1.12478e-06
GCTCTGCGGGTGAA	-0.736853	-1.09677	-1.29821	1.42311e-05	1.15693e-05	1.90148e-05	2.39825e-05	6.23343e-06	5.23686e-06	1.01297e-05	1.44025e-05	3.57089e-07	5.64223e-06	7.98096e-06	6.77278e-06
ATGGTTTGAAGTGT	-4.95924	-4.04318	-3.54084	1.06166e-06	1.0694e-06	3.70104e-05	2.92841e-05	1.0301e-06	1.03033e-06	8.40788e-06	2.55606e-05	4.38752e-07	4.37319e-07	1.06737e-06	9.12882e-06
GTGGAGGAGTACGC	3.13509	3.4766	5.0051	3.42695e-05	2.43066e-05	6.76711e-07	5.99081e-06	1.66557e-05	2.1496e-05	1.02258e-06	2.40473e-06	6.42767e-06	8.32631e-06	2.29307e-07	2.30129e-07
GGGGCTAGCGAGAA	-1.70188	-3.29575	-4.72612	1.06166e-06	1.49881e-05	4.02249e-06	4.81911e-05	1.83058e-06	1.47039e-06	3.15074e-05	9.08582e-07	1.43115e-06	6.23566e-09	1.38099e-05	2.42332e-05
TTGAGTACTAGGAG	-1.80646	-3.86263	-3.26093	7.04958e-06	8.2321e-06	3.34807e-05	1.99722e-05	3.27075e-08	1.81153e-06	1.22986e-05	1.45291e-05	4.62196e-07	4.60763e-07	5.52228e-06	3.32521e-06
AGGGTGTGAACGAC	5.00006	2.68522	2.11959	3.29925e-05	2.89262e-05	1.31983e-06	6.15049e-07	7.43676e-06	1.58296e-05	1.98619e-06	1.63121e-06	1.03898e-05	7.35695e-06	3.61658e-06	4.67147e-07
TGTCGATTCTTTGA	-3.23161	-3.7522	-3.55643	2.27809e-06	4.37789e-06	3.64784e-05	2.60425e-05	1.40842e-07	1.48346e-06	7.02855e-06	1.48587e-05	4.37381e-07	4.35949e-07	8.53235e-06	1.74241e-06
GCTAGCGTGCTGAG	-2.05814	-1.68043	-2.46415	1.05507e-05	2.69922e-06	3.03329e-05	2.48463e-05	3.71812e-06	7.59764e-06	1.86344e-05	1.76353e-05	6.07968e-06	1.02427e-06	3.12074e-05	7.99248e-06
ACAGGTAAAGGATT	1.27928	3.27453	0.283006	2.06467e-05	2.49486e-05	9.93064e-06	8.8547e-06	1.51011e-05	3.11089e-06	1.82651e-07	1.69937e-06	1.72032e-06	1.75851e-06	2.48119e-06	3.77979e-07
GCGGCTTTATGTTG	0.645959	-0.797178	2.26352	1.97405e-05	1.9829e-05	1.43046e-05	1.0983e-05	1.41262e-05	2.73043e-06	9.45968e-06	1.9832e-05	6.701e-06	8.86769e-06	6.35665e-07	2.60671e-06
CAGAAATATGCCGC	0.166005	-0.7704	0.22338	1.36648e-05	2.0567e-05	1.21143e-05	1.83967e-05	3.91955e-06	1.43574e-05	1.07162e-05	2.04596e-05	5.53669e-06	1.00121e-06	3.40275e-06	2.19733e-06
CGGACCTCTATGCT	-2.84549	-3.82741	-0.17666	2.62038e-06	5.60286e-06	3.3569e-05	2.55353e-05	7.36336e-07	1.73858e-06	1.22003e-05	2.29337e-05	6.62178e-06	4.72358e-07	4.59832e-06	3.41994e-06
GTTTCGAAGTTCCG	-3.84963	-5.99949	-1.71728	2.49384e-06	1.89554e-06	4.27643e-05	2.05144e-05	1.63229e-07	1.63413e-07	9.25883e-06	1.16389e-05	2.13839e-06	2.67334e-06	9.5614e-06	6.26037e-06
CATTATGTTACAGG	-3.67361	-1.18576	-0.0180698	3.22239e-06	1.69009e-06	4.01959e-05	2.24895e-05	6.3921e-06	6.85805e-06	5.08223e-06	2.50597e-05	6.3193e-06	4.91996e-07	4.00055e-06	2.89659e-06
TTTTGGAGTGCGCT	-2.84644	-7.72229	-2.26851	4.0459e-06	4.15332e-06	2.91762e-05	2.97946e-05	6.05345e-08	6.06953e-08	9.42902e-06	1.61715e-05	5.27721e-07	5.26286e-07	2.63261e-06	2.44588e-06
TGTCAAGGTCTGCG	-3.28559	-2.99705	-2.72027	5.7043e-06	3.50556e-07	3.1466e-05	2.75766e-05	8.75073e-07	2.1896e-06	9.30546e-06	1.51618e-05	5.01308e-07	4.99874e-07	4.67946e-06	1.91828e-06
CATGCGTGGGGGCA	-3.58957	-1.93783	-3.05647	1.06166e-06	3.993e-06	8.30245e-06	5.25476e-05	2.8911e-06	1.8871e-06	1.32006e-05	5.10602e-06	7.2478e-07	9.38764e-07	4.54698e-06	9.29261e-06
TCATCGAGGGGAGG	-4.48674	-4.10167	-1.81777	1.32983e-06	1.46818e-06	4.05685e-05	2.21642e-05	1.0301e-06	1.03033e-06	1.56409e-05	1.97329e-05	1.01851e-06	3.34975e-06	1.08919e-05	4.50776e-06
CTTTAGAGTCATGT	-2.20035	-3.20999	-3.51034	8.21293e-06	3.62463e-06	8.85789e-08	5.43157e-05	3.30928e-06	1.25494e-06	1.96567e-05	2.2578e-05	2.49115e-07	1.59979e-06	7.91249e-06	1.31559e-05
ATTTTTAGCAGTGG	5.17748	2.44988	2.86296	2.76278e-05	3.25883e-05	5.68509e-07	1.09543e-06	5.16046e-06	1.88656e-05	1.80546e-06	2.59194e-06	4.15575e-06	7.01087e-06	2.76202e-07	1.25871e-06
AGGGTGGGCCGGAG	-0.976128	-1.37446	1.60481	9.73679e-06	1.21335e-05	2.41461e-05	1.88767e-05	6.18264e-07	5.02076e-06	2.72468e-06	1.18957e-05	6.83339e-06	8.09147e-06	3.17187e-06	1.73511e-06
GCGGTGTTACTTGT	-0.571269	-0.416012	0.463483	1.48778e-05	1.12962e-05	1.09135e-06	3.77988e-05	6.39551e-06	1.27356e-05	1.9643e-05	5.88233e-06	4.65591e-06	8.79469e-06	3.42992e-06	6.3249e-06
CGTTGACTGCCTGG	-4.51895	-1.28743	-2.82881	2.30966e-06	3.82357e-07	3.58598e-05	2.58592e-05	4.6869e-06	8.98261e-07	4.00237e-06	9.63064e-06	4.1055e-07	1.24974e-06	4.78876e-06	7.00732e-06
TCTACTATTTAAGC	2.73455	3.28953	2.41437	2.19792e-05	3.16014e-05	6.95514e-06	1.09543e-06	1.25354e-05	1.45372e-05	2.70193e-06	6.68169e-08	5.57806e-06	1.02886e-05	1.95628e-06	1.02009e-06
CCACTAGTGATAGG	-0.773139	-2.9408	-1.30432	9.58861e-06	1.39009e-05	2.0356e-05	1.97871e-05	1.0301e-06	3.3053e-06	1.61912e-05	1.70975e-05	4.56715e-07	3.22379e-06	6.32856e-06	2.76107e-06
GGCGAAAGAAGGCG	-4.70283	-3.09121	-2.33334	1.06166e-06	1.29378e-06	3.3051e-05	2.82922e-05	1.83885e-06	2.92622e-06	2.28886e-05	1.77199e-05	4.7216e-06	1.82801e-07	1.16029e-05	1.31139e-05
CGTCGGCAAGGCGT	-2.04018	-1.26542	-2.02923	7.49065e-07	1.157e-05	2.90072e-05	2.16609e-05	7.71648e-08	1.01442e-05	1.85707e-05	6.00132e-06	2.8967e-06	1.64273e-06	9.80456e-06	8.72486e-06
CAACTTAATAAAGC	-4.97581	-3.99261	-3.00772	4.31208e-07	1.5171e-06	2.0383e-05	4.09263e-05	1.0301e-06	1.03033e-06	1.75981e-05	1.52002e-05	2.21167e-07	2.5948e-06	1.7772e-05	4.87667e-06
TATACTAACTATAA	-3.84964	-4.75116	-4.93409	1.87378e-06	2.32215e-06	2.41621e-05	3.63283e-05	9.9936e-07	1.98074e-08	1.12881e-05	1.61585e-05	2.98972e-07	2.97545e-07	1.03384e-05	7.89775e-06
CTGGCGAAGGGACA	-4.30531	-3.65971	-3.45718	4.70587e-07	2.5636e-06	2.46714e-05	3.53175e-05	1.84099e-06	1.03033e-06	3.21225e-05	4.16565e-06	1.2404e-06	6.92107e-07	9.47655e-06	1.17478e-05
GGCTATCACTAGCC	-2.17821	-3.89377	-1.3336	1.89007e-06	9.62493e-06	1.72827e-05	3.48332e-05	1.75466e-07	1.19092e-06	7.71365e-06	1.25967e-05	2.71382e-06	1.4672e-06	6.20088e-06	4.3366e-06
GTTGTTGTACTGTT	-0.165017	-0.138276	-1.98683	1.83412e-05	1.07743e-05	1.53531e-05	1.72905e-05	1.07346e-05	8.14997e-06	5.18295e-06	1.56011e-05	1.92864e-06	4.49992e-07	4.53956e-06	4.88852e-06
TCGAATTCCCTTTT	-3.79929	-3.29837	-2.50883	3.59633e-06	5.97665e-07	3.45493e-05	2.38392e-05	1.67423e-06	5.99997e-07	1.23806e-05	9.99334e-06	5.14362e-07	5.12927e-07	2.87341e-06	2.97348e-06
CGTGGGTGGAGGTA	0.382731	-0.383852	0.323166	3.32161e-05	1.0694e-06	1.53427e-05	1.09538e-05	1.08748e-05	2.95369e-07	3.07663e-06	1.14984e-05	2.37358e-06	5.72805e-07	1.16403e-06	1.19106e-06
AATACATGATAGGT	2.41509	1.86986	0.486836	2.70954e-05	2.26696e-05	3.68964e-06	5.64098e-06	8.14387e-06	1.29483e-05	2.2685e-07	5.54397e-06	4.57707e-06	2.69978e-06	4.23599e-06	9.56685e-07
TTGATATGCTGAAA	-1.36783	-0.360549	-2.83379	7.08168e-06	1.02929e-05	2.58536e-05	1.89871e-05	7.44049e-06	2.23114e-06	4.45932e-06	7.95822e-06	4.93785e-07	4.92351e-07	1.06737e-06	5.96322e-06
GATGCCGGATGAAG	-1.3557	-3.91351	-1.94107	8.50626e-06	8.95427e-06	3.38392e-05	1.0846e-05	1.0301e-06	1.03033e-06	1.32583e-05	1.77903e-05	2.78071e-06	1.37303e-06	9.32923e-06	6.62074e-06
GAGTGAGGCATCCG	-2.75897	-5.20899	-1.93122	7.29236e-06	6.30931e-07	3.26257e-05	2.10081e-05	2.36829e-07	2.37029e-07	6.5358e-06	1.09914e-05	5.43972e-07	5.42536e-07	2.75301e-06	1.39068e-06
ATTGAAAAGGATTT	-1.37541	0.626741	-1.03727	6.86452e-06	1.02008e-05	1.46793e-05	2.95952e-05	1.07666e-05	5.86199e-06	4.19762e-06	6.57167e-06	4.99087e-07	3.51391e-06	9.06427e-07	7.32961e-06
GTGCTTACCACTTC	-1.26216	-3.80925	-3.65018	1.6631e-05	1.0694e-06	1.59701e-05	2.6485e-05	1.0301e-06	1.03033e-06	1.36837e-05	1.52002e-05	4.29034e-07	4.27602e-07	6.72631e-06	4.02868e-06
CCTCAATGTGGTGC	-3.66532	-3.847	-3.58166	3.63305e-07	4.03651e-06	2.1289e-05	3.45328e-05	2.61626e-06	1.03033e-06	2.27471e-05	2.97277e-05	1.53042e-06	1.16781e-06	1.51203e-05	1.71845e-05
CACGCCTAGTACAG	0.334628	0.521915	-0.639446	1.14401e-05	2.13825e-05	1.38344e-05	1.21935e-05	9.66736e-06	3.92917e-06	5.77037e-06	3.69888e-06	5.2847e-06	1.65784e-06	3.87662e-06	6.93799e-06
AACCTAGACAAGAC	3.19182	1.36473	0.499835	2.31844e-05	2.81548e-05	3.41726e-06	2.20117e-06	9.43182e-06	9.10162e-06	3.23834e-06	3.95835e-06	4.59059e-06	1.69034e-06	3.64748e-06	7.9432e-07
ACACATAAGGCTTA	-0.0164463	-0.791794	0.166132	1.18035e-05	1.75798e-05	7.60409e-06	2.21161e-05	2.67854e-06	5.99198e-06	7.36435e-06	7.64628e-06	3.90517e-06	3.69509e-06	2.30455e-06	4.46902e-06
GGGGCGGGTAAAGG	-2.58998	-4.7191	-5.0203	1.06166e-06	7.5213e-06	1.6529e-05	3.51479e-05	3.57503e-07	4.91847e-07	1.81859e-05	4.1846e-06	2.898e-07	2.88373e-07	1.03384e-05	8.42535e-06
ATAGTCGACCCCTC	0.982416	1.70075	1.15972	1.18755e-05	2.66168e-05	2.12077e-06	1.73614e-05	2.25133e-05	1.3478e-05	4.11024e-06	6.96163e-06	2.61941e-06	1.17635e-05	2.93752e-06	3.50024e-06
GAGATAAAGAGCAG	2.59806	3.42073	3.81886	1.29299e-05	3.58011e-05	2.28227e-06	5.76617e-06	1.39732e-05	5.18444e-06	1.61637e-06	1.72579e-07	2.39937e-06	7.38026e-06	2.94911e-07	3.98086e-07
TGGTCTATGACTAT	-4.23585	-4.47175	-3.60533	1.06166e-06	1.97961e-06	3.73513e-05	1.99509e-05	3.14598e-07	3.14815e-07	6.5358e-06	7.43e-06	4.33055e-07	4.31623e-07	6.84671e-06	3.67695e-06
AGACCTTTCCGTCC	-4.50496	-4.51921	-1.14299	7.85642e-07	1.74746e-06	2.85219e-05	2.89932e-05	1.18492e-06	1.71335e-08	8.81785e-06	1.87461e-05	1.11849e-06	3.253e-06	6.19877e-06	3.45515e-06
GGGGGTCGTGGTTA	-4.71545	-4.52036	-5.19824	1.06166e-06	1.0694e-06	1.10687e-05	4.49182e-05	1.0301e-06	1.03033e-06	4.24452e-05	4.83948e-06	3.86904e-07	1.02427e-06	2.59819e-05	2.58273e-05
TCTTATTGTTAGAA	-4.41226	-3.57549	-1.68179	1.06166e-06	1.57274e-06	2.35434e-05	3.25489e-05	1.14104e-06	2.55659e-07	7.28989e-06	9.36081e-06	5.07753e-07	1.42562e-06	3.94491e-06	2.25788e-06
ACTGTAGTGTTTGA	5.1024	2.72676	3.13802	3.26066e-05	2.06242e-05	1.09135e-06	4.58129e-07	1.62767e-05	9.38818e-06	1.95413e-06	1.92291e-06	3.20645e-06	2.8574e-06	3.44e-07	3.44826e-07
CAAACAGGAGTAGG	-4.08619	-4.41201	-1.7746	1.06166e-06	2.16786e-06	4.49369e-05	9.91659e-06	6.35964e-07	1.03033e-06	1.47795e-05	2.06937e-05	2.86328e-06	4.18265e-07	7.05526e-06	4.1723e-06
TGACAGGGTCGGTA	-0.00863053	-1.72615	-1.96714	1.20888e-05	1.59506e-05	1.82638e-05	9.94391e-06	2.99913e-06	2.33724e-06	5.10958e-06	1.25455e-05	5.42374e-07	5.40938e-07	1.78979e-06	2.44588e-06
ACAAGGGCATGTCG	-0.695012	-1.56985	-2.33123	1.23528e-05	9.36286e-06	2.44016e-05	1.07538e-05	4.32684e-06	5.7728e-06	8.44289e-06	2.15403e-05	9.34074e-07	1.26241e-06	8.27371e-06	2.77978e-06
GTGCGATGAGTGGA	-0.768454	-0.927254	0.361325	8.80932e-06	1.17207e-05	1.75626e-05	1.74091e-05	9.77939e-06	8.28978e-06	1.29295e-05	2.14318e-05	4.84892e-07	8.91761e-06	4.80895e-06	2.51043e-06
GCTTTTCCGATTAC	4.30675	5.91825	2.45392	2.9725e-05	2.09195e-05	1.09135e-06	1.46765e-06	9.67538e-06	1.01235e-05	1.62477e-07	1.64917e-07	1.89077e-05	7.92877e-06	3.49613e-06	1.4019e-06
GAAAAACAGACTCT	1.76966	1.87653	1.33485	2.37072e-05	1.745e-05	6.21741e-06	5.85306e-06	8.69148e-06	7.01998e-07	2.25628e-06	3.01922e-07	4.45647e-06	2.77958e-06	3.27514e-07	2.54109e-06
GTATCGTTGTCCCA	-2.22188	-1.99346	-0.342705	5.1526e-06	4.77626e-06	2.51589e-05	2.11591e-05	4.3537e-06	3.96063e-06	1.18686e-05	2.12384e-05	5.62997e-06	1.83835e-06	6.75996e-06	2.71086e-06
CGAAATGTAGCGCT	-3.92696	-2.93392	-3.77074	2.37111e-06	1.0694e-06	3.1913e-05	2.04175e-05	1.0301e-06	4.3357e-06	2.06853e-05	2.03191e-05	4.17984e-07	4.16552e-07	1.91019e-06	9.48055e-06
TACTCAACTGCATC	-2.48573	-2.43631	-4.6501	2.27756e-06	6.19686e-06	2.1919e-05	2.55476e-05	3.40702e-07	2.01053e-06	8.55591e-06	4.17024e-06	3.29217e-07	3.27789e-07	1.10608e-05	5.43562e-06
TGTCAAGGCGCAGG	-4.39502	-2.43451	-3.78014	1.06166e-06	1.45016e-06	3.91253e-05	1.37217e-05	4.7705e-06	1.03033e-06	1.71935e-05	1.41647e-05	2.49115e-07	1.28503e-06	7.91664e-06	1.31601e-05
GAATGAGGCACTTT	-3.37401	-5.05926	-2.43687	1.06166e-06	3.77221e-06	2.40524e-05	2.60632e-05	2.52192e-07	2.52395e-07	1.03651e-05	6.45872e-06	5.18523e-07	5.17088e-07	4.92026e-06	6.87211e-07
GCGGGCAGAGGCCG	2.01751	1.08895	2.45459	1.5238e-05	2.64555e-05	3.41263e-06	6.885e-06	1.98601e-05	1.46747e-05	3.10547e-06	1.31294e-05	3.00881e-06	1.11226e-05	2.3406e-06	2.37379e-07
TGGGGCGGCACGTC	-1.03307	-0.0608227	0.28377	1.6114e-05	1.61604e-06	9.72122e-06	2.65611e-05	1.09992e-05	9.65903e-06	1.01795e-05	1.13683e-05	4.67347e-07	9.64762e-06	5.28069e-06	3.02816e-06
AACGTTAAATACTT	-3.98597	-3.59819	-6.46847	2.16749e-06	1.0694e-06	3.09604e-05	2.03288e-05	1.9153e-06	8.87083e-08	1.29787e-05	1.12909e-05	1.51557e-07	1.50135e-07	1.17832e-05	1.49324e-05
GTCGTCGTAAGGCG	-2.7759	-6.21081	-3.10302	5.83921e-06	1.0694e-06	2.52798e-05	2.20375e-05	1.46233e-07	1.46413e-07	1.35986e-05	8.07752e-06	4.74476e-07	4.73043e-07	9.46967e-07	7.19428e-06
GTAGGGGAAGGGCG	-0.290263	0.725936	-1.14059	1.20616e-05	1.18959e-05	1.25329e-05	1.67638e-05	1.03518e-05	1.01859e-05	5.25093e-06	7.16628e-06	1.64519e-07	3.89491e-06	5.842e-06	3.10786e-06
AGCGGGTAGGGGGC	-1.62327	-4.89214	-2.1262	7.68478e-06	5.61291e-06	1.68553e-05	2.41111e-05	2.69685e-07	2.69892e-07	1.05352e-05	5.48744e-06	4.71368e-07	1.42859e-06	5.50962e-06	2.78496e-06
TTCAGGTACTAGGA	1.5207	-0.142187	2.89108	1.86981e-05	1.96508e-05	6.68582e-06	6.67943e-06	7.16004e-06	3.97794e-06	5.97161e-06	6.32001e-06	4.32598e-06	3.75443e-06	3.17177e-07	7.72087e-07
GCTTCATTAGCACA	-4.05685	-3.71	-1.21751	1.95913e-06	1.0694e-06	2.86498e-05	2.17544e-05	1.34934e-06	1.8159e-07	7.11596e-06	1.29184e-05	1.68138e-06	5.24852e-07	1.29293e-06	3.83757e-06
TTGGCTATTGTGGG	-4.76519	-5.23225	-2.31729	1.00638e-06	8.51108e-07	3.65376e-05	1.39739e-05	2.34474e-07	2.34673e-07	2.11089e-06	1.5524e-05	5.25133e-07	5.23698e-07	3.83664e-06	1.39068e-06
GGGGATGGGTCTTG	-2.58809	-2.34468	-3.72706	1.06166e-06	6.49197e-06	4.65778e-06	4.07623e-05	2.71297e-06	8.06647e-07	1.53449e-05	2.53291e-06	6.5215e-07	7.08758e-07	9.60598e-06	8.41535e-06
GCAGCGCGCAACGC	-5.24931	-4.19708	-3.45963	4.92809e-08	1.2886e-06	2.69648e-05	2.39234e-05	6.45358e-07	1.03033e-06	1.71634e-05	1.35722e-05	3.23736e-07	1.20227e-06	1.1892e-05	4.8964e-06
GTCCCCTAACTGTG	3.67715	2.12357	2.14896	2.82296e-05	1.7712e-05	1.15803e-06	2.43345e-06	3.39121e-06	1.28865e-05	3.52563e-06	2.09756e-07	1.59712e-06	1.48161e-06	3.83431e-07	3.10743e-07
TCATTATCCTGGTT	-3.66014	-2.88386	-1.89772	1.06166e-06	2.8052e-06	2.99885e-05	1.88959e-05	2.89784e-06	1.30094e-07	1.56042e-05	6.74573e-06	4.90068e-07	1.44729e-06	2.49955e-06	4.7195e-06
TGCGGGGTATGGGG	-2.57413	-2.94882	-1.49998	2.81646e-06	4.80832e-06	2.97714e-05	1.56352e-05	2.22336e-06	2.0856e-07	1.33166e-05	5.46069e-06	4.37597e-07	3.16533e-06	3.55981e-06	6.63066e-06
TCACAGCTACTTTA	-3.32223	-2.96859	-1.2932	3.69929e-06	1.0694e-06	2.69308e-05	2.07663e-05	3.7374e-07	1.06208e-06	5.76082e-06	5.47831e-06	2.4503e-06	4.88469e-07	2.84754e-06	4.35454e-06
TCTTTAACAGGGTT	-3.32061	-3.73895	-3.09905	3.70074e-06	1.0694e-06	2.50936e-05	2.25644e-05	1.63727e-07	1.39729e-06	1.37525e-05	7.08987e-06	8.95553e-07	1.73169e-06	1.23565e-05	1.01552e-05
TTCCGCGAGGCGCG	-4.01222	-3.55309	-1.18769	1.06166e-06	2.00555e-06	1.77067e-05	3.17862e-05	1.22288e-06	2.43375e-07	7.20355e-06	1.00071e-05	5.70855e-07	5.69418e-07	1.91019e-06	6.87211e-07
ATCACCCCTCGGTA	-4.53786	-5.34375	-0.14804	1.06166e-06	1.0694e-06	1.62429e-05	3.32597e-05	2.23322e-07	2.23518e-07	1.58962e-05	2.24985e-06	5.02469e-06	1.52322e-06	4.00387e-06	3.25164e-06
TCTACCTATGAAAA	-3.51048	-5.76036	-1.67321	3.95458e-06	1.75432e-07	2.17882e-05	2.52783e-05	4.63786e-07	9.7629e-08	1.58875e-05	1.45441e-05	2.87521e-06	4.3019e-07	5.49003e-06	5.05163e-06
TTTTGACTCGCAGT	-3.96042	-3.53297	-3.91303	2.0281e-06	1.0694e-06	2.45739e-05	2.36449e-05	3.82712e-06	8.44912e-09	2.05161e-05	2.38815e-05	1.02431e-06	1.37662e-06	1.36913e-05	2.24763e-05
CCGTTCAGGCCTGG	-3.98117	-10.1761	-4.51486	3.89008e-07	2.62286e-06	1.94196e-05	2.81454e-05	1.19504e-08	1.21005e-08	1.52154e-05	1.26102e-05	3.43514e-07	3.42086e-07	1.32281e-05	2.44588e-06
GGACGCGTATCCGT	-3.54169	-2.38418	-2.09166	1.06166e-06	2.9757e-06	3.23821e-05	1.46345e-05	1.0301e-06	5.66663e-06	1.8542e-05	1.64181e-05	1.16487e-06	4.91526e-07	2.86455e-06	4.19568e-06
TAGTAACTTCAAAA	-2.3712	-4.4823	-1.72935	6.44475e-06	1.86472e-06	1.80953e-05	2.48957e-05	3.13465e-07	3.13682e-07	5.94014e-06	8.07752e-06	1.03664e-06	5.24358e-07	2.38506e-06	2.79087e-06
TCGTGGCACTACGC	-0.532926	-1.35568	-3.88713	9.21678e-06	1.12214e-05	1.41386e-05	1.54326e-05	1.12469e-07	8.87088e-06	1.69712e-05	6.0187e-06	3.29989e-08	1.08795e-06	1.04526e-05	6.13291e-06
ATGGTGCAGCGGAA	-1.42963	-4.63094	-1.41257	3.5532e-06	1.01076e-05	1.68536e-05	1.99454e-05	2.97512e-07	2.97725e-07	7.64203e-06	7.10624e-06	3.32107e-06	1.43021e-06	4.62714e-06	8.0213e-06
GTAGCTCCTTCGGC	4.39853	-0.211124	3.88427	1.98611e-05	2.62596e-05	1.09135e-06	1.09543e-06	7.50617e-06	1.88389e-05	3.04363e-05	6.04042e-08	5.13918e-06	3.88036e-06	3.04991e-07	3.05815e-07
ATTTGTCCGCTGCC	-3.84277	-5.39547	-3.94031	4.34407e-07	2.78046e-06	1.59022e-05	3.02246e-05	1.0301e-06	1.87842e-07	1.98865e-05	3.13791e-05	1.48862e-06	1.71041e-07	1.28495e-05	1.26288e-05
CTTAAACGTACCAC	-1.70884	-5.67484	-1.61299	1.06166e-06	1.04256e-05	1.43901e-05	2.31614e-05	1.91689e-07	1.91878e-07	1.5726e-05	3.86865e-06	5.56862e-07	5.55425e-07	1.30818e-06	2.09415e-06
GACTATCTCTATTA	1.63869	0.747904	0.938862	1.97102e-05	1.59126e-05	6.67689e-06	4.76327e-06	1.00854e-05	2.66207e-06	1.61312e-06	5.97758e-06	7.53954e-07	4.63067e-06	2.45604e-06	3.52824e-07
AGATGCTACTAGGG	-4.456	-5.19754	-1.96015	1.06166e-06	1.0694e-06	3.35759e-05	1.3196e-05	1.26792e-07	4.87905e-07	1.02752e-05	1.22816e-05	5.04061e-07	1.14652e-06	3.10572e-06	3.31672e-06
ATTCACTCGCGCCT	0.132361	-0.432497	0.203226	1.13144e-05	1.37754e-05	1.26747e-05	1.02157e-05	8.89982e-06	1.85742e-06	3.33744e-06	1.11802e-05	4.73865e-06	1.24454e-06	8.81798e-07	4.31524e-06
CTGCGACCGGGGGG	-3.74141	-4.79454	-4.68021	2.28685e-07	3.14738e-06	1.03882e-05	3.47648e-05	8.94145e-08	8.48198e-07	2.34585e-05	2.56251e-06	3.2602e-07	3.24592e-07	9.13436e-06	7.54602e-06
GTGGAGTGGTGTGT	-0.340933	-1.71458	-0.607624	9.80295e-06	1.16704e-05	1.09135e-06	2.61063e-05	3.57465e-06	1.20643e-05	2.63118e-05	2.50156e-05	6.9535e-06	3.95499e-06	8.15606e-06	8.46573e-06
TGACAGGGGGGAGA	-1.45079	-4.5113	-5.81408	9.74516e-06	3.31897e-06	1.57508e-05	1.99609e-05	1.92959e-07	6.63143e-07	7.89108e-06	1.16326e-05	2.08848e-07	2.07424e-07	1.13016e-05	1.21186e-05
ACTTTCTACAACAG	-2.24689	-4.29791	-3.34043	4.38648e-06	4.17556e-06	2.4643e-05	1.59975e-05	1.99259e-07	7.78499e-07	6.95359e-06	1.22787e-05	4.55751e-07	4.54318e-07	6.24469e-06	2.97348e-06
TGAAGGTGAGCGGC	-1.21281	-4.98722	-1.43651	1.7559e-06	1.27784e-05	1.30029e-05	2.06858e-05	8.8793e-07	2.49002e-09	1.75863e-05	1.06558e-05	1.51162e-06	5.69872e-07	2.49838e-06	3.13552e-06
GCTCCACTTCGGTG	-2.623	-5.46324	-0.753474	1.02778e-06	5.80975e-06	2.17289e-05	2.03923e-05	2.11631e-07	2.11825e-07	1.028e-05	8.40128e-06	4.11158e-07	6.4832e-06	7.85017e-06	3.77265e-06
TTTTACAATGGACA	-0.624	1.01729	0.53511	8.76556e-06	1.00133e-05	1.49799e-05	1.39611e-05	1.40774e-05	5.98777e-06	3.38658e-06	6.52648e-06	5.68794e-06	3.15536e-06	2.52924e-06	3.57358e-06
CCTTTGAGTGCCAA	0.131161	0.195873	-1.11266	1.63011e-05	8.30782e-06	1.25267e-05	9.94365e-06	4.21597e-06	6.33579e-06	3.85383e-06	5.35832e-06	2.12572e-06	5.49349e-06	6.03233e-06	1.04438e-05
CACGTTAATACGAA	-4.04955	-3.42851	-3.18098	1.06166e-06	1.68492e-06	2.4188e-05	2.12926e-05	4.21372e-07	4.21612e-07	5.85505e-06	3.22113e-06	4.68501e-07	4.67068e-07	2.87341e-06	5.61148e-06
TCTGGTCTGAGTGT	1.94652	6.07175	4.21706	2.16696e-05	1.44119e-05	4.51166e-06	4.84936e-06	1.0146e-05	1.04507e-05	1.51885e-07	1.54325e-07	9.79289e-06	1.30306e-05	1.22354e-07	1.10486e-06
CACTCCGCGACGTC	-2.99533	-2.56592	-1.87244	3.84692e-06	1.53609e-06	1.62519e-05	2.66731e-05	3.53709e-07	1.69637e-06	7.96459e-06	4.17458e-06	1.42279e-06	1.50401e-06	2.84608e-06	7.87042e-06
GATTCCGGTAGCCC	-4.38506	-4.94973	-3.29227	1.06166e-06	1.12195e-06	1.67606e-05	2.88649e-05	6.58362e-08	7.54103e-07	1.27386e-05	1.2601e-05	9.05454e-07	3.93172e-07	6.23795e-06	6.48408e-06
CTATCATGGGGGAC	-0.517985	0.283668	-0.739649	3.8459e-06	1.52128e-05	2.3557e-06	2.49355e-05	1.66866e-05	7.19113e-06	1.70305e-05	2.58505e-06	4.34299e-06	1.22195e-05	1.24108e-05	1.52448e-05
TCTCCGGAGTCGAC	-0.521644	-0.551738	-2.16703	1.35523e-05	5.47783e-06	1.34576e-05	1.38618e-05	1.3349e-05	4.43617e-06	6.89638e-06	1.9174e-05	2.81051e-06	3.65491e-07	6.57365e-06	7.68963e-06
GGTAAGGCCAAAAT	-4.41877	-3.60379	-0.585138	4.8431e-07	1.60015e-06	2.00067e-05	2.45771e-05	4.04648e-07	4.04885e-07	6.6209e-06	3.22113e-06	5.85508e-07	5.8407e-07	1.06737e-06	6.87211e-07
GTTCAATGCCGGTC	-2.7052	-0.850325	-3.51359	4.84603e-06	1.47652e-06	1.54321e-05	2.58003e-05	4.8423e-07	2.91748e-06	4.88671e-06	1.24627e-06	4.41124e-07	4.39691e-07	4.79986e-06	5.25975e-06
TCGGTAATTTAATA	2.18406	2.4398	1.11323	1.60289e-05	2.03838e-05	9.91912e-07	7.0209e-06	9.52219e-06	7.33806e-06	1.39087e-06	1.71664e-06	5.38753e-06	5.02627e-06	4.07432e-06	7.3955e-07
ATACAATTGTAACA	3.28774	3.83861	1.79314	1.92252e-05	2.07263e-05	7.49371e-07	3.34159e-06	1.07751e-05	1.21659e-05	1.48111e-06	1.22412e-07	1.3758e-05	3.25109e-06	4.70957e-06	1.98296e-07
GCAGACCCCTCGTA	1.23404	-0.646674	-0.353763	1.25523e-05	1.88787e-05	7.73841e-06	5.62372e-06	1.49434e-05	7.2959e-06	2.28299e-05	1.1987e-05	7.82433e-06	1.64461e-05	1.64011e-05	1.46138e-05
TGCTGACCGCTTAT	-2.2722	-0.860056	-1.91931	1.36555e-06	6.69455e-06	2.08632e-07	3.87264e-05	1.14948e-05	6.8934e-06	1.77762e-05	1.56004e-05	4.66471e-06	2.86965e-07	6.66855e-06	1.20608e-05
CGTACATTAATGTC	1.23815	4.10491	1.18123	1.89487e-05	1.23931e-05	4.0652e-06	9.22114e-06	1.19193e-05	6.18267e-06	8.64984e-07	1.87043e-07	2.534e-06	2.7505e-06	1.97597e-06	3.54367e-07
CCCCTATTCGACTA	-4.36921	-5.636	-3.0692	1.06166e-06	1.0694e-06	2.07172e-05	2.3324e-05	1.9527e-07	1.9546e-07	1.07054e-05	8.72504e-06	4.77014e-07	4.7558e-07	4.31825e-06	3.67695e-06
ATAATACGATTGTG	0.846723	-0.42846	-1.79878	9.63496e-06	1.90261e-05	2.15653e-07	1.57212e-05	1.81413e-05	7.72999e-06	1.31659e-05	2.16516e-05	3.577e-06	6.43215e-06	2.01999e-05	1.46246e-05
CTTGAACCATTGTT	-4.3604	-4.16212	-2.59198	1.06166e-06	1.0694e-06	3.01e-06	4.07632e-05	9.2742e-07	1.03033e-06	3.44325e-05	6.16787e-07	5.09377e-07	5.07942e-07	2.63261e-06	3.50108e-06
GCTCCAGTGTGGGG	-4.35667	-3.8937	-2.78658	1.06166e-06	1.0694e-06	2.65652e-05	1.70948e-05	1.0301e-06	1.03033e-06	1.1216e-05	1.94091e-05	4.96957e-07	4.95522e-07	5.28147e-06	1.56655e-06
ACAGGACGGACTGG	-3.96441	-4.79041	-2.54963	1.70772e-06	1.0694e-06	2.90611e-05	1.429e-05	2.80471e-07	2.80681e-07	1.03651e-05	5.16368e-06	5.11939e-07	5.10504e-07	3.71623e-06	2.27001e-06
TGGTGTTCCCGGCG	3.22744	3.19025	1.40837	1.80414e-05	2.07265e-05	2.37664e-06	1.76257e-06	1.01342e-05	3.17198e-05	3.52555e-06	1.05983e-06	2.85564e-06	3.34019e-06	1.36191e-06	9.72278e-07
GTAGCGTGATGAGC	2.92205	1.47367	1.59406	1.58844e-05	2.20429e-05	1.518e-06	3.48614e-06	9.39053e-06	4.24694e-06	4.66625e-06	2.44148e-07	3.02974e-06	1.85813e-06	1.25912e-06	3.59934e-07
CTGACATGGGAGGG	-5.093	-4.00599	-2.50602	1.06166e-06	1.98767e-07	2.67033e-05	1.6316e-05	3.64042e-07	3.6427e-07	4.91901e-06	6.78248e-06	5.14527e-07	5.13092e-07	2.5122e-06	3.32521e-06
GGTCGCTACATATG	-1.55438	-4.95612	-2.54414	4.60344e-06	6.85526e-06	1.20408e-05	2.16142e-05	3.33878e-08	8.30704e-07	1.00141e-05	1.68085e-05	1.86439e-06	3.85738e-07	9.11487e-06	4.00918e-06
CACCCTATACTCGC	-2.0668	-4.00863	-1.60026	4.28216e-06	4.42088e-06	1.554e-05	2.09218e-05	3.63769e-07	3.63997e-07	8.49298e-06	3.22113e-06	5.57331e-07	5.55895e-07	2.5122e-06	8.63078e-07
CCCATTTCTTACAT	-3.31	-3.00568	-1.88701	2.47584e-06	1.69802e-06	1.97994e-05	2.15957e-05	1.22887e-06	3.43508e-07	7.80046e-06	4.82817e-06	4.84118e-07	1.55937e-06	2.13679e-06	5.42141e-06
GTTGTCTAGTTCAT	2.47996	6.10682	3.68311	1.30466e-05	2.32773e-05	1.09135e-06	5.41967e-06	9.01656e-06	1.17594e-05	1.49508e-07	1.51948e-07	4.656e-06	3.48691e-06	3.16561e-07	3.17386e-07
ACTTGTGGCAGTCA	4.22502	5.81445	2.66487	2.24659e-05	1.84286e-05	1.09135e-06	1.09543e-06	1.10871e-05	8.16054e-06	1.69791e-07	1.72231e-07	4.94883e-06	8.8085e-06	2.41687e-07	1.92766e-06
CCGGGCTGTGGGGA	2.26973	5.46141	3.11701	2.41067e-05	1.07898e-05	1.02954e-06	6.20693e-06	1.56859e-05	1.37094e-05	6.29999e-07	3.71583e-08	1.6545e-05	1.41149e-06	7.25067e-07	1.34464e-06
AAATCTTACAGAAT	4.20695	4.09322	2.25836	1.32308e-05	2.71545e-05	1.09135e-06	1.09543e-06	9.0047e-06	7.38529e-06	2.07421e-07	7.52859e-07	2.40115e-06	1.20492e-06	3.76438e-07	3.77265e-07
TGAATGCTCACAGC	-4.26463	-8.91698	-3.77507	1.06166e-06	1.0694e-06	1.90484e-05	2.19132e-05	2.79483e-08	2.81019e-08	1.51303e-05	1.19626e-05	4.17578e-07	4.16146e-07	9.49557e-06	1.91828e-06
CCGGAGGGGCGTTT	-4.8806	-1.96827	-1.78305	1.05498e-06	3.55488e-07	1.6194e-05	2.53559e-05	2.72544e-06	1.69156e-06	8.61089e-06	8.67277e-06	5.50252e-07	5.48816e-07	2.3918e-06	1.39068e-06
CGACTTTTACCGTT	-1.43432	-1.62572	-2.92525	6.57875e-06	4.92312e-06	1.16441e-05	1.94402e-05	3.61051e-07	3.44861e-06	4.36745e-06	7.38902e-06	4.87454e-07	4.8602e-07	6.00389e-06	1.39068e-06
TTCAGCCCTGTCGA	0.514775	-0.750317	3.70292	1.41071e-05	1.01611e-05	7.59181e-06	9.3935e-06	2.78196e-06	3.36902e-06	6.5496e-06	3.79735e-06	1.43478e-06	6.79187e-06	3.15454e-07	3.16279e-07
GATCTCAGGACACG	-4.8928	-5.55758	-2.38967	1.06166e-06	2.90471e-07	1.34434e-05	2.67261e-05	2.02613e-07	2.02805e-07	7.13146e-06	1.19626e-05	4.53024e-07	1.33155e-06	5.51066e-06	3.8412e-06
TCCGGTCCTTAGCT	-1.94637	-1.28738	-4.19093	4.13122e-06	4.61923e-06	1.80993e-05	1.56253e-05	2.46155e-06	7.73794e-06	5.29602e-06	1.95993e-05	3.77032e-07	3.75602e-07	9.01396e-06	4.73215e-06
AGAAGAGCTTTGGG	-1.48438	-0.186775	0.675053	9.18468e-06	1.90379e-06	2.28369e-05	8.1883e-06	7.5405e-06	3.10948e-06	2.23403e-06	9.88795e-06	1.8785e-06	2.89662e-06	4.17157e-07	2.57355e-06
CTGGGCTGTTGTCT	-1.68178	0.874929	0.868515	1.337e-06	8.69425e-06	1.17599e-05	2.04227e-05	1.2799e-05	9.85888e-06	1.00732e-05	2.28173e-06	3.31563e-06	3.35634e-06	3.04066e-06	6.13648e-07
GAATCAACCGGTCC	1.00786	1.17137	-1.11406	1.51622e-05	1.1836e-05	6.65039e-06	6.7753e-06	1.5256e-06	5.70556e-06	2.88033e-06	3.30303e-07	9.10344e-07	5.59117e-07	2.14638e-06	1.03433e-06
AAACAAACGGGATG	-2.49265	-7.95861	0.486911	5.3973e-07	5.6981e-06	1.80008e-05	1.71063e-05	5.2149e-08	5.23079e-08	1.56409e-05	1.03438e-05	5.65869e-07	3.37229e-06	1.63233e-06	1.17775e-06
TCACTAACACGTCA	-4.19668	-3.44835	-3.39433	1.10752e-06	1.0694e-06	1.7095e-05	2.2823e-05	4.19513e-07	4.19753e-07	5.94014e-06	3.22113e-06	4.51286e-07	4.49853e-07	2.63261e-06	6.84255e-06
TTCACCCCGCCGCT	-1.12121	-2.5476	-2.17436	6.18461e-06	6.90495e-06	1.40848e-05	1.43888e-05	8.86837e-07	1.73531e-06	2.42399e-06	1.29066e-05	5.32542e-07	5.31106e-07	3.23462e-06	1.56655e-06
GGGAAATCTTTAGT	-4.61435	-2.72845	-3.32263	1.06166e-06	5.41614e-07	1.9269e-05	2.00013e-05	1.18275e-06	3.91513e-07	7.54643e-06	2.88686e-06	4.5721e-07	4.55777e-07	5.28147e-06	3.85281e-06
AGGTGTCGGTTTGT	-3.28988	-7.41491	-0.991244	1.06166e-06	2.81707e-06	1.80024e-05	1.99326e-05	7.32238e-08	7.33873e-08	1.07905e-05	1.4229e-05	2.16085e-06	5.21135e-07	2.73139e-06	2.60012e-06
TACGGGGCCGACGC	-2.91296	-2.00537	-3.40481	3.80795e-06	1.0694e-06	1.97477e-05	1.69867e-05	1.72475e-07	4.89583e-06	7.15385e-06	1.3195e-05	3.84771e-07	8.69855e-07	7.68311e-06	5.60506e-06
ATCTGGCTAACCCA	-0.194007	0.621877	-0.3731	7.10186e-06	1.18119e-05	8.51827e-06	1.31179e-05	4.56313e-07	1.06325e-05	4.44353e-06	2.76227e-06	2.82184e-06	5.37881e-07	1.75966e-06	2.59162e-06
GGTATTGGTGGGGG	-3.21838	-4.00834	-3.48598	1.06166e-06	2.9491e-06	1.47373e-05	2.25924e-05	2.19121e-07	1.03033e-06	1.78553e-05	2.25178e-06	2.33078e-07	1.87084e-06	1.6577e-05	6.99605e-06
TGTCCAGGTGTCGT	1.9496	-0.196169	1.39503	2.17606e-05	9.69305e-06	1.09135e-06	7.05161e-06	6.92002e-06	2.16632e-06	2.76638e-06	7.64341e-06	1.55298e-06	6.59163e-06	2.78065e-06	3.1623e-07
TTGAATACTTGAGT	0.893008	2.40739	2.11597	1.16398e-05	1.41031e-05	1.09135e-06	1.2771e-05	7.07588e-06	9.30179e-06	7.16546e-07	2.37059e-06	6.07138e-06	4.86915e-06	2.14197e-06	3.8191e-07
CGGGACGAGGGGAC	1.19126	2.80072	-2.4065	8.38885e-06	1.88664e-05	1.09135e-06	1.08442e-05	8.06898e-07	9.99298e-06	1.04688e-06	5.03078e-07	5.5912e-07	6.05796e-08	8.33125e-07	2.45244e-06
CGTAGGAGGGTGCG	-1.79064	-4.08445	-3.58017	7.78362e-06	1.0694e-06	9.66783e-06	2.09608e-05	3.55839e-07	3.56065e-07	4.32335e-06	7.75376e-06	4.35288e-07	4.33856e-07	8.65275e-06	1.74241e-06
GCGGTCTATCGAGG	-2.98987	-4.28093	-1.43978	3.37853e-06	1.0694e-06	2.43925e-05	1.09419e-05	2.52057e-07	6.13197e-07	5.50988e-06	1.13103e-05	5.62977e-07	5.6154e-07	1.30818e-06	1.74241e-06
TACCGGCTACATGG	-4.52309	-4.90372	-3.86146	2.40155e-07	1.38378e-06	1.59559e-05	2.13826e-05	2.68462e-07	2.68669e-07	6.70599e-06	9.37256e-06	4.09446e-07	4.08015e-07	2.75301e-06	9.12882e-06
AGTAGTCCGTATCT	-4.11861	-2.39909	-2.45907	1.06166e-06	1.0694e-06	1.28261e-05	2.41926e-05	5.03537e-07	5.03795e-07	3.38731e-06	1.92609e-06	5.17255e-07	5.1582e-07	3.23462e-06	2.44588e-06
TGGGCGATACGGGA	-3.37079	-5.31587	-1.56598	2.41251e-06	1.0694e-06	1.48315e-05	2.11872e-05	2.26088e-07	2.26285e-07	8.32279e-06	9.69632e-06	1.67129e-06	3.35828e-06	1.00406e-05	4.85099e-06
CGCGAGGGGGAGCT	-3.04268	-4.66901	-1.24194	1.7207e-06	2.56269e-06	1.90875e-05	1.62084e-05	2.93433e-07	2.93645e-07	8.1526e-06	6.78248e-06	5.69256e-07	5.6782e-07	9.46967e-07	1.74241e-06
CTCTATTTAGACCC	-3.10189	-6.31516	-3.96875	1.06166e-06	3.0216e-06	9.62508e-06	2.54315e-05	1.38303e-07	1.38481e-07	9.42902e-06	1.26102e-05	3.99119e-07	3.97688e-07	5.28147e-06	7.19428e-06
CATATGAAGTGGTA	-3.46481	-2.84579	-4.3866	5.35064e-07	2.6729e-06	1.46412e-05	2.0778e-05	3.10519e-07	1.65318e-06	7.02855e-06	7.08842e-06	5.05881e-07	3.15724e-07	1.06971e-05	6.48833e-06
GGCGGTAAAGTGGC	0.966276	0.967576	0.704591	1.56641e-05	9.06773e-06	1.75569e-06	1.09027e-05	3.93286e-06	5.77483e-06	2.50601e-06	2.45816e-06	2.84566e-06	1.95314e-06	2.58412e-06	3.60502e-07
TCCTAAACGGGCCC	0.487387	0.878333	2.33225	9.17957e-06	1.27797e-05	8.2915e-06	7.37237e-06	1.49956e-06	6.55196e-06	1.25195e-06	3.12804e-06	5.45242e-06	5.91479e-07	4.01221e-07	7.98941e-07
GTTTCCTGCCTGGA	4.19618	1.25508	1.41228	1.53234e-05	1.97322e-05	1.09135e-06	8.21059e-07	9.8644e-06	1.63288e-06	4.40022e-07	4.37701e-06	1.14357e-05	1.15247e-05	5.59247e-06	3.03419e-06
TCGTACTTCCTACA	-3.14993	-4.39867	-4.45928	1.72668e-06	2.2331e-06	1.23062e-05	2.28414e-05	3.22438e-07	3.22657e-07	7.47184e-06	6.13496e-06	3.4935e-07	3.47921e-07	9.37517e-06	5.96322e-06
CGTAAAAATCGCCT	-2.54185	-5.51956	-3.10436	5.12777e-06	4.17873e-07	2.42522e-05	8.04209e-06	5.45454e-07	3.64893e-08	8.91169e-06	1.77836e-05	3.6824e-07	1.28612e-06	3.7041e-06	1.05236e-05
TCTGGATTTTAAGT	-2.31128	-12.3836	-0.758003	5.37583e-06	1.0694e-06	1.68364e-05	1.51529e-05	2.56983e-09	2.71781e-09	1.24073e-05	1.58478e-05	4.44955e-07	5.2973e-06	7.50506e-06	2.20595e-06
GATTGCCTGGCATG	-3.67165	-2.52452	-0.134946	1.71896e-06	1.0694e-06	1.10151e-05	2.45174e-05	1.48093e-06	4.67475e-06	3.32547e-05	2.16394e-06	2.98031e-06	1.1005e-06	2.95411e-06	1.52683e-06
TTGGGTGCCGGCGG	-3.50298	-3.2806	-3.13515	1.06166e-06	2.02025e-06	1.06138e-05	2.43262e-05	2.30243e-06	1.03033e-06	2.36931e-05	8.69329e-06	1.02431e-06	2.79806e-06	1.69258e-05	1.66563e-05
GCTCGCTGTTGAAA	-4.05857	-3.23175	-1.45307	1.06166e-06	1.0694e-06	1.07492e-05	2.47605e-05	1.1957e-06	3.10327e-07	5.75819e-06	8.38953e-06	1.30307e-06	1.74208e-06	3.80884e-06	4.52848e-06
AAATGCAAATGATT	2.7709	0.546459	0.00129024	1.63836e-05	1.45733e-05	3.0507e-06	1.4849e-06	2.19185e-06	2.11415e-06	2.57898e-06	3.69331e-07	1.23714e-06	1.64047e-06	2.48913e-06	3.85914e-07
TTGGAGAACCGGAT	-3.42832	-3.43286	-0.101699	1.97863e-06	1.24153e-06	2.23101e-05	1.23559e-05	4.20964e-07	4.21204e-07	4.57863e-06	4.51616e-06	5.93881e-07	5.92443e-07	5.85758e-07	6.87211e-07
GTATTGGATAACGT	-4.56305	-3.38624	-3.26474	1.25951e-06	2.25899e-07	3.78926e-07	3.47333e-05	1.97218e-07	1.64891e-06	1.38347e-05	5.46818e-06	4.61891e-07	4.60458e-07	3.95704e-06	4.90802e-06
ATATGGGAGGTAAA	1.75892	1.45471	-1.25291	1.43841e-05	1.29013e-05	1.37989e-06	6.68214e-06	3.41908e-06	3.97182e-06	2.36793e-06	3.28473e-07	5.68927e-07	5.6749e-07	1.66938e-06	1.03894e-06
GGGTTCTAGGCAGG	-4.02493	-4.9075	-3.28986	1.06166e-06	1.0694e-06	2.95207e-05	5.17055e-06	1.0301e-06	5.18717e-06	0.000182875	3.72207e-06	1.09824e-05	4.88584e-06	4.0536e-06	0.00015114
CGTACCACGGGGTC	-1.58941	-3.05834	-2.23371	2.44135e-06	6.61515e-06	8.59672e-06	1.86566e-05	4.35149e-07	5.78218e-07	6.19353e-06	2.24795e-06	1.60299e-06	4.46466e-07	3.33978e-06	6.29971e-06
CTAGGGCTGTCGTG	-2.90332	-7.13485	-2.97722	1.06166e-06	3.22776e-06	6.75182e-06	2.53392e-05	8.67282e-08	8.68947e-08	1.47049e-05	9.69632e-06	3.46432e-07	1.61841e-06	1.12848e-05	4.18774e-06
TTTCCTCCACTTCC	-2.46733	-5.72102	-2.90447	4.96076e-06	4.88165e-07	1.09184e-05	1.92152e-05	1.87475e-07	1.87664e-07	1.13862e-05	8.40128e-06	4.88913e-07	4.87479e-07	5.04066e-06	2.27001e-06
TTTACCGTTGGCTG	-3.60291	-0.161598	-2.78621	1.52873e-06	1.2654e-06	1.86476e-05	1.53016e-05	7.8874e-07	5.30033e-06	6.46739e-06	3.43394e-07	4.96982e-07	4.95548e-07	2.99382e-06	3.85281e-06
ACGCGTGTTGTCGA	-1.99923	-6.34886	-3.69603	6.4352e-06	6.54085e-07	1.24776e-05	1.58644e-05	1.3581e-07	1.35987e-07	1.34285e-05	8.72504e-06	4.24872e-07	4.23441e-07	4.67946e-06	6.31495e-06
GTTGCATGACAACG	-0.195603	0.174116	-0.466966	8.629e-06	7.4442e-06	6.91661e-06	1.14905e-05	1.20887e-05	4.68181e-06	7.00147e-06	7.86244e-06	4.31333e-06	3.69875e-06	5.90922e-06	5.16507e-06
TTAAGGGAAGCTCC	0.721369	3.80751	-0.474374	1.11652e-05	9.96298e-06	6.07981e-06	6.73491e-06	4.02095e-06	8.15311e-06	6.03525e-07	2.65959e-07	5.66998e-07	1.44552e-06	1.41696e-06	1.37906e-06
TGGCAATTCGGGCG	-4.17888	-2.0935	-2.73966	1.06166e-06	7.47575e-07	1.65531e-05	1.62158e-05	1.69142e-06	2.34717e-06	1.4062e-05	3.17391e-06	3.64688e-07	1.79405e-06	4.78098e-06	9.63754e-06
GGACGCGCGGGGGC	-4.13373	-3.0729	-3.49785	1.06166e-06	8.40108e-07	1.05527e-05	2.28308e-05	3.41569e-06	1.03033e-06	3.26157e-05	4.79582e-06	1.66995e-06	4.81104e-07	1.30843e-05	1.12159e-05
TTCCGCAACCCTGC	-3.45328	-2.74345	-0.352409	1.06166e-06	1.79794e-06	2.20397e-05	9.28209e-06	4.79336e-07	4.79589e-07	2.87674e-06	3.54489e-06	5.89859e-07	5.88422e-07	4.65355e-07	1.03894e-06
GGGGGTCGAGAGGT	-1.98351	-2.14028	-2.62341	5.76864e-06	1.0694e-06	8.2036e-06	1.88377e-05	3.13563e-07	7.13014e-06	1.86879e-05	1.41275e-05	3.24891e-07	2.38377e-06	9.34798e-06	7.34296e-06
TGAAAGATGCGCTC	-2.29534	-3.77322	-2.61733	5.52581e-06	2.09422e-08	1.02814e-05	1.6946e-05	3.8788e-07	3.88113e-07	5.76995e-06	4.83992e-06	4.44016e-07	1.16517e-06	5.15153e-06	4.72261e-06
TTGCTTATGACACC	2.34917	3.99751	1.98057	1.28164e-05	1.38868e-05	9.99784e-07	4.24094e-06	1.49143e-05	1.08553e-05	1.52859e-06	8.47979e-08	1.48454e-05	1.25357e-05	5.89605e-06	1.04203e-06
GGCTGTGATTAGTT	-2.64177	-0.486831	-0.686063	1.67945e-06	2.98341e-06	1.06208e-05	1.84801e-05	5.02722e-07	3.26315e-06	7.97826e-07	4.47952e-06	5.83414e-07	5.81977e-07	1.18777e-06	6.87211e-07
TCTAATTGGTCCTG	-3.86986	-2.4982	-2.02387	1.06166e-06	1.0694e-06	2.20113e-05	9.14452e-06	4.06824e-07	1.31328e-06	4.5666e-06	5.15165e-06	5.39786e-07	5.3835e-07	2.99382e-06	1.39068e-06
AAGGTTGGTCAAGG	-4.34976	-3.7143	-0.679887	1.06166e-06	4.64762e-07	1.48042e-05	1.63188e-05	3.93772e-07	3.94007e-07	3.55749e-06	6.78248e-06	2.33464e-06	5.33859e-07	1.64564e-06	2.94973e-06
CCGGGACGTCCCAA	-1.80817	-1.92704	-3.34444	1.06166e-06	6.22663e-06	1.42655e-05	1.12579e-05	2.18554e-06	9.38061e-07	3.18517e-06	8.6931e-06	4.55421e-07	4.53988e-07	6.96711e-06	2.27001e-06
AAAATGTTGCGTCT	-1.13611	-0.859436	-1.39252	5.6697e-06	4.52883e-06	1.35277e-05	8.88743e-06	1.57132e-06	3.81812e-06	1.11401e-06	8.66421e-06	5.50543e-07	1.48009e-06	4.30523e-06	1.02593e-06
CATTTTGGTCAATC	-1.68779	-1.20084	-2.69246	4.03995e-07	7.15713e-06	6.32256e-06	1.80367e-05	2.06319e-06	3.63622e-06	4.76702e-06	8.3344e-06	5.03097e-07	5.01662e-07	2.99382e-06	3.50108e-06
TGTGCTATATTGCA	-2.05914	-3.13785	-3.82623	5.56952e-06	6.24322e-07	9.06933e-06	1.67427e-05	1.77684e-06	2.32631e-07	8.98304e-06	8.70454e-06	4.12782e-07	4.11351e-07	6.6059e-06	5.08388e-06
TTGAACTCACTAAA	-2.57001	-4.89299	-3.3672	3.6158e-06	1.0694e-06	1.28101e-05	1.50113e-05	2.69595e-07	2.69802e-07	7.30165e-06	8.72504e-06	4.53544e-07	4.52111e-07	2.151e-06	7.19428e-06
AGAATCGTTTGGAT	-3.73638	-4.35804	-2.90447	2.48648e-07	1.96648e-06	1.57138e-05	1.38092e-05	3.2679e-07	3.27009e-07	3.38731e-06	1.00201e-05	4.88913e-07	4.87479e-07	5.04066e-06	2.27001e-06
CTCTCGGCAGTACA	2.32722	0.12236	-0.115206	9.06336e-06	1.72789e-05	1.09135e-06	4.15781e-06	1.29501e-06	4.35452e-06	3.32567e-06	1.86446e-06	2.49762e-06	1.61247e-06	1.87011e-06	2.58166e-06
GGCCGAGAGTTCGT	2.63538	4.37363	5.80668	1.40711e-05	1.26155e-05	1.09135e-06	3.20368e-06	1.03342e-05	1.0719e-06	2.73897e-07	2.76333e-07	1.23869e-05	6.79187e-06	1.70909e-07	1.71729e-07
GGGCAGTTAGTATG	-2.28794	-3.89673	-3.19331	2.70621e-06	2.72795e-06	9.96633e-06	1.65719e-05	1.0301e-06	1.03033e-06	1.41943e-05	1.64953e-05	3.46489e-06	5.35185e-08	1.79992e-05	1.4184e-05
AAAAATTCGTACAA	-1.82517	-3.24213	-6.33375	5.8476e-06	1.0694e-06	1.73986e-05	7.11175e-06	7.1221e-07	3.91558e-07	9.16947e-06	1.2743e-06	7.27963e-08	1.04786e-07	5.89082e-06	8.43268e-06
GTTTCGCGGGGGCG	-4.74113	-2.44503	-3.81573	2.46421e-08	1.0694e-06	1.01834e-05	1.90755e-05	2.65651e-07	2.69886e-06	1.26303e-05	3.51259e-06	4.13772e-07	4.12341e-07	4.43865e-06	7.19428e-06
GCCGACCTTAAAAA	-0.7957	-0.51927	-1.03528	6.70851e-06	4.50925e-06	8.71401e-06	1.07591e-05	1.44045e-06	6.50775e-06	4.05737e-06	7.33422e-06	5.33506e-07	1.76614e-06	3.33874e-06	1.37439e-06
GTGGGGGTGGAGGT	-1.86566	-2.38016	-1.40829	1.06166e-06	5.59681e-06	9.48949e-06	1.47762e-05	3.27515e-07	3.39144e-06	9.38482e-06	9.97589e-06	5.56697e-07	7.27017e-07	1.66712e-06	1.74014e-06
GGTCTATGAGCACG	2.96098	5.40847	4.32787	1.00753e-05	1.61135e-05	1.09135e-06	2.27197e-06	7.88716e-06	9.14204e-06	1.99253e-07	2.01691e-07	6.7498e-06	4.39184e-06	2.76984e-07	2.77807e-07
GACCATGTTATGGA	-2.30958	-4.90498	-1.94926	4.3966e-06	7.47338e-07	1.26109e-05	1.28896e-05	2.68327e-07	2.68534e-07	1.8556e-06	1.4229e-05	5.43173e-07	5.41737e-07	2.2714e-06	1.91828e-06
ATCTATATACCCAA	-1.8602	-1.7443	-2.27165	2.31451e-06	4.26476e-06	8.66394e-06	1.52225e-05	6.7409e-06	1.14365e-07	1.2064e-05	1.09034e-05	5.27556e-07	5.26121e-07	2.99382e-06	2.09415e-06
GATTATAAAAACTG	1.89078	4.85679	4.70655	1.09009e-05	1.174e-05	3.65634e-06	2.44901e-06	8.91874e-06	7.82966e-06	3.72692e-07	2.05317e-07	3.8507e-06	9.27059e-06	2.50854e-07	2.51677e-07
CGAAACACCCAGTC	-3.88124	-1.71703	-1.86386	1.06166e-06	8.79656e-07	1.29586e-05	1.56479e-05	2.16475e-06	4.32355e-07	4.04505e-06	4.49316e-06	5.4689e-07	5.45454e-07	8.26564e-07	3.14935e-06
AGACTCCCAGTGCG	-1.53455	-2.88305	-2.93191	1.06166e-06	6.66156e-06	1.22602e-05	1.01138e-05	4.20493e-06	6.34289e-07	1.3445e-05	2.22544e-05	4.86985e-07	4.85551e-07	4.79986e-06	2.62175e-06
ATTTGCGGCGGTTA	-2.19587	-0.637689	-0.0381571	4.20409e-06	1.0694e-06	8.40493e-06	1.57565e-05	8.99602e-06	2.98948e-07	1.13558e-05	3.10564e-06	4.78847e-06	6.36615e-06	5.62672e-06	5.82685e-06
GGGTCCTTGGGTCA	-2.75355	-2.19251	-1.31573	2.73771e-06	1.0694e-06	1.13961e-05	1.4278e-05	4.31477e-07	1.44699e-06	7.96893e-06	6.17567e-07	5.66998e-07	5.65561e-07	1.42858e-06	1.39068e-06
GCCTGTGAGGTGGA	-2.85544	-2.55911	-3.04333	3.81548e-07	3.10718e-06	1.34521e-05	1.17966e-05	4.44394e-07	9.14633e-07	4.14692e-06	3.86241e-06	3.4982e-07	1.50377e-06	1.05639e-05	4.7169e-06
TCAAGCGTAGGGGT	-3.44454	-1.8563	-2.54688	1.06166e-06	1.38763e-06	1.46249e-05	1.20406e-05	1.86348e-06	3.09438e-06	7.66728e-06	1.0284e-05	5.12104e-07	5.10669e-07	3.35502e-06	2.62175e-06
GGGGAGTACTCGTA	-1.58404	-4.4955	-4.12337	1.06166e-06	6.13001e-06	1.96977e-06	1.95915e-05	3.88325e-07	1.11271e-06	3.19559e-05	1.90295e-06	1.51018e-06	2.00213e-06	2.17184e-05	3.94955e-05
GGGAGGCGGGCTGT	-3.64262	-4.45444	-1.89403	1.06166e-06	1.0694e-06	1.12263e-05	1.53892e-05	3.16456e-07	3.16673e-07	6.45071e-06	7.43e-06	5.45596e-07	5.4416e-07	1.42858e-06	2.62175e-06
CGAGGATTACACGC	-1.33654	-1.82869	-2.00166	5.4998e-06	2.58255e-06	9.66972e-06	1.07418e-05	2.0093e-06	2.38271e-06	7.25069e-06	8.35032e-06	2.98523e-06	3.79154e-07	7.89596e-06	5.57711e-06
ACGTTGAAGGTGTG	-0.0554492	-4.99957	-3.05212	9.23851e-06	4.44873e-06	3.70772e-06	1.05158e-05	2.58401e-07	2.58606e-07	6.19542e-06	1.03438e-05	4.78282e-07	4.76849e-07	6.00389e-06	1.91828e-06
CTTCCTAGCTATAT	-0.0264808	-0.372244	0.0566686	5.45781e-06	8.26044e-06	2.50986e-06	1.14625e-05	1.24221e-06	4.62888e-06	4.76794e-06	2.83139e-06	1.23831e-06	1.68099e-06	3.84567e-07	2.42228e-06
GACACTCTGTTCAT	-3.09831	-2.9306	-0.808784	1.06166e-06	1.88105e-06	1.16583e-05	1.35436e-05	1.65097e-06	2.95006e-07	3.53949e-06	1.12971e-05	5.80687e-07	5.7925e-07	4.65355e-07	1.56655e-06
AGGAATCGGGAATG	-3.58139	-3.95576	-3.41006	1.06166e-06	1.0694e-06	1.57017e-05	9.80778e-06	3.69254e-07	3.69483e-07	5.0041e-06	6.45872e-06	4.49966e-07	4.48534e-07	5.52228e-06	4.02868e-06
TTCCAAATAACACG	1.91344	3.88774	1.5305	1.09267e-05	9.4167e-06	3.55508e-06	1.84527e-06	5.15777e-06	3.90736e-06	3.04991e-07	3.07426e-07	5.10888e-06	1.84348e-06	2.07431e-06	3.323e-07
CACTTGCTGTCGAT	-3.14011	-4.20378	-1.31546	8.79778e-07	1.90142e-06	8.91784e-06	1.56009e-05	3.4324e-07	3.43463e-07	6.19542e-06	6.45872e-06	2.91225e-06	4.67233e-07	2.47995e-06	5.93097e-06
TCTTACAGACCCTT	-3.79298	-2.05564	-1.74744	1.06166e-06	7.61969e-07	9.52939e-06	1.57482e-05	5.24339e-07	5.24602e-07	2.11089e-06	2.24985e-06	1.1882e-06	5.14856e-07	3.10535e-06	2.61288e-06
AGGAATATACCGAC	-1.91566	-3.4768	-2.74083	1.70359e-06	3.8056e-06	7.89691e-06	1.28885e-05	1.31459e-06	2.40971e-07	1.44353e-05	2.88311e-06	3.53346e-07	1.90074e-06	1.17628e-05	3.30477e-06
GTGGTTAATTGTGC	-2.40654	-2.54024	-3.11608	1.06166e-06	3.09762e-06	1.14706e-05	1.05818e-05	1.54313e-06	3.75421e-07	4.39293e-06	6.76698e-06	4.73487e-07	4.72053e-07	3.11422e-06	5.08388e-06
GATGGTATTATCAA	-2.87447	-3.96277	-2.23138	2.34129e-06	8.23748e-07	7.71188e-06	1.54985e-05	3.68529e-07	3.68757e-07	5.68486e-06	5.8112e-06	5.29649e-07	5.28214e-07	2.87341e-06	2.09415e-06
TCTTTTGTTGACTG	3.62831	2.67488	-1.63882	1.20189e-05	1.11289e-05	7.76455e-07	1.09543e-06	3.4451e-06	5.85179e-06	1.15199e-06	3.03861e-07	5.55898e-07	5.54461e-07	1.18777e-06	2.27001e-06
GCAGGACCCGTGGG	-2.46286	-3.77278	-2.45333	2.37394e-06	1.63973e-06	8.7308e-06	1.33969e-05	3.87925e-07	3.88158e-07	7.38675e-06	3.22113e-06	5.17585e-07	5.1615e-07	2.5122e-06	3.14935e-06
CCTATCCGACCAAC	-1.45002	-3.70566	-1.75099	2.70889e-06	4.19975e-06	6.58674e-06	1.22884e-05	3.94632e-07	3.94867e-07	7.72713e-06	2.57361e-06	5.51546e-07	5.5011e-07	1.78979e-06	1.91828e-06
GGGCCTGAAGTTAT	-3.48164	-3.16059	-4.01518	1.06166e-06	1.0694e-06	1.37964e-05	1.00089e-05	4.45527e-07	4.45773e-07	4.74882e-06	3.22113e-06	3.94577e-07	3.93147e-07	8.53235e-06	4.20455e-06
TCGAGTTTGGGAAA	-3.46479	-4.44388	-1.52051	1.06166e-06	1.0694e-06	1.00303e-05	1.34986e-05	3.17589e-07	3.17806e-07	7.04637e-06	6.78248e-06	1.35505e-06	5.2064e-07	3.82564e-06	1.55555e-06
GGGCGGAGTGGACC	-2.28449	-6.70295	-4.31492	1.4684e-06	2.80038e-06	7.68828e-06	1.31089e-05	1.11564e-07	1.11736e-07	1.13011e-05	1.19626e-05	3.64358e-07	3.62929e-07	5.52228e-06	8.95295e-06
TTATTACGTCAAAA	-2.43147	-1.71887	-1.84162	1.69393e-06	2.22968e-06	9.37372e-06	1.1792e-05	6.55211e-07	1.98924e-06	5.83132e-06	2.87364e-06	5.47829e-07	5.46393e-07	3.23462e-06	6.87211e-07
CGAAATACGTACGT	-1.55435	-1.74693	-2.09059	1.19586e-07	5.81329e-06	8.61082e-06	8.81407e-06	5.40337e-07	5.40603e-07	2.02579e-06	1.60233e-06	5.28051e-07	6.59028e-07	1.90844e-06	3.1476e-06
AATTTTTCAATGGG	-1.43221	-1.27709	-1.88942	1.4072e-07	6.05832e-06	1.18004e-05	4.92835e-06	1.45386e-06	3.03138e-06	4.78446e-06	6.08551e-06	1.11722e-06	1.52056e-06	4.53598e-06	5.23667e-06
GGCACGGAGAGTAA	-3.63415	-3.86847	-0.992437	1.06166e-06	7.41853e-07	6.73643e-06	1.56563e-05	3.78227e-07	3.78458e-07	6.5358e-06	4.51616e-06	2.47234e-06	5.10504e-07	3.69036e-06	2.24414e-06
GTCTGGAGGAGTCA	2.79188	4.50064	3.43595	7.48833e-06	1.28872e-05	1.09135e-06	1.85081e-06	9.47786e-06	8.58748e-06	6.10342e-07	1.87685e-07	5.78343e-06	1.36229e-06	3.29722e-07	3.30548e-07
GGTCATAGCTATGC	-1.70672	-4.29149	0.0513676	5.13203e-06	1.41196e-07	4.31331e-06	1.28995e-05	3.33904e-07	3.34126e-07	5.0041e-06	8.07752e-06	5.53804e-07	3.08481e-06	1.27475e-06	2.23659e-06
TCTTTCTTGGCTCC	1.99258	3.20478	1.02191	7.41194e-06	1.00135e-05	7.54619e-07	3.62419e-06	1.92643e-05	2.26689e-05	4.46053e-06	8.74949e-08	6.19462e-06	3.41492e-06	2.39934e-06	2.33302e-06
GATAAAAGGTTCCA	2.35436	2.85456	-1.30649	9.33104e-06	8.8078e-06	3.53349e-06	1.36434e-08	1.48722e-06	3.68925e-06	3.56627e-07	3.5906e-07	5.32073e-07	1.4106e-06	2.01898e-06	2.786e-06
GCGCCGCCATGGGA	-8.74486	-3.87202	-1.70213	1.80575e-08	3.06981e-08	1.54621e-05	5.45446e-06	3.77864e-07	3.78095e-07	6.87618e-06	4.1924e-06	5.53475e-07	5.52038e-07	2.03059e-06	1.56655e-06
GCGTGGTAAGACAT	-6.28351	-1.12005	-0.396308	2.69635e-08	2.38333e-07	3.95461e-06	1.67113e-05	1.59254e-06	5.18981e-07	7.35116e-07	3.85439e-06	1.7184e-06	5.6187e-07	5.70513e-07	2.43063e-06
GTCCGTGTCAACGA	-3.02713	-3.40261	-5.54824	3.28418e-07	2.06161e-06	1.07729e-05	8.71031e-06	1.0301e-06	2.55115e-06	1.36453e-05	2.42271e-05	2.34932e-07	2.33507e-07	9.97718e-06	1.19427e-05
CGTTCTCAGAGAGT	-1.76948	-0.138792	-1.7932	4.68073e-06	1.63648e-07	7.20081e-06	9.31516e-06	2.00399e-06	6.96802e-07	1.0686e-06	1.90493e-06	6.76399e-07	1.44489e-06	1.05223e-06	6.29981e-06
CGTAACTGCCATGG	-0.106684	2.30085	-0.458724	6.26153e-06	4.10336e-06	6.99121e-06	4.16918e-06	4.48596e-06	1.82229e-06	9.36533e-07	3.43681e-07	5.62013e-07	1.67661e-06	1.17304e-06	1.90355e-06
TTTGAATTCTTTGT	-2.10833	-2.98497	-2.86822	2.2698e-06	1.88522e-06	6.97663e-06	1.09395e-05	4.60347e-07	4.60596e-07	2.45127e-06	4.83992e-06	9.50376e-07	4.38093e-07	3.82989e-06	6.30821e-06
CCTGAACTTAGGCT	-2.97025	-2.92632	-0.425957	8.30216e-08	2.30847e-06	1.42887e-05	4.4528e-06	8.28217e-07	4.13452e-07	6.87067e-06	2.56809e-06	1.48892e-06	3.61607e-06	3.05989e-06	3.79848e-06
ATCAGTGTGTCAGG	-7.24189	-3.86093	-3.61244	5.84206e-08	7.13558e-08	1.21072e-05	7.53648e-06	3.78997e-07	3.79228e-07	7.47184e-06	3.54489e-06	4.32421e-07	4.30989e-07	6.00389e-06	4.55628e-06
GTTGCCAGACGTCC	-2.20841	-0.691	-0.640357	6.16435e-07	3.23191e-06	1.03397e-05	7.4461e-06	1.16179e-06	5.58826e-07	1.50722e-06	1.27056e-06	5.84379e-07	5.82941e-07	1.30818e-06	5.11344e-07
AAAAATCGTCTGTG	-3.71336	-4.08445	-0.055541	6.87789e-08	1.39916e-06	1.02372e-05	9.01775e-06	3.55839e-07	3.56065e-07	4.32335e-06	7.75376e-06	1.88718e-06	5.69583e-07	1.53161e-06	1.02157e-06
TCCTTGCGGGACAT	-3.02529	-3.30788	-1.44964	1.06166e-06	1.29136e-06	6.25117e-06	1.29058e-05	3.44826e-07	9.24098e-07	9.67661e-06	2.88968e-06	1.48151e-06	1.20863e-06	3.69358e-06	3.65429e-06
GGTTGTTACTGATG	-7.02335	-2.15388	-1.7758	6.78707e-08	8.08748e-08	1.01102e-05	9.23995e-06	5.1872e-07	5.18981e-07	7.49375e-07	3.86865e-06	1.18644e-06	5.13092e-07	2.50334e-06	3.31635e-06
TCAGCATGTAGTGT	1.66612	-0.619673	0.56984	2.66622e-06	1.25766e-05	8.29083e-08	4.72012e-06	2.85262e-06	1.80385e-06	4.95452e-06	2.20027e-06	5.71193e-06	1.36949e-06	1.3491e-06	3.4216e-06
AGGTATCGAAAATA	5.05723	2.33571	1.43186	6.81943e-06	1.2034e-05	5.65324e-07	9.31362e-10	2.61662e-06	1.18096e-06	3.7493e-07	3.77362e-07	1.58489e-06	2.13824e-06	3.74604e-07	1.00538e-06
TGCCGCGTTTATGA	-6.73468	-2.23374	-2.28059	8.22302e-08	9.53391e-08	5.31749e-06	1.35933e-05	5.1396e-07	5.14221e-07	3.55749e-06	1.27857e-06	5.27087e-07	5.25651e-07	1.78979e-06	3.32521e-06
GGGGTGCCCGGTAG	-4.88067	-2.24887	-2.34157	5.73918e-07	8.1785e-08	4.50604e-06	1.48108e-05	8.32704e-07	1.10604e-06	7.62739e-06	1.58768e-06	2.18766e-06	3.86893e-07	6.58215e-06	6.46707e-06
ACGTACTTGGCAAT	-0.993945	-5.26782	-0.955861	5.48687e-06	1.24186e-06	2.04633e-06	1.13548e-05	2.30892e-07	2.3109e-07	7.13146e-06	1.06676e-05	5.77135e-07	5.75698e-07	1.54898e-06	6.87211e-07
TGACACGGGCAATA	-1.86407	-2.16499	-2.31684	3.75467e-06	6.07337e-07	4.65794e-06	1.12212e-05	1.33071e-06	4.45365e-07	3.46064e-06	4.50441e-06	5.25159e-07	5.23723e-07	1.54898e-06	3.67695e-06
GGACCATTTAGCGT	-4.73056	-2.79072	-3.30442	5.96168e-07	1.04197e-07	8.42008e-06	1.01736e-05	1.42449e-06	3.50897e-07	5.84079e-06	6.44447e-06	1.04448e-06	3.71137e-07	5.39301e-06	8.59235e-06
GATATTATTGCGTA	-3.55625	-1.58866	-2.73981	1.34205e-06	1.3995e-07	6.8047e-06	1.06289e-05	5.39249e-07	6.82341e-07	3.04503e-06	6.29149e-07	5.00039e-07	4.98605e-07	2.99382e-06	3.67695e-06
CCATCCTCCTGCAG	0.176802	-0.36421	2.98057	7.04294e-06	3.0562e-06	2.76769e-06	6.16664e-06	1.92251e-06	3.23264e-06	1.20404e-06	5.43154e-06	2.88433e-06	2.66067e-06	3.50848e-07	3.51674e-07
AGGCCCGGGTAGTA	-2.78712	-3.32827	-1.67291	2.32345e-06	3.74691e-08	8.62155e-06	7.67473e-06	4.30617e-07	4.3086e-07	3.81278e-06	4.83992e-06	5.54604e-07	5.53167e-07	1.78979e-06	1.74241e-06
AGTAATTTGAACCA	-6.07171	-4.67959	-2.32296	1.23879e-07	1.37292e-07	1.00303e-05	7.53648e-06	2.923e-07	2.92512e-07	7.55694e-06	7.43e-06	5.24829e-07	5.23393e-07	2.2714e-06	2.97348e-06
TCGAGCCGGGGCGG	-2.79445	-3.00648	-2.17717	1.65065e-07	2.16737e-06	3.11126e-06	1.30704e-05	4.58579e-07	4.58828e-07	5.76995e-06	1.60233e-06	5.32402e-07	5.30967e-07	1.30818e-06	3.50108e-06
CTATACCAGCGCCT	-3.35957	-1.28244	-2.82026	1.06166e-06	6.65789e-07	1.05813e-05	7.14975e-06	5.60051e-07	5.60322e-07	1.77051e-06	9.54805e-07	4.94698e-07	4.93264e-07	5.76308e-06	1.21481e-06
ACAACAAATTGTTT	0.765436	-0.411919	1.71555	8.77007e-06	2.5669e-06	1.38211e-06	5.28715e-06	1.65873e-06	2.70594e-06	3.64461e-07	5.44253e-06	4.94992e-06	2.51443e-06	1.9472e-06	3.25597e-07
AGTCGCTGTCGGCC	-1.77252	-2.814	-1.50589	3.32859e-06	8.78932e-07	5.70267e-06	8.67232e-06	1.91927e-06	2.80953e-07	6.76933e-06	8.70329e-06	5.19018e-07	1.43689e-06	3.8245e-06	1.73028e-06
GTGGTTTTTAGATC	-5.72971	-2.05664	-1.64987	1.50786e-07	1.64396e-07	5.87664e-06	1.08488e-05	8.20345e-07	4.99716e-07	3.89361e-06	1.59806e-06	3.49015e-06	4.00885e-07	7.16716e-06	5.04313e-06
GGGTGAGCGCAGCT	-4.00186	-3.2114	-0.421137	8.88806e-07	1.60447e-07	6.7367e-06	1.0073e-05	4.41086e-07	4.4133e-07	5.59976e-06	2.57361e-06	4.61694e-06	4.42779e-06	6.25631e-06	5.85442e-06
CAGTGGCAAGGGGG	-0.299539	2.76217	1.23079	1.33242e-06	6.72032e-06	2.17928e-06	7.73164e-06	4.21104e-06	2.1569e-06	5.95561e-07	3.43087e-07	7.64295e-07	4.44429e-06	3.54594e-07	1.86471e-06
ATAAGGGCGGCGTA	-4.38757	-3.02016	-2.89502	6.49411e-07	1.57829e-07	8.89935e-06	7.99695e-06	4.57446e-07	4.57695e-07	5.17429e-06	2.24985e-06	4.89573e-07	4.88139e-07	3.59583e-06	3.67695e-06
GTGGGGGATCCGCG	-6.35269	-2.70278	-3.01663	1.61927e-07	3.86691e-08	1.56661e-06	1.4827e-05	4.82372e-07	4.82626e-07	5.0041e-06	1.27857e-06	4.80896e-07	4.79462e-07	2.5122e-06	5.25975e-06
AGGCGGCAGGTAGT	-2.51257	-1.30859	-2.49759	1.8738e-06	8.44678e-07	1.02115e-05	5.30115e-06	2.47466e-06	4.59916e-07	4.72206e-06	2.54685e-06	5.15022e-07	5.13587e-07	1.42858e-06	4.38041e-06
TTCTTAGTATAGTT	-3.04036	-2.5571	-0.720005	1.64678e-06	2.08382e-07	5.68046e-06	9.58194e-06	1.11859e-06	4.21477e-07	9.95399e-07	8.06826e-06	5.54134e-07	1.59004e-06	5.72067e-07	2.95979e-06
GAAGGTGTTTTGGG	-2.81198	-1.41613	-2.30498	1.89563e-06	2.20523e-07	7.27209e-06	7.58859e-06	5.3585e-07	8.97053e-07	1.25515e-06	2.56881e-06	5.25793e-07	5.24358e-07	2.3918e-06	2.79761e-06
CCCAGAACAGCACA	-4.57798	-3.52146	-1.68751	4.53724e-07	1.99239e-07	9.86384e-06	5.73162e-06	2.87945e-07	4.37886e-07	2.19797e-06	6.13695e-06	4.95384e-07	1.64932e-06	2.01534e-06	4.89277e-06
GGTCCTTATCTAGT	0.816256	-0.726933	3.41704	3.82643e-06	6.3998e-06	2.06423e-07	5.60119e-06	3.40915e-06	1.14134e-06	7.16817e-06	3.63417e-07	8.02215e-06	6.77574e-06	5.26299e-07	8.59076e-07
GTATTATTTGTACG	-1.61152	-1.43924	-2.96825	7.84582e-07	3.28941e-06	6.98756e-06	5.46152e-06	1.63431e-06	9.36618e-07	5.06745e-06	1.90434e-06	4.84397e-07	4.82963e-07	6.00389e-06	1.56655e-06
GTGAAGATTCACAT	-4.94215	-1.77334	0.0165415	2.25987e-07	2.40145e-07	6.0364e-06	8.29358e-06	1.45464e-06	4.75192e-07	5.33147e-06	1.26556e-06	5.40281e-07	3.77949e-06	1.86742e-06	2.40311e-06
GGACTGTGGGCGCA	-3.91441	-4.60008	-2.13492	7.25642e-07	2.34616e-07	6.10361e-06	8.3755e-06	3.00821e-07	3.01035e-07	6.19542e-06	8.40128e-06	5.34496e-07	5.3306e-07	1.18777e-06	3.50108e-06
TGGGGCTCTGTGGG	-2.74448	-4.93901	-1.75921	2.60205e-07	1.70385e-06	7.83802e-06	5.3241e-06	2.64746e-07	2.64952e-07	6.87618e-06	9.37256e-06	5.51216e-07	5.4978e-07	2.5122e-06	1.21481e-06
CTCCAAAGTGCCGG	-4.83346	-1.15913	-4.10443	2.37425e-07	2.51666e-07	1.17078e-05	2.2368e-06	5.64493e-07	5.64764e-07	9.19565e-07	1.60233e-06	3.85735e-07	3.84305e-07	7.80993e-06	5.43562e-06
GCTTGCGTTGTTGA	-4.64316	-2.51012	-0.903801	2.58555e-07	2.72951e-07	9.15166e-06	4.12954e-06	4.96104e-07	4.96361e-07	3.72768e-06	1.92609e-06	5.78429e-07	5.76992e-07	9.46967e-07	1.21481e-06
GGCATGTGCAGGGG	-3.19631	-1.13686	-1.79624	2.66764e-07	1.15111e-06	3.77814e-06	9.21821e-06	5.65263e-07	5.65535e-07	1.8556e-06	6.31045e-07	1.64211e-06	4.85577e-07	2.49696e-06	4.89277e-06
TGGATATTTAAATA	-4.54234	-3.02506	-2.44223	2.70109e-07	2.84589e-07	5.95652e-06	6.96866e-06	4.57039e-07	4.57287e-07	3.89787e-06	3.54489e-06	5.18219e-07	5.16784e-07	3.35502e-06	2.27001e-06
TAACTCATGAAAAC	-2.24083	-2.02921	-1.03677	1.99031e-06	5.14559e-07	6.14884e-06	5.69088e-06	4.98325e-07	8.5952e-07	3.29742e-06	2.24505e-06	5.75041e-07	5.73604e-07	1.66938e-06	6.87211e-07
TTACGCCGTGCCGC	-3.50498	-2.24405	-2.29295	2.79973e-07	8.288e-07	5.06455e-06	7.52313e-06	1.83862e-06	3.88566e-07	8.64391e-06	1.90683e-06	1.44772e-06	4.52251e-07	4.06432e-06	5.24663e-06
GGGCCCCAAAGATC	1.06382	2.57295	2.92035	6.71662e-06	2.30957e-06	1.5238e-06	2.79399e-06	1.38831e-06	4.12068e-06	3.52086e-07	5.73759e-07	6.57147e-06	5.04344e-06	8.09084e-07	7.2519e-07
AGGCCAGCAGTGAT	-3.43056	-3.48484	-1.27923	1.04197e-06	6.59124e-08	6.50326e-06	5.442e-06	4.1607e-07	4.16309e-07	2.53636e-06	6.78248e-06	5.68127e-07	5.66691e-07	1.18777e-06	1.56655e-06
GTGCTGCGCTGGCG	0.0364793	0.961703	0.345358	4.61409e-07	6.26948e-06	7.79946e-07	5.78288e-06	5.54289e-06	3.27659e-06	4.21995e-06	3.08416e-07	5.69092e-07	2.78534e-06	1.27891e-06	1.36141e-06
GGGGTGGGGATGCC	0.905817	0.464146	-0.183624	5.25879e-07	7.78874e-06	5.83975e-07	3.85379e-06	3.7714e-06	1.54843e-06	3.50101e-06	3.55325e-07	1.36326e-06	2.90391e-06	3.67389e-06	1.17247e-06
GGATCAATAAGGAG	-0.344165	-1.36096	2.61685	3.0846e-06	2.45266e-06	3.20489e-06	3.82419e-06	3.18395e-06	4.16264e-07	8.8281e-07	8.36453e-06	1.11266e-06	3.36888e-06	3.64883e-07	3.65709e-07
AATATGCTAAAGGA	-1.55266	-2.72408	-0.845674	2.30099e-06	9.24589e-07	5.01625e-06	4.44625e-06	4.80787e-07	4.8104e-07	1.51523e-06	4.83992e-06	2.16922e-06	5.29508e-07	2.24978e-06	2.60012e-06
GCCGTGGGGGGGGT	-4.34012	-2.39024	-1.18769	2.93429e-07	3.08079e-07	5.87664e-06	6.3062e-06	5.00953e-07	5.34981e-07	4.15271e-06	1.27812e-06	5.70855e-07	5.69418e-07	1.91019e-06	6.87211e-07
TTGGAATGGTGCGC	-4.32058	-0.921142	-1.24115	2.95739e-07	3.10406e-07	5.23761e-06	6.87402e-06	1.12123e-06	1.31542e-06	1.41154e-06	3.20253e-06	5.46066e-07	1.14918e-06	2.62463e-06	1.3827e-06
GCTGGCCGGGCTTT	-4.61764	-4.4485	-2.25906	1.18682e-07	3.38801e-07	3.40556e-06	7.82556e-06	3.17091e-07	3.17309e-07	2.53636e-06	1.13151e-05	5.28216e-07	5.26781e-07	1.54898e-06	3.50108e-06
GCGGGCGATGTGGG	-4.22473	-2.79769	-1.7865	3.06885e-07	3.21633e-07	6.67543e-06	5.07592e-06	1.00793e-06	4.0493e-07	8.22968e-06	1.59432e-06	5.50113e-07	5.48677e-07	4.65355e-07	3.32521e-06
GATCCACCCCTGTT	-4.14116	-3.04839	-1.58226	3.16708e-07	3.31528e-07	6.83518e-06	4.60273e-06	4.55091e-07	4.55338e-07	7.49375e-07	6.78248e-06	5.57991e-07	5.56554e-07	1.06737e-06	2.27001e-06
TTGGCTTTAGCTTT	-2.30829	-1.83089	-0.325454	8.67623e-07	1.13565e-06	5.4457e-06	4.47643e-06	1.18634e-06	4.89245e-07	2.10163e-06	3.85939e-06	2.19368e-06	5.53966e-07	2.24978e-06	1.19319e-06
GGGGCGAGGGCGCG	-0.0144388	-1.21625	-2.75919	7.59958e-07	4.84558e-06	3.22635e-07	5.33929e-06	2.74105e-06	6.95841e-07	6.41686e-06	1.56848e-06	4.98771e-07	4.97336e-07	1.30818e-06	5.43562e-06
AAGACTTCACTCGT	3.26212	3.6401	2.82112	4.45158e-06	5.32188e-06	2.25186e-07	7.93527e-07	2.99309e-06	4.99792e-06	3.19257e-07	3.21692e-07	5.28929e-06	3.5153e-06	3.07539e-07	9.38315e-07
TTGCATTAAAGCCC	-2.05058	-1.72407	-1.65626	1.60273e-06	6.012e-07	4.56315e-06	4.56716e-06	5.41425e-07	5.41692e-07	1.00466e-06	2.57361e-06	5.55238e-07	5.53802e-07	2.63261e-06	8.63078e-07
GGTATGGGGTGCCT	-1.99843	-3.16446	-0.585138	1.38714e-06	7.34426e-07	4.05101e-07	8.0719e-06	1.69083e-06	2.40746e-07	6.34636e-06	1.09721e-05	5.85508e-07	5.8407e-07	1.06737e-06	6.87211e-07
GGTTCAGAGGCGCG	-1.88133	-2.40531	-0.815906	1.64764e-06	4.47768e-07	2.01199e-06	5.70777e-06	5.03129e-07	5.03388e-07	2.11089e-06	3.22113e-06	5.80522e-07	5.79085e-07	8.26564e-07	1.21481e-06
TCTCGAACGTGCAC	-3.24573	-0.390868	-1.24194	4.20799e-07	4.36378e-07	4.75834e-06	3.37245e-06	2.08773e-06	5.43595e-07	2.51585e-06	9.34298e-07	5.69256e-07	5.6782e-07	9.46967e-07	1.74241e-06
GTTGGTAGGGGTTT	-3.06619	-0.927118	-1.59578	4.40567e-07	4.5629e-07	1.9626e-06	5.5491e-06	1.06138e-06	5.52525e-07	2.44451e-06	6.24285e-07	5.57496e-07	5.5606e-07	2.151e-06	1.21481e-06
CGGTTAAAATATTG	-0.752314	-0.0553258	3.0048	5.13043e-07	2.51789e-06	1.59357e-06	3.51202e-06	5.74916e-07	1.37235e-06	1.07917e-06	9.44223e-07	5.93094e-06	4.85042e-06	1.06099e-06	2.82204e-07
GTGTAAGAAGAAGA	-2.88409	-3.22063	-1.6606	4.59431e-07	4.75292e-07	4.75834e-06	2.14216e-06	4.4027e-07	4.40515e-07	3.04693e-06	5.16368e-06	5.55073e-07	5.53637e-07	2.99382e-06	5.11344e-07
GTATGCTTGCTACC	-0.804928	-0.623689	-2.64371	2.21199e-06	5.39191e-07	1.76047e-06	3.04601e-06	5.8049e-07	5.80766e-07	8.3447e-07	9.54805e-07	5.0618e-07	5.04745e-07	7.06161e-07	5.61148e-06
ATCCAGTTAACAGA	-2.57549	-1.79131	-2.99921	5.0522e-07	5.76427e-07	3.07794e-06	3.36948e-06	1.54097e-06	4.67395e-07	6.01098e-06	9.40547e-07	4.82164e-07	4.80731e-07	4.19784e-06	3.50108e-06
