# Supplementary material for: Cancer cells exhibit clonal diversity in phenotypic plasticity
Source: Open Biol. 2017 Feb 15;7(2):160283. doi: 10.1098/rsob.160283 (PMC5356442; doi:10.1098/rsob.160283)
Supplement: Reads for each clone [file rsob160283supp3.txt]

% Each column is a different sorted fraction; 'E' = epithelial, 'M' = mesenchymal, 'X1_2' time point 1 replicate 2. Numbers correspond to the number of reads observed for that clone in the sorted fraction.
barcode	E1_1	E1_2	M1_1	M1_2	E2_1	E2_2	M2_1	M2_2	E3_1	E3_2	M3_1	M3_2
AATGGGCCCTGGTG	84903	159262	68232	40298	200241	180283	51736	16454	135251	517072	54319	35976
TGGAGAGTCTCCGA	82516	176615	45761	41361	220994	189955	53801	15699	142434	559508	54520	37845
TGGTTAGTCGTAGA	79310	153714	43151	36406	187078	163176	47819	14372	128899	520333	50208	33199
ATTACCATCAGGGT	70057	154532	52564	37092	197420	170555	50024	13897	128183	505598	51647	35437
AAATACTGAACATG	67827	138129	67688	51694	193259	163707	59425	16852	81711	323346	51251	34873
TCAGTTATCCCATA	62048	144292	58034	60089	221523	179605	91926	25570	137667	588629	92324	64500
TGGGGTTAGAAGGG	57086	108612	75182	47694	178388	149801	81206	22348	116790	498252	70356	55377
TGTACGACGGTATC	67867	144292	10583	11594	237261	205323	10237	3652	165463	610310	16875	11491
AACATTTTACTGAG	45506	84083	77089	50174	115623	101603	71452	21406	85217	346644	62866	42149
AGTTAGGGGCTTGA	39486	71359	70978	50095	100829	92257	78181	23184	70168	265806	67538	43694
AAGTTCGAACTTAG	44364	89734	42952	23675	147284	127726	36645	10067	90471	360397	48888	32146
TCGGGAGCATCTAT	30013	63603	90360	58456	73018	68112	65732	19254	33047	122382	42347	28412
GGTTAGACACGTTT	39025	74201	49570	50637	108197	95982	67615	17772	67154	251601	47732	35768
AGGTTAACTTAATA	33103	67924	56230	62700	81595	69168	66983	16719	35757	153175	46574	30194
CGCTGAGTAAAAGG	35496	62086	67117	42003	92811	81422	58443	16532	69988	264418	51964	33931
TGACTCATCGTTTA	32698	90014	38736	36256	122729	92348	63266	13868	73204	308844	63536	43067
TCGAGATCTTTAGG	41906	80882	38361	22447	121521	104708	29973	8472	65028	249974	32923	22377
GTGCTTTGCTTTGA	42828	86733	10722	7968	111899	93794	6773	1971	68007	261902	7413	5166
GGTAAAGTGCAACC	39162	76039	18170	20885	103629	97431	26453	8225	60567	247993	30777	19378
TCGACCCCGAATGG	6305	11402	129839	85909	15068	11603	114546	32204	10847	39421	68807	46792
ACTGTTTGCACTAA	34814	82241	9964	7070	99374	72282	6771	1977	57359	253087	6913	4639
GTTGCAAGACGGGG	33894	63996	27322	14514	94602	68061	23454	6883	45419	229943	21573	16245
GTCGGATAAGACAG	33371	80492	7030	7105	106755	85369	6586	1547	63259	236865	6633	4937
GCGTGGACGCGGAA	30888	61584	16516	14181	57007	64126	12410	3754	32895	116449	11242	6718
AAGATGCGACGGTA	5882	11830	83339	76983	14632	11563	101869	30317	8600	45768	60170	42146
GAGACGAATGGGTA	27547	61678	10949	9026	81805	70900	10219	3145	52452	199981	13924	8841
ACGATAGGCAGCGT	24318	68470	9593	9159	81662	78626	12551	2494	60750	244443	11652	9100
TTCCTGCGATTTTC	26259	57592	6609	7210	72948	61835	6466	1795	28927	108561	7084	4218
ACGAGGGGGGTGGG	26591	51599	13323	8498	52750	45855	6267	1948	30883	124604	6669	3837
CTTCACACTAATTT	9073	25686	54485	51232	31115	23968	59241	11457	11795	46405	33211	23257
CGTATTGAGGTTCC	4019	6451	67584	74719	5640	5083	91113	26549	6067	23741	67253	42763
GACGTACTTTAGGA	14783	27234	37477	38753	42337	37700	62943	19077	41842	162160	54643	37394
ATTTTTTAATAATC	24424	49558	6915	7446	72041	60044	8845	2276	43460	177935	11535	7881
TTTTTAACATTGAT	18591	38071	28003	18759	31328	37473	25116	6723	29363	110832	16132	10916
GCGCCCTGGTTTCA	23453	46320	10022	6670	52699	47366	6059	2026	32782	120308	6363	4191
TAGTTCGGTTTCAT	22193	46807	6580	4992	70369	53187	5610	1572	44393	191415	8341	5711
GACTAGTGGGGGAA	4666	63406	8324	28923	67044	34338	47269	2401	29544	198891	39616	28443
GTCGACTTTATTTC	20311	44896	4540	4152	69084	60285	5431	1362	49100	185947	8370	5422
GCTTGTATCCAGCT	16848	45914	4879	4404	70384	62072	5044	1508	49636	189044	8144	5579
ATACCGGTGCTGTC	18955	40686	3084	3734	51915	47528	2926	870	31794	122234	3415	2183
TATAACTATTCCGA	16523	32588	12909	12097	33236	29818	13634	3984	11486	47429	9430	6068
GATTCGGAGGGAAA	10948	21452	29696	28080	28248	19823	28465	8908	9899	41261	18356	12640
TGCGGGAAAGCTCG	2117	5668	51119	52753	5674	5316	77475	11563	5861	19421	39417	32110
GATGGGTGGGGCTG	7247	13737	44401	29613	12851	11901	29446	8901	7038	29121	22450	13757
CCATCTAGTTCAGA	17920	34079	3341	3466	36916	30710	1707	676	18348	67905	2509	1534
TGGCCTAGCGATGG	6237	13448	43674	28787	14980	12412	30240	8399	7032	25643	21041	14368
CATCTTTTGAGGGT	3697	6130	51588	38082	5584	4491	35241	11549	4361	15029	21261	13098
AGCGAGTAATTGGT	2961	5037	51759	41365	5211	3319	50706	15521	5158	20466	38961	25427
CATTAAAAACCCCG	3316	6357	54889	35309	5244	4462	32048	8011	3746	15305	19506	12839
AAGTGTGGCCAGGG	11773	22885	26045	12197	37685	28486	22190	5430	26742	111019	17862	15633
AAGTTATAAGTCCA	6426	11208	38708	31442	14026	12373	32304	8802	6618	26050	23198	14618
GGTTGCGTACACGA	16045	32910	3357	2641	31552	28193	1552	583	16305	61198	2177	1473
GTTTTATGGACATT	16741	31454	3296	2652	33333	27852	1967	493	16914	66486	2044	1463
TTGAGCTCTACCTG	16579	30412	4105	2336	37212	32154	1645	535	19095	70661	1804	1106
TGTCTGCAGGGTGG	3712	5062	55073	29322	3995	2758	11817	2996	2034	6220	4611	4762
TTAGCGCATAGGCG	9532	28780	15414	13738	36547	30837	20717	3522	23488	95513	15721	11248
AATGAAATATCTAT	6666	12826	35310	24088	17076	13200	22311	5940	7147	28178	19179	12923
TGATATTGAGTCGT	14021	28168	7915	4673	30275	24556	4637	1570	12125	52143	3946	2547
ACTTACGAGGATGT	3280	4822	47233	30883	4036	2990	21587	6608	2517	11048	11558	8423
GGAGTATGGCTTGG	6389	10668	37133	22798	15530	14046	25410	8031	8486	33186	22065	13088
GTCAGACCGCTACA	3048	6609	34678	38258	5252	4358	35378	9884	3931	15951	19742	13742
GCAGGGGAGCGGGT	6193	12874	26221	25928	10806	11043	28271	8062	7096	24295	19481	13221
GTCGCCCTTGAGCG	3118	5282	39195	32287	3409	3042	16233	4030	2169	7043	8094	7396
TTCTAGGGGCGGTG	5800	10362	34680	20463	14667	12939	27267	8061	7784	32078	18821	13322
GGCCGCTCTGGCGG	676	3413	38314	37013	2164	2545	48218	4504	2964	13475	42229	27320
GGTGGGGGTGGAGT	6299	11033	29077	20312	12453	11271	28025	8287	10345	33307	20402	13767
TGCAACTAATCTTG	5664	11423	28763	21746	14094	11171	24726	6697	7566	27638	16570	11762
CCGTTTCTACATTG	10860	26702	4157	7408	30035	25032	8196	2240	15977	62008	9006	6456
ACACCTTAATTGGG	12053	25104	5554	3722	30971	27407	3129	1007	15791	64519	3058	2140
TACTCTGCAGGAAT	6067	11054	26152	21280	10390	12359	27300	8559	7916	29544	19970	13156
TAACGCCATGCACT	6107	11353	26729	19871	14352	13066	22979	6999	7376	28226	16884	11772
ATTTTAGGGCTGGG	12912	24054	4579	2273	24714	22841	1915	563	9781	39876	1455	941
GATCTGTAGTCCCG	4845	8448	29630	22797	10269	8703	25382	8121	5838	21744	18346	13293
ATAATCAGAATCAA	1801	2759	36333	31019	2054	2087	37449	12733	2338	14796	40239	23418
TTGTTGGTGGTTGG	2306	4699	41645	22599	3898	3772	24187	7536	2070	8409	12835	8734
TTTATCTTGGGCCG	7488	14844	19430	12353	9192	7693	6424	1745	1973	6789	2263	1217
GATTTCTAGAGTTA	9449	16842	10999	10401	17582	13536	9813	2684	9515	37298	7163	4725
GTATATGCCACTGA	2980	4251	33393	26413	3789	2818	19983	6243	1747	7176	9348	5990
AAGCTTTGCCACGA	4738	9473	23253	20141	11560	10900	25753	7087	7123	28537	17921	12352
AGAGAAAAGGCACC	5260	9872	19352	20584	9507	8299	22968	6832	6425	24696	13782	9347
CTGATGGCTACTTT	986	2460	36032	27235	2377	1565	33291	7929	2069	8817	23914	15994
ACCCGGTTATCTAG	8309	17287	11170	7563	24416	20383	8360	2066	14900	59913	8599	5255
TACAAATGGAGATG	1316	1940	41513	20534	1795	1571	27247	8422	1930	7144	20492	14476
TTTGTCAATCGAAT	9128	23486	3728	2202	30164	25612	1686	467	16408	62394	2341	1305
GCCAGTCGACCATA	8140	19515	6968	7301	20284	16250	9499	2540	15269	63073	11254	7712
TCATTACCCATGCT	7748	4285	19649	17854	11545	73327	16367	9061	18204	334899	30205	23594
GTGAATGGTGCGGG	6475	10973	20072	12035	9702	9382	10339	3631	6129	21554	6854	4434
CAAGGTGTTAGGTT	7258	13942	12843	11835	14459	13479	13082	4002	7834	32719	8442	5965
GGTATTCTAGCACC	5118	9450	18011	19442	12278	10853	24859	7906	7508	30973	17853	11380
TGTTATACTGCACT	6660	13069	16597	11182	11186	10957	13883	3864	10919	42177	9475	6080
GCAGGTGCGGGGGG	379	4272	23023	32329	3349	1927	49712	3015	2469	9597	24566	20474
GAAAGCGGGCTATG	9386	21010	3002	2322	18742	14534	2245	586	7465	31486	1592	1343
GAGCTGCATGGGTC	9892	21078	1533	1330	29940	24527	1846	440	15519	61253	2427	1353
GTCAGTGAGTTTGG	8392	18094	6898	4860	16168	14417	5384	1579	9159	34381	3615	2269
GGATGGTCGGGGCC	8816	15478	6594	7335	19103	17954	7304	2323	12905	49519	7242	4711
CAATTGTCTGGAAT	9362	20674	2412	1766	29756	24948	1354	487	15693	66733	2414	1473
TTCTTCTTCTACAG	8426	17795	4194	4384	18185	16338	4991	1378	11023	42762	3719	2161
TGTGGGATAGGGGC	7781	16578	5863	6267	11681	11731	6506	2032	5787	21523	3503	3028
AGGGGGAGGTCGGG	8229	21579	NaN	NaN	21059	18058	NaN	NaN	10774	40632	NaN	NaN
ATGTGAGGTAGATG	2157	3642	31218	16870	3871	2733	17446	5070	3314	12065	9378	6741
GACCTGATTTCCCT	6340	12364	11898	9527	16079	12505	13023	3797	10629	40179	9815	6912
TAAAGAATACCGCT	6989	15084	9398	6062	17939	15787	6200	1713	7789	32215	6041	3695
CACGTGGATTGAAG	1819	3821	28400	19028	3836	2787	18603	5213	3354	10895	9652	6756
CCACATACGGCGAG	1945	4587	24032	20775	4999	3710	24836	4977	3052	13972	11555	8772
GTAGAGGGGTCGGG	7801	14873	6967	4641	15815	14039	4753	1463	8591	31922	3090	2200
TCTGTGAGGTTGGG	2079	3818	28321	17051	3175	2467	18271	5571	2126	6785	10563	6427
CCTCAAGTTGTCTA	1580	2609	24729	22566	2583	2108	29676	8650	3063	11324	22997	14275
ACCCGCACGTACAT	3861	8551	17196	14478	11538	8824	19996	5090	5929	23870	13296	10231
CGGAGCAGAGGCAT	6687	21097	NaN	NaN	17258	11825	1597	284	5711	25976	1343	967
GCAACGGACGCGAC	6455	13513	5641	6148	14658	12242	6761	2145	9813	40568	6747	4596
AGGTGGGGGTCTTT	6461	11649	8140	6462	12259	11362	6155	1623	7354	29411	4540	2912
CACGAGTCGGTGAC	1322	2839	18877	23537	2624	2338	28938	8391	3232	10794	21482	13661
CACCTAGTGATTCG	5646	10954	10208	7707	10259	9504	7081	2022	5703	22662	4312	3080
TGGTCATCGTGTCG	4530	8927	13218	10600	6702	6452	8600	2485	2656	11659	4177	2851
AAGCACGTCTACGC	6962	14802	2978	4093	18010	15667	4718	1481	12154	47620	4139	2699
ATGTACGTATGGAT	6157	14769	5034	4592	15418	12473	4629	1172	7871	31746	3600	2199
TGGCAATTACTATT	5651	12780	6038	7529	14140	11861	6664	2182	8624	31842	4559	2902
AGACTTTACCCCCA	4654	9770	10152	9098	10144	7799	8595	2294	4450	17764	5579	3999
AGCAAGCTTTTTTG	3049	5180	18944	11640	6683	5620	12909	3307	3075	11876	9152	5944
TGCTATTACGAATT	5353	13478	5379	4877	15219	13624	5144	1560	9265	35619	5117	3239
CATATAATTCAGGC	7469	14339	1236	1094	16811	14674	1026	227	8479	34986	1181	687
GCCCTAACTGCCTA	6083	12600	4020	3458	13709	11677	3472	950	7646	31470	2736	2045
GAAAACCATCCGAT	3763	7879	11396	9732	8974	6955	9381	2720	6067	21840	6985	5031
TCCGAGGCGGCCCG	4059	9798	11140	6239	8416	7431	10772	2155	6442	25794	6252	4784
GTTGGGTGGTGGGA	6298	10367	4514	4690	11316	11097	4719	1414	7698	34780	4822	2675
CAACTACGAGGGAA	4779	9406	7484	7500	9027	7374	6655	1627	4909	19334	4632	2773
CCAACATATTAAAA	5006	10219	6051	6383	9932	6264	6090	1338	3716	19151	4311	2851
TTCGGTGGCTGTAA	2954	9037	10135	10018	6718	5290	8725	1614	2867	12179	4085	2517
GATGTAATATATCT	5733	11512	3358	4155	13142	11894	4807	1554	8705	37582	4738	3032
GTGGAATTAGTCAG	4637	9700	7508	5946	9157	7607	6106	1737	4654	21503	2675	2302
ATTGGATCGGGTGT	1816	3082	18427	13140	2567	2393	11344	3659	2007	8371	5864	3970
GGACTTATTTGGAT	2672	4192	15894	11120	4492	3743	9792	3092	2542	10637	5818	4411
TTAGAGCCTCTCGG	6087	13490	1786	934	14264	12526	1109	298	5714	22172	846	758
GGGGCTAGGTTGGG	1121	8747	6316	17220	8622	5378	22305	1160	3448	17851	13457	10164
TCGAGGGGGCGGGA	3632	7225	9105	8822	7694	6213	11138	3648	5225	20273	6987	4875
TTCTGTCTCTTAGG	3432	6417	11922	7502	5866	4902	7299	2383	4139	13965	5558	4041
TTATGGTGTTGGGG	4583	7951	8124	5221	9565	7715	6132	1825	4977	19727	4818	3044
ATCTCCTGATCTAT	592	1147	23750	11576	751	560	16227	4409	831	3300	9410	6435
GCTTGTCGCTCTCG	2978	12725	4187	6093	11087	10749	6527	1136	5550	18794	3625	2808
TACCCCTAACCATT	2415	4455	12444	11420	5167	3612	10988	2588	2358	10960	5451	4076
GTATCGGGGGAACG	773	1602	12438	19773	1172	732	22261	6060	1163	4416	15207	9980
GTTGGGGAGGTGGC	1792	3502	12249	14314	3128	3217	15518	3950	2230	6774	9101	6315
GTTTTAACATGGGG	1475	2263	21097	8909	1582	1533	13273	3765	1612	6975	8817	7170
TTTTAGTCGCTTGT	5830	11071	1781	884	7997	7288	547	115	2259	8777	326	189
CGCTCTACAGACCG	2973	4592	8253	11644	5253	4113	22925	6483	4271	23409	10344	11041
GTGCCGAGGGAGGG	4629	12076	3579	NaN	8536	7786	2679	548	4912	16953	974	817
GTGTAACTCCTAAA	4552	9871	3928	3320	9814	5845	3404	1182	4170	19720	2625	1683
AAGGTCTATTCAAT	4747	12583	1243	1060	9334	7984	271	146	2338	8810	181	148
AGGTGGTAGTAGCA	4893	11111	1477	2383	9678	8390	1561	454	5421	21877	1565	1063
TGGTGGGGGTGGTG	3707	6889	8594	5339	9860	8031	6695	2018	3682	17200	4732	2830
TGTCGGTCAACAGC	2433	4498	9456	11303	4367	3522	10319	3205	2705	10196	5951	4075
GTTATCACGTTGTG	5148	10531	268	2570	10606	8749	2297	528	4683	17314	1557	1102
GGGTTAATGGTCAT	3070	6042	9921	6549	3662	3414	4134	1536	1496	6171	1894	1114
GAGGCGCTGGGGGG	232	2260	11287	17327	1803	1285	25872	1155	1043	6051	9613	9913
ATAGCGTGTGGTCA	3185	6100	8632	7037	7241	5955	7831	2319	4691	18261	5808	4135
CGCTGGCCCTGTTG	1729	3411	14213	9976	2853	2468	10461	3020	2143	7555	7580	5579
AGAGTTATTGCTGA	2178	3728	11664	10376	3336	3067	8213	2428	1756	7267	4542	2942
TATTGCCGCTTAGG	1046	2000	17363	10888	1506	1208	9989	2747	1209	4326	6468	4218
TTAATTTGGTCTGA	2456	4179	10728	9537	5407	5398	9881	3019	3276	12129	7590	5297
TGTCGGGATGGGGA	1056	1646	13657	14152	1093	734	13597	4703	887	4160	8356	5952
TCGATCTGTCGGCG	755	1557	16253	12919	860	608	11518	2607	989	3978	8013	5700
AAAAAGGTGGGGGC	4425	10483	1955	2308	10933	8758	2005	601	4377	18074	1462	1125
TCGCTTGGTCTCTC	4241	8789	3814	3434	5125	5027	3645	1107	3008	10339	1982	1305
TGGTAAACAAAGGT	2047	3224	12092	10054	2828	2419	10399	3317	2061	8620	7291	5236
GGTCATAATTTCTT	2551	3911	10153	9199	4940	4856	8882	2638	3315	11200	7089	4702
TAGTCAAGCTGTAT	4111	10184	2813	2241	10706	8063	2085	431	5074	20674	1658	1135
CACGCCGGGAGGGA	4954	10380	1267	743	6015	5284	478	68	1541	5868	117	60
GTATAAATAGTGGA	1663	3011	11544	11142	3703	3351	10576	3156	2328	10876	7796	4956
CAACTTGGATCTAC	4634	9308	2112	2068	10163	8176	1716	592	5333	17538	1620	947
GGCGGGGCTGAGAA	544	13758	1153	8209	6653	3602	12112	284	3570	24564	9627	7152
AGGTACAGGCGTTG	3736	7884	5418	3430	6811	6276	2752	795	2565	8603	1201	1028
GGATGAGTTGTGTA	896	1475	15073	11848	1064	663	11913	3890	968	4056	10065	6616
GTCTAGTGAGATTC	2679	6210	5985	8085	4256	3872	6468	1769	1302	5377	3189	1829
GCATACCCTATGCA	4629	10507	1228	838	6347	5421	316	57	1425	6413	78	148
TCTCATCATCGCGC	2493	4178	7458	9785	5416	5314	9498	2908	3063	11068	7906	5336
ATTCCGCTCTGTCG	2093	3618	10809	8567	5140	5035	10529	2844	3075	11377	6932	5498
AGGCCCAGTTTGAC	2156	3972	8266	9875	4231	3198	9502	2603	2415	10264	4814	3702
CGATCTGATCTCGG	816	1561	15544	10377	1230	1134	10552	3055	1008	3322	6607	4494
TTTTTAGGGTGTCG	4033	8234	3300	2199	8063	7787	1389	405	5058	18140	1444	1043
GTTTTAAAAAAGAA	1997	4706	7747	8814	4864	3695	7780	2007	1964	8281	6538	3685
GTACCTTCTAGGGT	648	844	15920	10402	813	505	10616	3464	444	1535	6046	4435
GGTCGGAGCGCTAG	3228	6072	6277	4599	7006	5870	5359	1226	3962	13318	4201	2783
GTTGATCACACCCA	4042	8161	3102	1924	9041	6938	2024	590	3860	16250	1550	988
GAAGGGCTTATCGA	4453	9009	1152	1236	7302	7349	856	335	3633	14995	703	503
AGAGCGGGTATAAC	3889	6340	3941	4000	4672	4757	3763	1206	1640	8261	1465	1033
TCTGAATATTCCTC	3320	6403	3919	5503	5452	4969	4861	1198	2271	7545	2893	1802
AAATGTGGGCACTG	4336	8712	1573	1357	8491	8630	1151	348	3838	14427	756	629
CTGATATTGCCGAA	1497	3890	8099	10109	5743	4507	9586	2001	3344	11028	8260	5448
TGCTCTTGACCGTT	540	1048	14007	11468	846	998	14493	3612	740	2774	8792	6806
TGAACGTCATTAGA	3084	4986	6407	5450	4615	4200	4018	1319	1959	6671	1999	1245
ATTGACCTGTCCAG	441	862	14562	10926	602	468	10356	2202	342	1407	4712	3640
GGTGCGGCAGTGTC	1733	2801	8793	9896	2994	3145	11308	3557	2434	9249	6363	4933
CATTCTAGTTCCCT	1072	1994	13073	9112	1762	1520	8638	2521	1361	4970	5569	3450
AAACCTTACCTGCG	641	1125	12959	11341	659	538	12456	3393	694	2523	7649	5055
AAGAACGTCGGCAC	1679	4128	7336	9073	3930	3070	9790	2325	2445	9730	4750	3891
TCGTATTCGCGCAT	729	944	13713	10461	680	515	9757	2864	716	2503	6414	4230
TCCGTGACTCCGTC	2801	6313	4637	4949	5049	4512	4819	1598	2385	10388	3158	1828
GTAGTTGCTCGTTT	4177	7239	2244	1792	8447	7755	1445	606	3464	14292	1314	1012
AGGGTGGTAAGGCT	678	NaN	13633	9804	560	475	10773	2545	616	1970	6747	4435
GCAGTGTCGGCTGT	1300	3047	7594	10357	3052	2773	10937	2282	2105	7851	7892	5824
ACGGGTGGGAGCGT	999	1458	13450	8278	914	732	6097	1934	441	1792	2442	1586
GAGGGGCGGGGACC	854	1492	10323	11134	1581	2121	14617	3975	1383	5426	7635	4727
GCAAACAAATGCTA	972	1950	10398	10048	1616	1206	10531	2958	855	4315	6481	4169
GCATCCAGCCTCCT	2308	4378	7987	4967	5006	4673	5684	1570	3171	14082	3683	2535
GTCCTATTTGCCTG	3969	8286	1273	506	6228	5001	319	94	2334	10072	213	197
CTAATGCCATGGAT	2322	4595	6767	5277	4156	3228	5316	1587	2088	7829	3400	2191
GGGTGTGTGCGGAA	2006	3863	7141	6550	1197	1333	2094	563	276	984	520	313
GGTCGCCGGAAAAG	2897	8178	2490	2074	9962	8317	925	179	4679	16154	1710	927
TCACAATCCAGTCG	3560	6671	2825	1911	6677	5913	1209	401	3429	12922	1063	940
TTTTTGTTTTATGA	3848	8407	796	463	8659	7078	462	196	5245	19546	618	452
ATATCTCATCCACA	474	1122	12245	9967	437	512	9180	2791	538	1826	5605	4038
GTTTATCGACTAGG	492	801	14900	7841	546	289	7416	2046	305	1411	3813	2386
TGTTTATATTGTGG	3430	6966	2850	1654	9856	8440	1471	577	4442	15950	1493	974
GGAGGTGGGCGGGC	3961	7891	544	763	6695	6405	416	156	2274	9370	139	146
AGTGTAAGGAGGCA	1048	NaN	10757	9615	1015	581	8047	2119	556	3012	3660	2676
CTGCACCATTGTAA	508	1114	11003	10643	1051	466	10442	2400	746	2378	6601	4375
CTGGCGGAACGTGG	656	12575	1174	3080	15963	3539	5355	78	1539	2635	1462	1897
GCTTTCCGGGCGGA	3605	7967	971	1007	6771	6251	780	198	3568	12522	650	666
CTGCTTTCCAGCTA	1765	8771	3051	3360	6342	4004	3920	422	2339	10035	1559	1355
TTCTGAGGGATCTG	480	935	14213	7990	390	459	7028	2193	318	1105	3186	2573
ACCCAACTAGTATA	842	1528	8978	10504	1021	906	9215	2120	771	2721	5041	3249
GCCTTCCTCAGCAG	1439	3140	8823	6398	2817	2176	6622	1589	1059	3646	3891	2664
GTACAGGATGCGAG	470	765	13307	7993	563	281	6569	1829	340	1460	2954	2150
TTGTCTAGGATGTT	2314	4160	5295	5138	3973	2998	5415	1492	1939	8061	3469	2270
GTCCGCGGTATCAT	3504	6612	1770	1335	4453	4065	971	375	1521	5528	481	390
ATCGGCCGGATTAC	1554	5642	4433	5876	6930	6237	7446	1303	3447	12414	4647	2864
GCACGTGTGCGACG	1416	2422	9029	6538	2420	2244	4182	1530	1135	4375	2047	1600
CACATTTTTTGTGT	1378	2575	NaN	13653	2418	2670	15516	5257	1747	6681	8621	5722
GTGTTGGGTGCGAG	739	1124	12052	7392	375	326	5556	1705	255	1091	2729	1863
GAGTCAAGCACGTG	739	1526	11658	6830	1213	1002	7359	2082	693	2945	4419	2975
TGGAGTTCCGACCA	2919	7091	1730	1591	7054	5738	1306	348	3133	11803	1000	646
ATAGAGGATTTGGT	2202	4330	5140	4421	3837	3507	4560	1266	2026	8439	3606	2353
CTCTTGTTCCCTCG	381	843	8826	10534	760	828	13775	2703	504	2196	9037	5820
CGTTGCTGCCGAGT	602	696	11608	7584	315	391	6441	2167	376	1324	3184	2319
CTATTTCGTTGTGC	2185	4072	4340	4884	4059	3197	3857	1455	1764	6479	2095	1469
TGTTGCCAATGGGT	503	818	11482	7823	174	310	3281	1099	74	403	667	490
AAGGCTGACGACCC	2187	5347	3087	3669	4850	4495	4051	1044	2378	10359	2154	1699
GCTAGTGGGGTGCG	2943	6237	1712	1485	5857	5590	1054	453	3061	12354	943	673
AGGCCGATCTGAGG	455	775	11866	7135	341	326	6662	2027	377	928	3373	2142
GCAGGGCGAGACGG	2830	7552	914	484	6862	5669	481	120	2224	9216	189	137
TTGTGTCGTCGGGG	3285	6254	1116	697	6106	5155	496	191	2611	10605	553	209
ACTGTCATTTCCAA	2073	4621	4161	3717	2989	2628	2380	777	1377	7350	1341	1066
ATAGTGCGCCGCCT	429	813	10862	7623	287	348	7999	1692	308	1822	3653	2342
AACAAAGTAAATTA	2823	6243	1415	1547	6637	4321	963	275	2554	12521	1024	602
TCGACCTACAGTCG	2439	6462	1726	1756	9077	8464	2000	359	4593	16284	1275	961
TGTGCCTGCGAGCT	2836	6147	1250	1413	7638	6004	1164	284	3744	14020	1302	782
TTCCACGTTAGCCG	1290	2741	7896	4650	1817	2005	3325	1006	1092	4826	2516	1288
ATACCTTGCGTTGT	2993	6775	816	382	6630	6393	248	46	3198	14115	320	221
AGGCGTAGGTGGGG	NaN	NaN	11399	6741	NaN	NaN	5128	1336	NaN	NaN	2731	2102
TGATCTGCTATGAT	2094	3828	4918	3338	3163	3064	4161	1043	2057	6034	2580	1594
CAGTTCATCTAGTC	554	1300	6270	9889	1681	785	12854	3074	1303	4908	9772	5953
GTTTCTTCCGTGTA	3040	6545	725	527	6553	6400	242	98	3542	13573	283	273
CTTATCTATACGGC	3051	6542	562	528	5865	5491	341	103	3168	11813	446	234
ATCTCTGCGTTATC	1542	3117	4735	5806	2400	2365	5270	1958	1015	3516	3995	2425
CGTTGCCGCGTTAG	442	567	10890	6711	612	378	6676	1892	368	1942	5064	2846
TCTCGTTAGTATAA	1293	2638	5825	5970	2262	2038	3976	1131	842	5157	2378	1663
CCTGTACACTCAAG	568	1376	8560	7377	1586	1249	5595	1029	744	2588	3213	2325
CCTCTCTAGCAGAC	2726	1046	3538	5811	2070	19598	9164	2103	6922	106527	15647	3738
CTGGTTATTCTAAT	81	721	6149	10647	789	279	14669	417	264	903	6930	5758
AGCTGTCCGTTAGC	1561	2966	4207	5747	2272	2379	5994	1656	1037	4586	4511	2712
GGATTTAGGACTAC	488	854	8117	8244	622	380	7423	2062	455	1450	4111	2720
GTCGCTTACTGTGT	1691	2943	5628	4143	2187	1438	3321	1112	1007	3966	1631	974
GTTATACCTCGGGT	1550	2910	5255	4468	2410	2530	2998	1181	1042	3964	2064	1172
GTATTGTCCATGAG	1913	3648	4868	2772	3058	3496	3079	954	2221	8734	2292	1463
ACGAGTCGGCCGGA	2522	5873	1097	1080	4673	4066	706	208	1234	5802	492	246
TCCCGTATCAGGCC	796	1694	5770	7461	1592	1277	6369	1438	799	3048	3629	2521
TTTTTGGCCTATTG	1698	3179	1187	6568	3421	3210	8170	1923	1537	6153	4691	3452
GAGGAGCTTTGCAT	2316	5248	1965	1248	3911	2892	1009	308	1299	5076	396	291
GTTGCCTTATTACA	2696	6012	354	479	5310	4741	268	111	1586	7526	265	162
GAGGTTTCGAAAGA	2598	5689	872	745	5301	5070	410	179	1647	6195	322	198
GCTAACGTAATAGG	261	582	9948	6088	388	367	5914	1831	242	1337	3530	2313
AAATTATAGTACCC	2833	5121	677	758	4821	4476	433	152	1839	7581	373	250
GGGGGCGGGAGTGT	2923	NaN	3238	4686	NaN	5788	5259	1122	4619	NaN	3568	2298
GTGTGTTCACCAGG	2384	5008	2145	907	5078	4734	1523	494	2211	8224	1277	951
CCTATAAGGTTGGT	383	582	8984	6553	386	353	5625	1708	490	1041	3175	1928
ACCGTAGGATATGT	1945	3479	3916	2527	3621	2676	1583	529	1473	5225	944	731
TTCCAGCGGTAGGC	2198	4597	1898	1879	5903	4054	2361	610	2735	12257	1622	1252
TCGCGTTTGCTATC	2376	5852	619	754	5602	5050	483	114	2526	9603	521	302
TATTATAGACTACA	2433	5080	1204	1015	5116	4875	643	183	2012	9454	933	587
CAAGCTTCCGCGAC	2352	728	3403	4995	2971	17407	10390	1823	6392	81321	13433	5559
GAGGCGCGCGGTGT	2368	5800	624	519	5124	4913	409	41	2408	9934	434	205
GGCGGTCGGCAGGG	1474	4672	2859	2471	3064	2486	2191	522	1333	4999	1054	711
CGGCCCTGAGTGCT	1032	2535	5401	4421	2018	1832	3299	862	1146	4778	2377	1402
TTCTAGTTGAGGGG	NaN	NaN	9272	5497	531	464	4779	1434	550	1849	2970	2070
TCAACTCTCTACCC	1859	5109	1407	1766	3614	3454	1328	409	1692	5945	744	530
ATCTTGGGTGTCAC	589	870	6541	6684	562	468	5238	1470	270	661	1573	906
TGCAAGGAATTGTT	347	774	5845	7985	470	236	5261	1350	195	907	2446	1694
TGACAAATGACCAC	368	898	6631	6956	457	140	4948	1632	236	563	2099	1654
ACGAGCTGGCTAGA	1734	3433	3565	2207	3308	1201	5773	603	506	4909	1122	2165
GTGAGGGGGACTAG	1788	4219	2534	1809	3642	3130	1705	441	2062	7343	1082	842
CGGTGTCAACTCGA	824	2600	4879	4631	2145	1853	3463	680	1298	4132	2116	1274
CGCGGCTAGTCTAG	163	594	5846	7848	503	425	7165	925	508	1565	5113	3629
CTCTAGGATCAGAG	1772	3366	2726	2535	3457	2853	3208	628	2193	8036	2096	1423
GCGGGGCGGTCTGG	715	8358	453	708	4324	3262	217	22	999	5076	125	88
GTTGGATACTGGGT	271	534	8900	5152	252	225	4981	1339	230	976	2479	1713
GCAATGAATAATAA	465	644	6513	6587	635	245	5423	1418	216	1232	2532	1740
TTCCTTAGTCACTA	315	574	6404	7142	423	345	6829	1968	388	1160	4278	2713
ACCCGCCCGTCGCT	2106	4614	1153	1138	3662	2756	916	228	1031	4203	386	411
TATACTTGGAGTTC	2161	3754	1558	1735	2883	2435	1592	639	1335	6643	894	593
TCGGGGTGGGGGGT	429	852	3904	8480	363	328	7738	2444	278	1416	3932	2379
CTCATTGGAGTATT	398	892	5640	7036	372	422	4777	950	293	614	1437	855
TTAAATCTATCGAT	2167	4718	886	793	2228	2220	177	79	678	2510	125	60
GTTGGCCCCTTATA	1173	2422	3566	4392	1688	1542	3294	666	988	4582	1974	1145
GGTGCTAAATAGCG	1409	3820	293	4431	2769	2245	3280	639	969	3621	1835	1229
GTCGGCTGAGGTCC	1989	4333	1249	1300	4213	4127	2011	640	3084	11635	1502	1276
CGACTCGAGTTGGT	1785	4161	2036	1403	3435	3312	1780	430	1807	6985	1107	762
GGTGATGTTATCAT	2032	3972	1624	1213	4138	3248	1509	545	2001	8463	1144	867
GTCCCTTAGCACTT	387	486	6361	6400	343	376	7530	2186	427	946	3817	2726
CTATTCATGCCTAC	1745	3428	2100	2300	2876	2418	2029	464	1932	6737	1294	939
TTATTATACAGAAT	407	659	7161	5475	427	884	4012	1152	470	1749	3371	1912
AATAATAGGGAGCA	2033	4226	1137	1170	3317	2732	839	211	1087	3955	364	292
TAGTCGCTTTCCAC	1737	3169	1983	2687	3547	3045	2869	575	1971	7333	1867	1366
TTTATAATATAGTA	2187	3997	891	1049	3607	2876	568	166	1347	5728	532	342
GGGTTGGAGGGGAG	NaN	NaN	7669	5264	NaN	NaN	4705	1385	NaN	NaN	3204	1881
TCTTTTGAGTCTCC	1349	3148	2381	3111	2834	2883	3037	761	961	4920	2116	1435
GTCCCCTTTAAATA	1554	2841	2451	2837	3856	2511	3009	772	1434	7032	1561	1276
GGACTGGTGGGAGC	1260	2139	3131	3928	1382	1173	2248	894	330	1446	826	553
CTTTAATTTCCAGC	1542	2903	2266	2826	1660	1391	1913	507	503	2173	775	450
GGAAAACTTATAAA	1375	2906	2967	2603	3350	1962	2587	695	790	4514	2032	1047
AGCCGGGTGCCGCG	1984	3967	1163	964	3655	2958	824	167	1310	4118	460	298
GACTTGGACATAAA	1585	3048	2434	2172	2189	1256	1604	430	508	2845	1057	519
ACTGCTGAGCCGAG	317	427	7069	5148	227	290	3697	1072	205	678	1998	1250
CGATACGGGGGGTG	NaN	NaN	3776	8023	NaN	NaN	8720	448	NaN	NaN	4908	3482
TTCAGTAGTTGCCC	2011	4499	555	520	3436	2622	261	51	1098	4830	179	155
ATTAAAGTATAGTT	379	548	4735	6857	316	212	5407	1408	207	1059	3318	2062
ATCTACACTGATAG	1544	2791	3163	1889	3921	2819	2141	660	1505	8382	1327	1114
CATCTGAGCGGTAC	1092	2166	2864	4177	1408	1321	3703	1124	787	3174	2591	1606
GTCGGGGGAGTGGG	1759	3404	1897	1444	3130	2814	789	308	1257	4058	497	281
TGCAGGCGCCTGTG	1732	4876	NaN	872	3377	3623	NaN	99	1611	5156	463	NaN
TGTGGGCCAACGAC	613	1187	4743	5099	949	687	4940	1573	371	1421	2224	1585
GCCCCTATCTTCTC	403	1070	4324	6194	785	532	4336	747	326	1388	1732	1381
TGGTCCTACCGTAC	1376	3198	2049	2493	2465	2155	2102	629	1006	2508	1082	735
CAGATAACGAACCG	329	521	7092	4713	530	560	7350	1681	628	2867	3836	3093
GTGGGGGCGCGGGG	744	6277	1891	NaN	3823	2445	1767	NaN	1448	7799	825	699
GACCAGGGGCGACG	2089	3262	1337	865	3166	3123	860	320	1608	6850	580	500
GTGGTGGGCGAGGG	NaN	NaN	6559	5253	963	1205	2792	723	520	2675	1327	880
TGATGGGCGGCGGA	892	3854	1688	3119	NaN	127	10	4	28	NaN	22	9
CCCATATCGTGCGT	232	443	6636	5206	203	218	4789	1060	143	1289	2569	1479
ACTATCTAGTGTTT	1559	3019	2364	1680	2155	2024	1216	490	672	2960	963	552
GGCCTGTTCCTGAG	1367	3215	2198	2054	2816	2290	1646	522	1038	4210	1055	554
GTCGTATCACGCTA	1763	4337	703	643	2614	2430	286	85	1093	4979	259	208
TGTGAGGGGGCGGT	1046	1538	3304	4175	1705	1189	5053	1576	1254	5346	3402	2041
TTGAGTTTGTAGTT	1920	4389	386	262	3334	3530	255	62	1723	6530	290	128
GTTATGTAGGTGGG	1729	2717	2221	1339	2708	2192	1442	421	1258	4173	884	528
CAATGGGTGGAACA	220	547	5048	6017	358	322	5307	1552	314	1600	2990	2105
TATTGAATAGGCGC	1598	3644	863	1543	3979	3212	1412	287	2186	7998	969	785
CAGGAATTAAGGGT	538	5188	1448	1975	8139	5021	1682	88	2529	8328	1083	857
TCCTCTCCGGGGGC	2072	3927	337	250	2145	1550	213	99	1088	3852	208	163
GATGGGAGTGCGGG	1435	2285	3009	1938	1330	1484	1505	511	634	2796	834	564
GTGTGCCCTACAAC	359	541	4766	5802	260	175	5546	1638	257	478	2458	1632
CAGGCAACGACAAT	952	3485	2297	2242	2826	2298	2508	255	1393	6793	1283	893
GACTACTCAAGGGT	260	469	7008	4191	193	285	4039	1302	134	1003	2279	1508
CAGCGGGCGGGGCG	46	1075	2489	7279	491	194	8647	244	260	1373	3343	2808
GTTGTACATAAAGT	1329	2538	2402	2250	1987	1611	1586	388	706	2534	869	576
ATGTGTCCTCTGAT	895	2088	3564	3085	1615	1505	2762	826	692	2284	1638	1105
GGCGAATACAGTCA	259	842	5675	4736	493	497	4693	1196	570	1533	2660	2011
GAAGTGGTCTTTGG	1308	2226	3152	2019	1770	1243	1171	361	531	2306	403	279
GGGGGAGTTGGCGG	259	7502	NaN	NaN	4675	2681	NaN	NaN	2009	11862	NaN	1333
GGGCAGGGGCCAGG	1088	1985	4029	2107	1931	1476	1817	654	707	2967	647	591
ACTTGTTTTATTTG	334	521	6238	4288	310	156	3560	941	145	616	2238	1531
TCGCCAGGGGGTTG	2069	3492	447	228	2681	2650	310	38	1112	4792	194	57
GTACACGCAGAGGT	1771	3640	827	529	2646	2688	447	121	1454	6784	448	229
CTTTAATGGAGTTG	219	482	6733	4133	477	438	4267	977	369	1633	2710	1551
CAAGGTCGGCGGTG	822	1966	4313	2427	1118	1089	1810	469	371	1261	595	531
AGTGAGAGCATAAC	979	1610	2923	3557	1042	1136	3311	1219	499	2407	2449	1606
ACATTAGGTCGTAT	1659	3740	NaN	984	3886	3559	664	190	2099	8258	753	369
AAGGAAATCGAAGA	1175	3363	1692	1640	3065	2995	1809	389	1865	7254	1191	832
TCGGCCATGCCGGG	238	528	5839	4542	549	466	4870	1265	477	2096	2797	2046
ACACCGGTGTCAAA	272	485	5069	5139	213	208	4396	1342	76	434	1944	1515
TGGGGCGGGTTCGA	1655	3483	862	724	3331	3076	630	101	1787	6574	489	231
GAGTGCCGGTCGTG	985	1953	2656	3075	1556	1174	1805	561	804	1880	449	500
AATCAGTGGGTTTC	1677	3508	660	680	3290	2942	696	171	1164	6165	618	299
CTGGGATGGGTTGG	101	398	5960	4409	262	177	4467	326	125	771	2318	1616
TGATAACAAGCATT	250	183	5164	4964	101	192	3682	1085	226	653	2417	1373
TCCTGTAATAATTA	1845	3581	420	183	3507	3320	158	37	894	4540	77	49
ATGTATATATGGCC	1067	1850	2397	3041	1201	975	1769	504	451	1820	831	448
GTTGTAGGGAGTCT	1515	3672	539	831	2266	2273	332	155	682	3211	91	161
GTCCAGTTGGGCAT	1685	3694	383	383	3045	2775	240	63	955	4143	151	137
TTCTCCGAGGTCCG	NaN	389	5829	4159	NaN	NaN	3246	990	NaN	430	1708	1166
CGACAAGAGGGGTG	1648	3836	NaN	NaN	3061	2052	NaN	NaN	1021	5383	NaN	NaN
ACAATTATGTTGTC	517	832	3372	4801	843	588	4067	1185	409	2107	2324	1452
TTGACAGAGTGCAT	736	1425	3648	3049	922	945	1811	487	335	1159	639	376
GACGGCATAGGATG	1241	2603	2219	1001	2139	2143	804	261	917	3112	469	265
TGCTTTGCCCAACT	544	790	4221	3612	491	456	2269	644	234	1027	685	508
GGCTGAGTGGGTAT	1528	3611	484	206	1982	1416	41	31	377	1003	33	35
CTTCATTTGTCCAA	1131	3819	725	843	3487	1924	539	74	639	3201	300	186
TAGGGTTCCGAGTG	414	870	941	6603	457	437	5453	1536	325	934	2522	1889
CTGTGCCCTTTTGA	866	2196	2342	2341	1861	1358	1761	525	841	3020	902	668
GTCCGTAGGCCGGG	1252	2278	2177	1257	2083	2143	1379	325	889	4102	439	267
CAACTCTCAATGAT	1525	3177	678	522	2260	2034	290	100	970	3136	153	94
GATGTAGTCCGGGG	179	561	5961	3313	289	190	1888	625	119	207	956	583
TGTTCAACACGCGC	308	399	4875	4074	143	163	1906	529	89	287	679	935
ACATTTAGTTGGGT	1051	2237	2569	1423	1831	1764	1700	529	608	3484	1294	646
GGTCTTGAGACGTA	279	557	4219	4353	349	471	4530	1260	329	1625	2555	1903
GCCCTAGGTTAAAG	520	1216	4013	2919	704	616	2024	561	235	779	832	533
GTTTTGCTGGGTGG	1709	3115	NaN	NaN	2973	2636	NaN	344	1152	4553	659	268
GCGTGGGGTGGGGG	93	NaN	3228	5579	NaN	NaN	6945	334	1083	NaN	4229	2822
CACGTTGACGATGT	602	853	4306	2888	615	614	2065	801	289	1338	1349	824
CTGCTTTAACCGCA	NaN	NaN	4119	4770	NaN	NaN	5113	433	NaN	NaN	2875	2132
GTGGAATGACTAAC	188	501	4117	4632	91	188	2645	814	181	903	1652	1104
CTAGGAGTACGTGT	128	192	5490	3600	93	149	3057	571	116	374	1237	793
GTTCGTACACGTCA	199	436	5074	3818	246	245	2648	920	98	640	1032	802
GGGAGGGGTGGTAA	254	497	5009	3613	187	359	2427	612	74	971	1285	858
GTCGGCTCGGAGGG	1280	3387	653	504	2923	2498	588	110	1236	4729	255	279
TCCTGTGGCTCTAG	278	592	4746	3576	158	163	2349	593	68	607	1058	605
AAGTGCCAGTGTTG	212	363	5639	3270	206	197	2796	883	209	882	2465	1382
TCCAGATATGGGCC	239	400	4035	4525	128	137	3499	1012	109	252	1171	661
GATACTAGCTACTA	174	1689	1403	5175	1301	1093	4981	329	857	4072	2547	1881
GGCTTGAGGGTGGG	194	438	5242	3458	347	375	3920	993	288	1301	2165	1279
TTATTGGTATTTGT	1293	2604	NaN	1592	2479	2092	2226	600	824	3703	1260	759
CGTGGAGAGGTCTC	531	2678	1607	2347	1889	1294	1100	357	383	1278	465	298
GTCCTGTTGCATCA	311	502	2856	4818	715	462	4598	1365	344	1309	2608	1829
ACTCCTATTTGGTG	1479	2961	561	152	2240	1807	84	39	928	3447	61	59
CGCCACTAAGCTTA	96	300	4903	3597	254	301	3981	1076	195	301	2354	1733
ACTCAAACGTTTCT	1381	3042	450	353	1563	1384	84	56	543	2185	72	72
CATGCTCCGTTCAC	1272	3330	298	401	2495	2163	334	87	1053	3420	193	162
CCGGTGCACATATT	340	579	3264	4206	556	473	3806	835	339	1367	2289	1408
TAACTCTTCGTCCG	269	561	4781	3124	181	304	2462	602	74	327	798	734
GCTGGTAGAGTAGC	1519	2935	146	233	2327	2045	198	47	687	2960	139	47
TTGGGGGAGGGGTC	94	1607	1006	5208	1243	705	6322	259	501	3320	3793	2676
TGTGCTTTGAAGTA	406	653	3252	3813	448	558	4382	1590	640	2883	4238	2950
GTCGGTAGGGGGGA	410	4413	NaN	1339	3059	1345	952	NaN	744	4597	358	372
TTCTCATGTAGTTT	158	303	4975	3329	251	133	2651	1018	217	641	1443	1129
CGGGGGGGGGAAGT	NaN	1380	878	5444	30808	381	14379	NaN	219	1121	331	874
AGGCAGGGTGTTGG	216	452	5076	2907	70	172	2434	704	95	235	898	559
GTTCGATTACCAAG	1094	2843	1112	491	3187	2724	748	129	1696	6709	581	366
TTGACTGATTTACC	552	1250	2632	2810	820	762	2097	501	226	972	678	654
AATTTCATTTTAGT	868	1514	2192	1932	620	731	645	190	107	643	204	106
GGGTCGGGATGGGG	998	3796	NaN	NaN	2503	1479	NaN	NaN	673	3097	NaN	NaN
TTGTATAGCGTCGT	484	586	4199	2508	373	387	1385	372	186	234	370	224
GCCGGAGGAACGCG	150	396	4607	3306	118	129	2431	670	98	233	1225	603
ATAGCTAAATATCA	152	564	2919	4508	270	231	3507	799	137	758	1962	1185
GGCTGGGGCGCCCC	502	1270	1986	3245	1136	844	2159	451	328	895	886	596
CTGTAGTGCCCGGC	793	2201	1334	1727	1677	1255	1733	296	751	3803	745	384
TCTATGTGGAGGGG	NaN	NaN	4763	3068	NaN	NaN	1928	733	NaN	NaN	1015	618
TCAGGTCGGGTGGG	211	401	4818	2814	221	115	2527	767	151	235	978	615
CGCTATACAAGAAC	256	407	3754	3514	171	302	3543	1025	207	1056	2081	1534
ACTTGGGGCATATT	1347	2731	251	257	3148	2478	182	47	1096	4232	104	40
TCCCTGCAGACCGG	486	718	3803	2362	347	281	1321	465	118	662	408	220
GTATTTCGGTTCGA	1106	2334	1082	721	1843	1775	594	164	934	3982	506	365
GCCTAGTAGTAGTT	782	1806	1321	2071	885	668	1353	349	397	1046	592	258
CCATTATTTTAAGT	200	399	4257	3113	439	247	1979	621	68	219	994	642
GTCGTAGGTACTCG	269	263	4288	2992	193	105	2858	1087	152	725	1842	982
TTTTTTGGTTTTGT	1175	2216	996	646	1805	1459	527	134	693	3175	570	289
GGTCCAATGACAGA	670	903	2415	2594	527	276	1451	442	193	1066	356	225
TTTTGTTGAAGTAG	992	2272	1215	852	2393	1613	689	221	946	3857	755	470
CGCCACGCGGGCGG	72	927	1899	4476	360	196	3445	196	170	1024	1565	1039
AGAAGCTATCCCTA	543	1123	2662	2371	475	413	1243	277	104	449	294	257
CATCTGTGTAGTTA	1445	2384	246	168	2305	1470	199	35	700	3631	153	64
GCGAGATCGATGGT	282	474	3637	3136	163	236	2440	924	212	1068	1340	765
GGGTTCTTTTTGGG	127	193	5035	2506	170	101	2850	751	85	720	1564	1121
AATATGTATTTAGC	1074	2120	744	1064	1042	906	421	100	122	559	112	46
GGGGGCTGGCAACA	261	4796	76	239	2439	1275	202	11	560	3790	120	138
CTTATTAGAATATG	476	694	213	5064	626	937	4878	1031	639	2116	3063	2097
CAGCATATCGAAGC	842	3196	375	533	2277	2061	198	39	804	2828	146	141
TCCGTGATCGACCG	117	421	2808	4129	246	228	3036	636	216	735	2376	1611
TACTCTTTTAAAAC	96	264	3533	3636	163	281	4803	1192	161	628	3187	2271
CATCTATGGTTGGC	NaN	NaN	3790	3383	NaN	NaN	3074	870	NaN	1332	1815	1146
TTGATTAGTCGTCA	191	334	3994	3095	114	168	2563	617	156	489	1370	786
CCTGCGTTCCATAT	1074	2985	190	249	2176	1753	168	44	665	3177	47	31
CAGAGCGGGGCAGG	874	2767	887	514	2586	2403	480	34	1054	2931	219	224
TCAGGCCCGGGGTG	926	1647	1822	1057	1137	1164	818	339	465	1937	616	351
TCTATCTGGTAGGG	1316	2519	NaN	NaN	2266	2010	NaN	NaN	978	3073	NaN	NaN
GAGTACGGCGGTAC	816	2236	1119	1096	702	755	446	128	230	687	77	74
TTATTTCGAAGATA	487	1299	2432	2167	514	422	1644	356	73	1002	357	298
CAACAGTGCGCACG	665	1208	2623	1582	663	685	1205	307	191	401	324	134
GTTCCTTAGGTTAA	1155	2614	281	290	2648	1649	92	24	739	3735	124	52
CAGGCCGGGTGGTC	449	4095	338	167	3402	2289	262	17	837	2712	107	72
CAGTGCGAAGAGTG	342	669	NaN	5235	350	410	6879	1693	294	1521	3789	2534
TGTTGAGGGGCGTG	1131	2436	286	420	2521	2610	156	50	845	2933	105	119
GCGTTTCTTACTGC	181	363	3305	3303	182	127	3157	845	153	493	1395	1085
CAATTCAGTGATAT	147	301	4694	2303	71	54	2299	572	132	213	1188	787
GTGGAGTGTCGGGG	117	175	4578	2402	199	237	1917	605	136	434	1253	711
CATCAGGCTTTATA	300	604	2700	3073	456	374	2558	743	314	1624	1436	954
TCCCGGCTAGATTC	664	2311	856	1308	NaN	25	12	5	8	36	NaN	4
TCCACGCGTCCAAA	215	238	3421	3065	207	73	2522	735	95	485	1031	767
TCAATGCATTATGT	683	1239	2165	1521	570	470	500	209	115	457	244	86
TTAAAACCGTACCT	863	2036	823	1058	1212	1306	876	139	666	2736	573	451
GTGTTTAGATATCA	799	1154	1563	1780	1349	994	1510	400	877	3229	986	457
CCGTTGGGACGATG	282	528	3667	2253	415	372	1036	346	181	1076	523	272
GAGGACTGGGGCAG	1114	2538	NaN	NaN	1954	1320	NaN	535	752	3682	NaN	NaN
GGGTAGCCAACTAG	946	1958	1140	540	670	932	248	32	217	1625	206	99
ACAAATAAGTGCAT	1037	1980	764	528	1793	1568	259	89	685	2647	176	175
AATTATGTCAGATG	340	517	3375	2246	452	529	1979	531	431	1303	1411	879
GGTCGCGTCAGTGC	979	1888	772	755	1092	960	376	71	237	1163	203	196
GTGCATGTGGATTT	652	1196	1667	1847	465	275	499	165	54	223	165	41
ATGGGAGACGTGTG	935	1951	824	735	2033	1394	786	260	1002	3824	664	448
ATAGGTTCGCTTTT	144	273	3489	2945	141	162	2042	564	123	296	893	680
AGGCCATTACGCCG	654	1832	1311	1239	31	34	9	2	NaN	NaN	5	8
GGTATGTTATGGTC	746	1293	1349	1656	1190	792	1185	261	314	1510	355	310
GGTTGGAACAGGTG	1002	2602	207	106	1799	1715	121	48	747	3003	72	80
AATGGTTTAGGGTT	626	769	3252	1022	454	371	2458	452	859	3924	1470	1782
ATGGGCTGATGAGG	103	199	4310	2167	202	141	2106	654	126	662	1281	976
AATTGGCCTTTATC	1002	1864	485	801	1836	1520	552	168	758	2993	610	341
GCAACCTGTATAGA	817	1338	1157	1435	1788	1009	798	287	510	1842	571	465
GGCCCGTCCGCAAA	84	252	3192	3067	167	141	3707	698	108	433	2285	1525
GAGAGCAGGGTGGG	1229	1808	511	NaN	1727	1371	207	44	682	2563	97	77
TGGTGGGGGGTACT	1119	1611	612	595	940	1006	437	263	455	1897	175	86
GAGCGGACATGGTT	437	779	2630	1884	298	254	1196	349	186	472	383	336
GCGGTTATAGAGAT	565	1005	1869	1814	785	669	1179	536	307	1676	476	442
CATTCTGCCACTGC	741	1644	922	1248	1686	1502	998	195	1121	4354	595	512
CAGTGGGGGCGGAT	131	208	3941	2247	198	80	2016	562	91	746	1437	905
GTTATAGGGATCGG	859	1957	824	566	1175	1258	362	204	368	1847	310	181
CTACGATGGGGTAG	549	974	2235	1534	731	634	1274	323	172	632	373	214
GGGTTGTTTGGGTG	89	251	4077	2108	84	72	1791	423	104	266	1246	700
TTTCGCCCGCTAGA	229	435	3100	2397	284	177	1977	641	178	649	971	668
TCATGTTCGAGGGC	682	834	1603	1828	863	688	1465	503	758	1909	806	582
TTTTCCGGGAGCAA	191	389	2883	2725	359	140	2062	634	194	1237	1048	711
GGTCGGCAGAGTCC	648	1734	1046	1145	779	955	788	241	429	1600	351	219
TAGTATACCAATAC	210	308	2400	3138	183	169	2587	665	147	408	1446	1007
GGAGGGAAGATGTG	919	2054	NaN	704	1700	1315	504	NaN	718	2101	425	119
TCTGTCAGGGTGTA	906	1907	413	686	1408	1271	349	68	585	2870	218	149
GAAGCACCAATGTA	936	1830	512	604	1310	1535	387	136	534	1632	95	270
GACCGGTCCGCACG	62	174	3427	2516	92	132	2448	619	118	278	1241	723
TGCGGGCTGGGTGG	908	2108	555	236	2247	1565	310	42	559	2040	187	174
TTGAAATACTCTGT	454	841	2255	1636	574	631	983	371	500	1925	1106	483
TGTAGCCGCTCCAC	517	2561	348	765	1674	1680	503	50	431	1917	259	143
CCGCCGGCACCTTC	485	954	1530	2003	723	619	1188	210	156	593	275	165
CCGTTAAGAGCCTT	598	1201	1269	1516	596	762	651	182	258	963	209	161
TCACGCTGGGAAGC	985	1987	188	253	1485	876	150	72	554	2078	110	54
TTGTGGCCTCGCCG	846	1606	656	740	25	1558	390	92	890	3418	137	177
TTCAATACCAGTTG	153	168	3649	1970	48	158	1519	331	151	245	878	488
CGAGGCAGTGGAGG	129	201	3731	1941	121	102	2096	547	147	501	1300	757
CATCTCTTCCCTTT	434	926	2088	1552	1392	894	1606	356	734	2826	1532	766
GGGCCCGGTGGGCG	828	NaN	2130	1401	NaN	NaN	1101	227	524	NaN	430	320
GTACTATACAAATC	824	1752	452	705	1330	1137	405	107	504	1859	97	195
ACAGTCGAATAACT	816	2317	196	111	1628	1222	88	13	612	2182	62	42
CTGACGGGGGGTGG	174	NaN	3511	1881	NaN	52	1706	567	108	488	667	502
GAGATATTCGACCA	77	226	2576	2826	42	103	1868	609	82	126	1184	789
GTTCGTGCTTTCAT	124	270	3154	2263	183	134	2044	534	142	379	1017	667
ACATCACGTGGCAT	918	2067	158	123	1717	1367	74	39	508	1996	124	65
CAACTAAGAAATAT	184	356	3072	1992	180	122	1089	285	58	242	287	123
TTGACACATTAAAC	177	337	2202	2716	139	23	1977	478	37	239	777	604
GTATATGGGGGGGT	822	1565	417	753	712	345	337	118	105	456	64	71
GTCGCGAATTCCTC	571	829	1239	1714	660	412	890	167	162	883	177	169
ATTCTCCTCATTGA	666	1468	910	850	994	899	862	136	443	1198	429	287
ATCTTGGTATAAGG	852	1326	846	545	949	763	504	124	338	1366	149	60
AGATAGACGCTAAA	781	1497	679	636	1016	1040	461	148	263	2002	332	181
TCGTTTAAGTGTTG	397	680	2267	1471	844	530	1318	432	421	2111	780	488
GTTAGCGCAACATT	828	1634	480	437	1261	1037	203	93	464	2296	149	156
TTGAAGGGGTCGTG	759	1713	347	622	998	906	291	45	168	710	90	92
AATTTGTGGTTGAG	137	142	2965	2133	64	84	1767	455	122	314	849	689
GTTCTCTCGGTGCC	125	276	2281	2674	88	140	2247	567	128	433	1044	452
TTATTTTTTTATAG	142	251	2393	2559	84	174	2237	495	176	818	1386	811
GCAGGCCGTCAGTG	120	249	1825	3102	160	70	2477	553	165	515	1137	675
GTGGCAAGTTTTTA	168	NaN	2622	2309	111	NaN	1580	572	81	274	1014	599
CGATGGGTCTCGAT	77	266	2346	2663	211	208	2197	352	151	613	1230	1006
ATGTATTAGCTTGT	186	132	2731	2169	87	84	1340	458	55	386	733	570
GGGGTAACTATATT	467	820	994	1996	431	394	1905	630	184	1656	917	531
GGTTGGGAGGGTGC	114	264	2362	2564	122	161	2828	832	184	579	1634	972
CGGCATAGTATACG	663	1716	606	554	1123	1011	462	46	318	1213	239	211
GGAATAGGATAGGG	813	1361	693	516	987	979	292	115	203	700	62	40
AGTATTGAGAGTCA	638	1009	1106	1124	933	754	833	270	355	909	273	239
ATGATACGGTGAGG	709	1442	741	633	1158	967	376	152	452	1021	226	193
ATAGCTTTCAGTTG	132	144	3071	1850	177	80	1398	356	36	289	498	376
ACGGTCACTCGTAT	270	414	NaN	3745	241	246	3859	635	210	489	1310	713
ATATGTAGGCATTT	722	1201	967	616	861	887	408	72	339	812	112	170
ACCTTGGTGCTGTA	351	616	1712	1816	494	396	1100	440	298	967	875	609
TATCCTAAGATCCT	75	60	2776	2133	111	65	1174	366	102	236	666	387
AGTTGTTGTTTTCG	762	1331	865	403	708	673	258	153	283	1729	172	142
AGATCGATTGGTCT	256	302	NaN	3902	214	148	2356	700	85	180	1042	739
GGGTGGGAGGGGTT	863	1792	NaN	NaN	1013	855	NaN	NaN	692	3276	NaN	NaN
GGTGGTGGCGCTGG	231	658	2521	1327	271	430	705	256	103	691	158	69
TATTACTCCATCGG	377	704	2234	1093	296	224	786	180	97	492	233	99
CTATAGGTAAGCGC	332	436	1766	1965	419	304	1237	295	141	836	538	267
GACCTTGGGGCAAC	903	NaN	1161	1285	640	635	263	154	303	1840	284	114
GTGGAAATCGTGGG	268	502	2461	1467	256	381	1088	315	129	673	377	275
GCGGGCGGACGGGG	105	3334	NaN	NaN	2115	1775	1657	NaN	927	970	787	599
TGTATTTTGTTAAT	130	462	2565	1784	154	116	1523	365	120	314	672	380
GTATGTGGAGCGGC	402	1017	1269	1365	1088	867	1206	358	680	2289	1250	654
ACTATTAGCTTCGT	358	2208	569	482	1798	1480	391	51	785	2751	239	139
CAAAGTTTGACCAC	555	1142	851	1102	483	470	762	167	176	713	348	196
TTTGACATTTGTTC	112	277	2020	2500	364	145	1463	529	76	524	726	649
GCATCAAAATAAGG	154	261	3179	1410	125	42	1346	365	80	335	386	273
TGGTGTAAAGTGCG	657	1440	625	561	933	1376	460	118	327	1949	169	136
GCCCGTTGACTGTA	116	141	2730	1954	101	139	1588	483	100	301	820	492
TCCATATTGGCGTT	793	1757	126	165	900	919	22	12	295	838	51	6
CTAACCGGGGACGC	466	952	939	1474	645	736	782	216	224	590	228	180
TCGACTCGCTACGT	94	237	2371	2233	52	128	2061	288	44	476	1071	760
TCGTTCCTAATAAA	120	324	2297	2063	103	110	1588	301	79	283	808	595
GCGTTGGGGGATGG	793	1713	NaN	NaN	1252	1158	2228	NaN	545	1485	NaN	701
GGCCACAATAACGA	476	1055	1136	1003	480	503	526	239	202	386	386	147
TCTTCTCGAATACA	477	1154	872	1089	262	290	328	29	95	478	43	9
GGTGACGGTGTTAT	325	634	2148	1127	397	115	654	174	205	827	262	204
TTACGGTTGGACTG	689	1898	58	115	1650	1383	84	31	564	2172	79	39
GTTTTATGTTTGGG	845	1412	330	133	1529	1088	185	60	601	2496	180	92
CTTCGTAAAGCTGT	517	1275	1067	621	1077	719	555	133	338	864	367	220
TACTTCTTAAGCCT	262	530	2260	1314	233	218	448	197	102	65	114	120
GGCTACCCGGTAAC	102	113	1942	2413	61	133	1630	612	84	115	642	571
GATGTCGGGACGTT	134	297	2111	2040	121	138	1349	326	85	319	617	460
TGGTCCCGCATAGG	272	649	2196	1085	394	301	389	136	102	326	132	70
CATATATAGGGGGC	115	205	1960	2314	127	93	1600	426	91	253	771	458
GGGATTCGCGTTCA	644	1183	710	484	914	1040	469	106	388	2283	234	108
CTGTACTAGGGCGG	536	987	1039	757	741	616	606	174	193	933	251	146
CCAGCGGGGAGTTA	320	661	1586	1316	491	300	603	162	92	273	131	63
AAAGGGAGTCTTTA	709	1427	352	225	672	758	196	51	270	1596	57	69
TGTAACTGGTCTCT	184	321	2112	1698	153	91	716	264	48	115	189	96
TCATCAGGGAGTGA	746	1126	523	342	657	806	191	103	500	1438	158	119
GGGTGGTTGTGATC	206	151	1617	2207	50	116	1570	464	49	112	596	564
GTAAATACTGTTTT	279	666	1909	1077	309	314	783	348	192	1057	561	316
TGCGCGCTGGCCAG	30	165	2516	1722	64	55	1470	188	59	256	460	344
TCAAATTATATTGC	484	802	860	1176	502	531	612	152	151	544	217	198
GGTCAGTGTTTTAT	98	146	2643	1558	60	48	1105	323	59	112	468	248
GTGCTGGGTCTCGC	458	627	1002	1325	315	408	659	178	122	376	251	93
CAGGTTGCACAGTG	382	1699	67	863	1389	998	532	48	582	1509	253	137
GCCGGTTGCTCCCG	138	536	1220	2146	209	282	1378	143	92	387	356	285
CCTCATCAGGACAC	333	957	803	1344	713	760	532	167	159	457	234	185
ATTTTCGCGAGTCG	390	702	1281	1049	481	399	499	152	186	435	285	168
TGCTGGAGCTTTTT	73	148	2382	1640	49	24	506	138	56	NaN	70	68
GAATCACAAGATCG	200	405	928	2218	224	177	1723	494	45	472	557	501
GGAGTAATGGGTCA	308	469	1521	1307	242	268	813	178	140	541	329	226
CAACACTTCTGGCC	64	171	1745	2133	108	128	1455	619	67	215	569	401
ATTAGCTGACGGTG	214	526	2324	801	130	70	784	318	103	503	276	200
CTCTTTACCTAATG	657	1208	121	466	1048	917	295	65	453	1360	164	123
CGTTCGGGGGTGGT	133	167	2467	1353	181	48	959	374	27	58	473	498
GATTCGTGGTTACG	338	765	75	1993	983	611	1527	429	393	1678	1168	608
TTACTGATATGTCA	489	722	871	952	585	609	494	170	269	835	349	235
GTTGTATTGCGCTC	433	1012	687	876	1004	1016	759	210	339	948	421	231
GACGCCTCTGCTTT	368	758	1360	826	211	246	714	194	70	616	153	158
GAAGGTATCAAGGG	291	686	1700	848	366	376	654	163	187	732	251	230
CACTTCATTGATGC	204	248	1283	2022	63	93	1557	529	NaN	376	1041	502
GTAGAGAGTCCCTA	136	233	1855	1743	93	126	1806	387	105	218	1018	681
ATGTTGGTTATGCG	490	864	1042	550	684	672	372	89	280	962	168	112
TGTCCACTCAATGG	96	276	2260	1407	84	126	975	353	30	213	426	270
ACAACACGGTTAGC	572	865	521	734	666	346	507	188	182	877	201	52
GTTGTCAAGGCAAC	122	209	1633	1930	29	27	898	218	29	49	227	121
GAACCTGACGTACG	85	104	2297	1480	39	103	823	379	41	250	375	233
GATGTGCCGCGATC	140	254	1524	1850	134	65	523	111	23	50	13	9
CTGCTATACTCGCA	164	2378	NaN	NaN	2852	1287	NaN	NaN	540	2264	NaN	NaN
ATGTATCAAAAAAT	142	254	1821	1531	202	79	1231	408	33	169	568	354
CAAAGGCTCCCAGA	481	911	656	646	1199	920	576	156	623	3235	555	188
GCCGGCGCGGGGTT	121	354	1501	1654	173	191	1643	431	112	305	727	547
GCTGGGGGGGCGTA	NaN	NaN	1870	1702	27	47	1736	372	41	144	828	604
GGCACGGTGCGTGG	74	129	2193	1438	43	13	846	529	33	265	619	273
TTAGTGATTCTGGC	388	544	1034	1012	640	619	1017	200	281	1580	324	374
TTCTAGCTTCCAGG	120	131	2292	1194	94	26	741	158	NaN	219	333	253
TACCCTCCTCACTC	265	752	1029	1044	375	261	816	182	100	141	199	101
GTTTTTATAATCCC	102	158	1724	1706	88	101	1669	480	97	736	939	519
GAGGACATTCTGGT	77	67	2258	1320	NaN	47	929	300	NaN	NaN	184	226
GACGAGTATCATCA	61	262	1764	1610	252	88	1966	565	37	348	1180	732
TTACTCTCTATCCT	116	133	2249	1205	18	20	977	313	12	49	437	312
GCCTAGTAATCATA	145	315	1386	1632	259	82	801	142	53	171	179	75
TATAAGATACGCAG	145	269	1857	1289	109	63	846	219	30	89	185	282
TTATATCTGTTAGT	107	255	1793	1469	225	158	764	177	45	45	131	82
TGTTCTAGGCTAGG	497	1108	588	242	303	153	36	12	73	NaN	10	18
GCCTTTAGCTCCCA	157	2118	92	269	1641	1401	139	3	448	2325	52	107
TTCCCAGAGGTCGA	60	94	1815	1649	42	18	784	175	NaN	NaN	270	248
ATTCCTCTTGCTTC	331	662	778	1108	493	359	494	180	97	567	250	200
GGTCCGGTATTATT	183	279	1219	1630	164	152	1027	284	143	368	506	238
TCCGAAATGATGGG	NaN	NaN	2136	1314	NaN	NaN	774	246	NaN	NaN	308	233
GCGGCCTGGCGGGA	252	498	953	1344	180	184	606	158	67	126	92	48
CTGGTCCCAGACAC	9	134	417	2753	195	27	3554	32	22	101	537	577
CCAGGTTCATCCTC	203	308	1535	1238	255	95	956	299	105	422	457	276
AAAGTATGAGTCGT	126	270	1938	1160	120	97	844	304	27	185	243	224
CAGATTATTCTTGA	176	151	1723	1358	135	221	1260	361	100	245	868	357
TTACTAGGACTGCT	75	116	2072	1327	90	30	1005	371	31	230	323	312
AGGGGGGGGGGCGC	15	NaN	615	2554	46	36	1753	58	61	271	688	NaN
AGATTTATACTCAA	65	91	1912	1432	46	55	938	336	31	52	516	366
TATGAACTGGTGCG	556	966	501	154	194	165	484	78	499	4208	458	603
GGCTGAACAGGGCG	617	1038	171	154	682	537	88	22	195	683	49	25
CACTACCAACTTTT	71	66	1882	1403	24	15	1027	219	NaN	38	322	192
TGATTTTCCGCCGG	355	598	939	787	311	165	334	120	128	446	34	73
GGGTGGTAAGCGGG	358	710	907	654	281	227	360	49	90	384	91	56
GATCAATTTTGAGA	580	1163	35	95	442	440	36	12	255	912	25	17
TCCTAGGGGTGACT	212	414	1267	1126	328	396	646	301	136	790	594	359
CATCTTCGATATAT	84	283	1879	1144	75	46	723	237	80	79	169	274
GCATGTTATTTTGT	74	168	2009	1212	69	59	828	268	26	335	707	433
ATGCTGGGTATTCA	443	767	659	458	509	547	324	165	246	595	156	69
GCGGGTTAGGTTAG	46	68	1895	1295	47	70	1191	199	15	163	431	291
TCCTCTCATCTTGG	452	1289	214	92	455	812	20	32	176	489	40	22
GCATGTTGATGTTC	104	205	1260	1634	166	160	1148	335	142	333	1031	577
TGTTCTTACATTAT	180	124	1798	1070	78	189	1130	393	41	464	813	498
GAGGAGCCGAAGTT	547	1130	47	121	940	999	79	13	302	706	14	22
GGTCATAGGGTGCT	66	154	1807	1297	101	9	942	261	49	NaN	223	261
CATGATTGTTAAAT	177	550	1217	952	103	184	461	179	54	263	92	74
TGTACACTCTACTA	85	169	1303	1634	26	113	1509	443	102	435	1061	661
GTGGGGTCGCGTAC	96	146	1433	1498	22	8	1282	404	55	351	961	659
GTCAATAAATGAGC	344	589	629	874	302	293	549	177	73	271	225	98
CACAGGCAATGGGC	183	175	1153	1418	69	137	849	198	49	193	362	172
GGCTGGTGGGGTGG	NaN	202	1865	1109	28	NaN	911	194	42	153	514	286
ATTAAAATTCCTTG	312	580	820	778	546	512	508	151	193	537	395	196
GATGTCATTATTGT	400	693	788	399	241	253	334	114	166	308	73	68
GAGCCGGTAGAAGC	125	151	1316	1444	39	81	956	370	24	122	179	188
ATCGGTCCAGATTT	155	279	1059	1401	236	135	786	183	125	497	590	318
TTCCGGTTTAGTCG	64	85	2012	1043	37	30	825	230	49	271	389	280
AGCCTAGGGGTACC	405	623	554	654	417	210	368	62	179	306	73	78
ACAGCCCGGGGGAG	64	1077	438	1086	707	384	1403	39	288	2076	823	569
GAAGGCAGAGAATC	425	1210	168	110	474	382	153	31	436	818	42	39
CTGACATTGGGAGT	547	1036	NaN	53	1073	931	74	45	290	642	11	30
ATTCATTCACATTG	512	1050	144	85	758	718	73	NaN	398	1013	6	NaN
GGGCGTTGGGTTTC	412	594	709	475	513	386	259	55	96	366	88	60
GCTTAATCCTAACG	473	946	32	366	550	323	286	27	318	822	49	18
GCGGTAGTAGGCTC	60	693	631	1384	258	309	1830	86	286	1393	981	784
TTTGGGGGGCGGCG	47	290	920	1680	218	147	1511	97	94	778	674	447
AATGGAACGGGGGC	543	896	107	175	580	457	73	31	255	632	57	40
ATGAGGAGTGGTTA	65	87	1596	1285	NaN	24	983	267	10	122	371	265
GGGGCAAAGAAGGG	164	1776	39	81	1277	618	33	9	316	1532	34	24
GCAATGACCGTACG	37	119	1617	1245	35	40	1085	322	72	211	748	446
TTCGGAAGTGTTCC	58	151	1452	1328	79	19	863	281	23	157	601	243
CTCTAACTGGCACG	66	257	1137	1429	47	28	933	201	29	14	253	135
GTCGGCGGGCCAAG	230	713	857	582	312	568	701	193	114	568	253	254
CTAGACATCTGTTG	43	59	1675	1147	30	4	923	152	44	192	605	399
TCCATAAGGGATCA	78	103	1332	1391	26	43	1260	304	7	174	449	236
AATATCTTACGGTT	280	366	946	814	186	174	630	89	72	454	354	295
ATCTCTCGGTTGTT	462	1083	NaN	NaN	361	233	65	NaN	104	353	22	NaN
CGTACTGTGTAAGG	223	635	865	672	216	275	369	65	160	273	159	69
TGGCCATTCTCAAT	64	84	1530	1215	148	97	988	286	4	164	545	349
GCGGTCCTGGGGAT	39	61	1199	1504	65	40	771	144	50	37	461	167
AACGGAATGATGGG	482	1017	NaN	NaN	564	510	NaN	NaN	136	1039	NaN	NaN
TCTCCATATAGCAA	79	134	1178	1379	NaN	30	579	184	9	55	265	172
AATGTCATCGTGTG	45	197	1399	1166	NaN	44	664	277	47	66	162	113
GTGCGCGTGGTTGG	60	208	1496	1039	26	57	382	194	35	212	282	200
TGTGCAACCGAAGA	258	554	699	674	484	380	700	221	218	588	327	257
ATTACTAGGCTCAG	35	88	1602	1051	NaN	45	738	259	45	234	449	281
GGCCTAATCTCAAA	312	434	641	713	291	163	556	84	56	327	59	41
TTTGCGCTGGACTG	72	192	480	1848	129	40	1697	501	60	172	1129	569
GAAGGACGGGGTTG	262	356	887	738	294	235	217	76	69	350	76	NaN
CTTTAGCTGCGGTG	436	975	54	100	749	691	72	NaN	331	1137	21	8
TGGTTTATATAGGA	64	104	1321	1236	NaN	41	647	123	NaN	298	137	141
GTAGCCGTTCATTT	244	735	438	640	445	531	382	78	216	600	137	112
GTCAAGGACGGGAG	244	745	664	408	428	202	259	128	118	185	66	88
TGGGGCCAAGAGAG	394	1016	22	119	568	517	28	22	238	871	50	12
ACTGGTCTCTCTCT	220	561	604	766	214	235	462	156	NaN	44	90	48
ACCTATAGGTCACG	114	75	917	1403	107	56	920	245	11	100	375	316
AGGTGCGACATTCA	53	49	1429	1089	NaN	39	826	212	34	NaN	441	183
GGCGACCAAGGGGT	471	827	112	NaN	577	659	58	22	90	424	28	8
TGTATAACATACGG	66	75	1534	956	9	24	480	161	27	96	299	154
GGCGCTCCTCATTC	351	847	224	276	301	626	232	48	137	335	87	70
TTGCTAAGTCGGAG	NaN	NaN	1649	870	29	NaN	638	125	47	129	388	285
GGGGCAGGGGGATG	146	1044	342	475	794	363	832	47	223	1164	325	297
GGCCCATCTCCAAT	431	872	65	132	742	467	33	16	327	705	21	10
GAGGTTTGAAGTTG	84	236	1345	878	49	39	275	123	17	92	65	37
TGTTACTGGCTGGA	346	763	350	271	367	345	92	54	109	172	36	41
GACATGTTGCGGAT	393	888	170	122	474	448	80	35	104	738	20	21
TGTTCGTCCACGTT	74	74	1905	587	10	26	1325	140	56	123	481	430
AAGACCACCTGATA	61	94	1480	979	53	74	1033	235	84	116	453	398
CCTTTCTAGCGTGG	120	234	1326	775	122	51	377	173	39	382	255	126
TACTGTTGGGCAGT	253	356	712	752	249	172	567	107	108	531	115	132
CTACACTTTGGAGG	NaN	NaN	1623	857	NaN	51	655	238	NaN	236	409	281
GTAGGCGAGCCTTT	71	97	1560	870	46	26	567	207	26	NaN	189	166
CGGGTAGATGGGAG	NaN	13	95	2124	318	NaN	3681	12	8	29	38	40
AAGACCTGGATTCT	276	407	749	547	272	235	560	179	164	451	317	238
ATACTAAGGGTTAG	323	595	478	388	342	451	168	79	89	769	128	87
GGGGGGCGCCGGGG	58	1659	NaN	NaN	624	372	NaN	NaN	348	2225	NaN	3521
GGGTAGCGAAGGGG	NaN	NaN	1493	930	NaN	NaN	551	296	NaN	NaN	308	201
TCTGTATAGCAGGT	507	701	NaN	NaN	18	23	27	NaN	159	1793	20	25
GCAGTGAGGGCGAC	51	162	1088	1201	131	68	894	175	67	73	343	299
CGTGGTATTTCTGG	25	74	1575	853	23	37	522	176	26	46	291	207
ACCTACTTGGTAGG	125	251	1089	869	186	91	768	101	84	389	465	367
GTCTTTGTATGTTA	151	218	945	943	191	97	525	223	36	177	257	135
ATCCCAGCGCTGCT	299	954	141	217	890	1362	277	70	888	3543	286	162
GAAGAATTAGAGTT	51	169	1015	1216	48	52	902	281	70	177	327	281
CACCATTCTCTGAT	85	186	1322	826	16	31	475	192	51	43	248	127
TACGGAAGGTGACC	46	68	1050	1250	92	85	850	169	15	193	340	244
TGAAAACGATTCGT	33	120	1411	922	45	43	626	226	55	36	266	284
AGGAGTACAAGTGG	129	110	1375	743	118	43	422	125	74	162	95	79
ACGACGCCAGCAAC	387	606	266	278	302	356	279	31	250	710	109	57
TTTTCACGTTATGG	23	97	1321	999	14	77	596	100	50	192	299	202
GGCGTGCTAGAGGC	NaN	NaN	938	1303	123	146	407	83	25	135	181	114
CTGTCTTCGCAAAC	164	1140	179	245	758	452	273	47	235	1266	103	118
GTCATATTACAAGA	58	70	1068	1171	75	71	739	166	41	NaN	426	227
GTTAGCCCGATTGC	70	86	969	1210	29	109	497	219	13	46	242	110
ACTTCGGAGAACGT	47	84	1352	910	20	46	828	168	25	NaN	381	133
GCTTGGGGTAGCAG	309	726	356	163	414	282	107	43	111	472	33	41
GGCTTTGGAGCGAG	37	74	1390	849	90	18	588	211	43	28	202	211
GGTGTGGGATAGGC	272	776	275	231	676	758	174	45	383	1327	122	127
GTTGTGGAGTGTTT	131	141	965	851	49	74	519	181	26	48	242	178
TCGTCTGATAAATC	52	83	1046	1052	19	64	672	155	12	46	272	201
GAGTATATTCCAGG	180	503	608	511	299	370	351	74	114	422	90	58
TGGCGAATTACGCG	51	61	1177	929	62	40	778	154	56	93	213	224
GCCCGAAAGATAGC	48	197	783	1136	93	53	606	199	79	122	321	185
GTTGGAGCAGCGGC	450	621	51	32	576	521	67	22	253	606	NaN	NaN
AAGGTTACGTTTCA	280	518	349	409	452	472	220	46	114	427	122	63
GAGCACTTATTTTT	127	184	832	857	157	156	530	113	86	212	122	76
TGTCAGCAACCCCA	108	373	793	681	303	359	251	65	120	411	117	82
GAATTAATAGCAGC	310	750	115	157	573	320	43	15	269	903	143	55
GGTTGGATATGTAT	84	209	1140	639	83	87	212	154	75	81	114	65
TCATAATTCGATTC	354	479	203	299	416	327	145	32	80	422	13	40
TGGTTGCGGCGCTG	59	68	1286	731	91	48	610	159	19	89	238	213
GGGTGGCCGCGAGG	38	NaN	1276	770	36	39	428	123	NaN	38	186	97
GCCTGCGGGTTCAT	26	39	1097	921	32	NaN	824	217	25	163	479	311
CGGCATGGTGCGGC	249	548	242	457	463	385	174	41	123	567	108	69
TTCCCCGGAAGCGG	154	232	895	585	NaN	137	507	103	76	100	260	114
TTGAGGGGTGGAGA	42	87	1008	989	13	43	503	216	29	49	276	144
ATCTACGGCTCACC	28	102	795	1133	80	11	830	180	29	254	617	401
CTTCAGTAATATAC	82	198	686	975	71	13	1270	178	29	123	686	386
CTTCAGTAATATAC	82	198	686	975	71	13	1270	178	29	123	686	386
GTCCGGGGGCACAG	109	230	1115	476	63	39	149	50	14	44	85	59
TTCCCTTAGATTAT	62	87	1071	835	85	86	632	198	42	325	462	429
CATTTCCGGGGCTG	157	NaN	1150	510	148	91	342	94	32	39	187	150
GGTAATTCATAGTT	281	690	164	169	631	441	115	25	170	124	20	29
TTAAGCCACCCTTT	334	672	101	94	343	458	63	30	108	156	18	26
TCGGCATGGTAGAG	NaN	NaN	1183	752	18	44	478	89	7	67	90	90
CCCAGAGGCCTCGG	42	63	1311	647	46	13	436	133	49	378	285	160
TTTGGGTTGCACTA	36	46	973	932	114	51	1020	253	103	143	620	294
GTCGGACCGGCGAA	115	538	236	741	248	252	404	57	37	292	114	39
GTTGTGTTGTGAGC	258	633	198	224	297	284	88	25	7	117	29	21
GTTGTCAGGAGATT	284	718	161	63	288	242	58	12	38	154	6	NaN
CTTTTTGTCGGGTC	105	873	28	461	903	825	364	15	436	1610	368	286
GGACCAAATCGAAC	244	714	211	136	346	433	208	31	226	882	103	30
GGTATCGGGAGCAG	7	48	1079	807	32	35	282	123	31	88	156	77
ATGTAATCCAGTGG	18	33	1302	618	14	31	482	145	NaN	146	293	160
CGAGTCTAAGGTGT	411	508	NaN	60	444	439	20	8	365	1368	80	NaN
TTGGATAACCCAAC	133	395	420	676	201	77	229	53	60	290	34	37
TATTCAGGCCGGAT	68	101	992	751	100	29	375	106	8	336	379	192
TGCCCGCAGTCTAG	123	470	635	401	197	192	296	54	104	79	73	22
TCAGGATGCATGGA	202	299	541	485	266	178	400	109	56	222	157	156
TCCTATCACCAACT	58	9	898	875	59	23	365	181	28	NaN	214	81
TAGTGATGTCTTTC	369	508	105	95	364	164	38	NaN	18	379	5	NaN
GGCCGGGCCGAGGG	99	283	694	661	73	145	NaN	22	31	137	80	41
TGGGGGGTAACCAT	276	748	102	35	582	431	103	6	200	1013	23	15
TGTCGGCTGGTCGG	51	90	1246	584	NaN	41	236	128	NaN	42	169	55
GAATGGATTACGGG	316	653	95	34	350	209	22	10	79	339	NaN	NaN
ATCTTTGAAGACCT	169	189	741	515	105	23	260	74	50	125	143	75
GTTGTCGATGCTGG	26	192	1058	612	20	20	327	67	26	72	114	21
GATCAACTTGTGTG	15	45	1119	690	37	17	356	208	8	159	199	156
AATGGCGATAGGCG	96	1024	101	132	1186	869	157	7	418	923	148	104
TTAAACATCTGGGT	62	45	977	740	24	108	415	134	64	256	274	279
GGGCGAAGGTGCAG	29	53	1047	738	43	NaN	567	166	16	43	150	140
GGTTTTAGGTACAT	32	47	1046	732	60	24	655	142	NaN	66	203	78
TGAGGGTCTGTGAT	38	57	1201	595	20	51	481	133	NaN	NaN	153	68
GTTAATCCGACGAG	35	NaN	947	799	57	34	575	144	16	NaN	191	160
CCTATGATTGATGA	240	747	40	93	297	424	NaN	12	149	953	23	10
TCGGCCTCCCTGCA	247	611	156	145	285	410	46	27	98	315	31	6
GAACATACCTTAAC	58	73	857	804	77	44	704	187	169	226	472	296
CAGGCGGAACAGCC	7	208	230	1215	49	23	1346	10	8	50	117	290
TGAATTACGTGGGT	320	498	NaN	177	484	326	103	35	45	576	88	52
ACTCTGTGTTTTGC	119	245	537	668	75	217	282	115	37	211	204	93
TTTTACCTACCCAT	55	222	950	528	62	58	198	87	40	135	57	91
AGACAGCATGGCTC	33	348	490	804	68	87	543	66	111	276	209	245
CGTATTAGGAGTCG	168	332	637	316	279	232	218	89	132	606	103	79
ACCAGGCCACCTCG	61	NaN	1062	586	NaN	51	291	80	13	NaN	91	44
TTGTTGATTCAGTC	63	278	831	509	117	70	720	179	34	64	43	59
CGTTCCAAGTGGCA	15	1178	NaN	101	584	73	102	NaN	29	811	16	57
GTTGTTTAACTTTA	283	614	88	58	419	314	33	26	55	301	NaN	NaN
CTAGCGTAGTTTAA	122	600	277	369	532	370	115	22	108	508	82	51
CGGCCGGGGTGGGA	39	90	787	845	42	12	428	95	31	76	89	247
TTGGACCGCGGTGA	38	43	728	901	102	42	754	140	78	134	197	173
TCTTCCTCGGACAC	197	577	167	257	406	330	166	31	79	287	82	41
ACAGCTGGGATGGG	41	118	1013	580	115	20	547	193	23	211	101	107
TGACTTGTGTGACG	197	380	379	316	156	159	305	76	56	84	105	75
GACACGAGACAGGC	45	56	912	700	33	60	478	196	8	109	228	199
AATATATACTCATG	46	114	592	914	50	67	464	152	NaN	NaN	247	130
CCGGTAACGAAAAG	287	579	80	43	329	164	27	4	18	161	NaN	NaN
CTTTGCATTGACCC	71	68	790	732	132	25	474	127	24	162	298	199
TGACAGCATTATTC	30	31	851	765	13	23	915	161	34	33	500	214
ATTTAGTAGTCTTA	205	608	152	168	379	268	97	39	170	552	100	22
TTATTACCCGCATT	35	90	819	760	44	60	579	215	32	53	302	221
ATATCTTAGATATC	81	164	487	809	53	25	511	128	49	313	379	249
GCCTTGCGGCAGGC	152	219	513	508	123	136	188	104	58	84	139	42
TTCGGCTGTGCATG	54	150	852	584	73	63	299	64	35	109	140	158
GTAAAGCCCTCATG	17	55	672	886	39	12	514	209	18	NaN	259	161
ATGTTCTAATATGT	137	257	489	509	134	95	229	100	20	314	41	60
AGGGAAGAAGTGGG	152	166	551	530	171	89	427	141	25	149	54	46
GGGGTTGGTAGCCA	25	333	321	840	13	74	1246	29	32	310	572	477
ATTAGGCCGCCAAT	221	390	327	202	180	123	197	15	50	156	9	36
TTCATAGGACTGGC	290	538	49	19	188	219	17	5	79	232	NaN	NaN
CTGCTCTACATCAC	9	119	515	922	25	18	688	90	67	NaN	421	222
GGGGAGGGTTGCGG	NaN	NaN	664	846	149	69	376	32	27	122	149	191
GGTAGGCTAAGCAA	35	178	614	742	55	21	437	62	23	28	265	125
GTCTAATGTCCTTG	238	554	175	33	289	217	18	NaN	52	168	NaN	NaN
GTTCGCAATTTACA	287	507	74	5	293	304	NaN	11	72	425	NaN	NaN
CTCGTTAATTTTCG	4	9	74	1326	41	NaN	2586	2	NaN	8	85	74
GGTTAACGCTGTGG	76	246	835	315	97	72	213	46	13	88	54	38
ATTAGTAGGAGGAC	10	76	713	757	46	38	442	205	68	78	264	187
AGCGGGGGTGGCTG	107	272	558	419	82	58	366	53	28	430	88	71
TTGATACGTTAATA	267	542	NaN	NaN	574	383	NaN	NaN	207	566	NaN	47
TATTGTAATACAAG	84	122	889	402	75	93	213	49	32	30	88	76
TGGGCCCTCGTCCG	157	465	336	197	72	75	110	5	42	125	32	NaN
TTGCGGTAGGGATT	50	95	923	481	24	25	341	42	12	55	156	86
TGGTAAGTTCTTCT	22	37	903	579	47	5	323	90	7	37	100	73
TGCCTTTTATCGCG	22	46	740	716	NaN	NaN	394	75	18	39	178	129
AGTCATCGCTGCTA	22	140	656	698	83	67	628	105	120	228	429	230
CTGGCACGGCTGGG	NaN	162	739	589	14	NaN	364	78	12	26	78	55
GAATCTGGTTTGAA	42	29	669	738	32	65	466	129	16	160	307	211
GGCTGTATTTTCAG	23	55	1070	424	34	60	501	93	NaN	NaN	186	181
CTTAGGACCCGTGG	69	87	751	565	NaN	81	194	129	6	NaN	126	74
ACCGTTAGAGTCAG	54	115	867	472	55	50	298	70	12	81	119	41
GACAATGGGATGGG	33	78	934	515	NaN	14	176	94	20	NaN	84	43
GGTCAGGTTCCTTA	44	244	736	422	51	52	120	14	37	96	80	49
GTCCCTGTCGCTAT	151	249	464	337	47	281	341	27	18	318	103	67
AACAAATGGCTGAA	47	104	804	537	41	NaN	237	77	8	87	79	31
GCTGCCCGTTGCCA	219	504	115	85	194	177	74	19	82	263	45	9
CAACACGCACGCAC	226	511	100	67	574	440	63	15	220	756	12	11
GCGGATAAAAGGAA	149	375	225	354	324	148	154	23	23	314	39	38
GGACGAGGGAAGTT	77	60	653	615	23	29	323	110	30	46	85	131
TTGGTCATATTGTG	36	168	43	1096	79	32	720	89	19	131	113	107
ATTGCATCTAGAGA	58	101	587	664	NaN	60	254	159	6	121	65	102
AAGGCACGGGGGTT	87	112	404	705	61	4	313	123	NaN	36	170	129
AGGGTAGGGGGTGA	NaN	NaN	670	695	NaN	225	406	92	56	NaN	187	198
TCAGCAGATTTGTG	178	548	26	174	280	253	213	73	31	150	26	18
TGGGGTGGCAGGGG	NaN	260	460	629	78	64	709	NaN	44	189	200	67
GGGTCTTGGGCCAA	111	424	280	320	70	98	168	50	62	76	68	51
TGGTATAAGCAGGT	54	112	659	578	78	86	190	36	46	NaN	173	54
TCAATTCTTATTTG	17	24	988	423	24	85	271	97	NaN	48	113	93
AACTGGCTTGCTAG	47	280	636	386	72	116	165	57	112	257	90	68
AAGGAGATAGGCTA	30	82	445	858	59	15	680	64	36	125	249	185
AGTCAGCTGTCGAC	90	222	477	473	212	66	312	60	33	27	63	52
ATATTCAGCTTAAG	204	340	302	140	144	150	108	29	30	94	19	41
GATCTTAGTCCGCG	94	267	610	285	31	77	154	21	25	140	51	30
ATATTAGTAACTGA	139	201	400	411	142	113	249	41	20	119	61	44
TAGGGTAGCTTTAG	89	153	712	353	94	82	235	43	52	NaN	141	60
AGGCTGGGGGAGAG	65	128	465	660	NaN	59	283	98	33	NaN	53	63
TTTTAAGGAATCCC	40	24	501	782	NaN	NaN	535	69	89	84	180	136
GTATCCCTATTAGG	63	112	793	403	132	115	214	46	31	81	58	29
CCTCTGGAGATGGT	5	83	661	643	84	35	681	248	33	156	377	276
GTCAAAAGGCTTGA	217	483	92	60	321	227	NaN	14	33	103	NaN	6
CGCTAATAGTTGGT	33	141	652	560	29	NaN	176	55	26	NaN	90	75
TGAAGCTGGGTGAA	34	17	828	507	78	24	523	191	23	NaN	98	76
AGTTCCGCTACGCG	51	100	623	584	97	52	337	103	41	83	126	41
TGATACCGATCTGA	168	412	263	137	338	182	101	36	58	237	84	37
TCATGAAACGGATA	44	149	618	539	64	54	392	91	28	95	187	177
GTTGGGGGTGTTTG	53	50	776	494	NaN	8	116	36	NaN	NaN	17	33
GGAATCACACCGCG	146	202	418	342	76	145	57	21	8	23	18	8
ATTTCGAAACTCGG	81	131	733	352	121	19	378	99	74	260	173	181
GAGTGTTTCGGTTG	11	39	775	546	NaN	NaN	457	112	NaN	30	151	126
CTGTATGCAGGCCT	175	489	167	80	178	212	61	NaN	83	267	11	42
GTGAATTCACTCTA	192	315	260	182	246	102	117	44	71	373	38	15
AGTCCTGTATTTCA	17	32	599	687	51	22	397	118	10	75	142	77
GGGGGAGGTTCGGC	15	170	166	918	96	24	1912	52	17	206	754	780
CGTTTGGCGGGGTT	NaN	NaN	793	512	16	32	533	83	6	44	132	78
CGGGTCTGGGAGCG	NaN	150	55	1020	888	107	12246	26	52	184	76	NaN
GGTGGGGCGGGGAG	281	356	NaN	NaN	368	248	NaN	116	163	850	NaN	NaN
ATGGGGCGGACATC	17	91	589	631	51	15	501	94	NaN	90	322	116
GCTATTGACCATAT	59	74	857	337	NaN	26	150	86	39	NaN	48	55
GCTCGATGATCGGA	43	105	544	604	NaN	40	467	73	12	NaN	170	82
GGCTGATGATCGTG	18	NaN	278	925	NaN	NaN	809	136	64	37	139	122
TGATTTGTGTTCTT	127	162	387	418	59	161	40	NaN	29	55	30	50
AACGTTTGAGCCTG	37	107	717	465	19	NaN	167	35	NaN	NaN	8	27
CCTGTGAAGGATGT	88	155	620	338	164	136	193	79	28	82	175	102
GATACGACATGTGC	127	377	155	315	145	228	24	53	11	189	8	26
GTATCATGTCAACC	40	72	495	681	22	32	365	121	NaN	138	77	33
CGAATCGTTATCGT	178	239	NaN	457	276	171	417	61	97	433	201	147
TTCAACAAGGCATT	33	26	651	578	25	4	482	125	37	NaN	112	116
ATAATGGCTATGGG	35	174	665	406	161	113	386	71	47	212	110	108
GTACAACTGTGGGG	199	270	385	48	150	160	130	NaN	62	87	NaN	23
GCTAAATAGAAGTT	97	35	391	622	17	35	640	169	21	166	154	168
TCGTAAATTTCAGT	13	51	619	612	28	15	314	105	NaN	67	188	165
TGGCGGGGCCATGG	159	178	418	254	120	108	147	48	51	164	NaN	24
GGTAGCTGACAAAT	49	40	517	641	7	66	270	94	NaN	NaN	161	47
TCTTAGTAAGACCT	23	19	665	557	14	NaN	196	85	NaN	81	150	108
GGCAGATGGGGGGC	39	306	243	551	127	53	611	46	60	131	216	158
ATACGAATTTCCCC	94	121	441	472	96	88	229	70	35	49	33	54
TGAAGACGCGCCGT	72	26	605	485	11	NaN	221	50	NaN	42	89	16
TGTTATCCGTACGA	50	61	739	418	13	7	93	22	NaN	NaN	12	21
ACGCCCGGGCTGGA	185	457	70	46	154	102	12	18	47	116	8	5
GCCATAATCAGGGT	31	26	753	430	NaN	NaN	215	45	NaN	156	35	31
TGTGTCGTCAGCGG	17	19	638	532	NaN	13	419	90	39	NaN	124	73
GGTATCGAATAATA	57	107	451	538	38	29	336	90	5	NaN	36	99
TCATCCGGGGGTCG	47	35	692	426	NaN	43	408	172	21	NaN	195	134
ACCAATTACCATAA	NaN	NaN	609	546	73	48	275	35	11	49	127	15
CCCGTGTCGCTGGG	15	57	682	485	73	14	439	95	NaN	59	250	99
GCTCGATCCTTATG	43	116	10	923	138	62	786	235	36	185	301	342
CGTTTTATCGAAAT	162	502	30	53	452	215	24	11	72	374	NaN	NaN
TGCGTTAGGAGTGT	47	90	586	458	67	NaN	259	59	41	NaN	133	86
TAAAAGAACTCATT	31	27	633	507	16	14	315	71	NaN	NaN	182	41
TGCGGTGGTGGCGC	48	40	452	612	8	73	231	51	NaN	85	83	32
AGCTGAACATTCAC	16	51	591	558	NaN	7	438	126	9	69	201	103
GCCTAGGTAGTGGG	210	230	208	123	386	492	NaN	24	67	416	8	7
AGGTCAAGGGGGAG	55	461	115	323	308	136	330	12	109	693	314	135
TCCTACGACTGTGC	61	30	374	633	NaN	63	168	74	17	119	158	155
GTGCGGCCCGGGAT	37	97	672	387	50	14	416	108	60	30	151	123
CCCTACACTGGCTG	51	186	464	398	93	52	189	38	59	147	102	68
GTTTGAGTATTTTT	NaN	101	550	505	NaN	2	180	49	NaN	38	58	31
TTCTGATCATGATG	197	208	256	116	86	157	76	23	47	144	NaN	NaN
GTTTGTCCTAATAC	NaN	NaN	531	568	13	NaN	368	69	21	NaN	77	38
TTTGTTACAGGACT	37	40	798	312	78	33	323	114	33	NaN	51	36
GTCAGATCCTGGTG	45	42	520	521	46	NaN	265	38	12	NaN	22	9
AAGCACCCTGTTGA	32	40	686	411	NaN	38	414	74	13	85	75	144
CGTTAAAAACGTAC	52	104	504	437	56	145	321	51	10	168	77	69
CTACTTTAAGATAG	6	22	671	433	47	11	323	46	NaN	37	107	91
GGGCCCCCTTTGTA	42	NaN	456	566	NaN	27	237	59	NaN	44	31	54
CCGCGGACTGGATA	73	174	483	280	133	75	202	57	18	197	31	17
GGTATACCTAGGAA	90	362	250	177	91	83	69	16	7	85	45	7
ATATTGTTGTGTGT	126	487	98	12	240	140	9	NaN	86	286	13	NaN
AGTGTGAAATGCGG	85	322	315	176	106	100	222	13	12	27	72	6
CACATACGCCCTTT	32	39	531	504	24	37	312	94	NaN	NaN	80	32
GCTCGGGGAGTGAG	20	32	671	405	45	NaN	221	54	NaN	38	63	11
TCCGATAAATCCTT	19	47	613	459	12	67	303	55	20	NaN	224	108
GCATTATGCGTCTT	192	253	127	115	111	53	12	3	12	40	NaN	NaN
TTGTACAGATGGTG	NaN	50	579	476	14	29	287	87	NaN	82	107	92
CGCTTTAGACGGAT	93	287	359	142	198	191	144	32	90	45	NaN	12
CTCTTTCTAAATAG	52	68	443	477	26	26	144	10	28	NaN	55	33
ACACTAGAATTGGT	235	272	NaN	NaN	118	105	72	27	67	170	NaN	23
TTTTTGGGTATAGA	45	90	413	486	48	27	193	53	NaN	60	18	46
CGATTAGACTATGA	172	380	67	2	263	225	NaN	NaN	99	519	25	9
TGAAGATTGAAGCG	128	275	141	227	103	89	54	32	16	191	19	24
TAGTACAAATCCTT	88	181	363	272	86	141	79	24	58	154	64	22
GCTTTGAGTTAGGG	119	140	324	262	33	59	68	40	20	175	49	38
GGGTGTTGTCGGGA	132	379	114	76	256	166	12	9	17	140	NaN	9
TCTGTAGGTCCACC	27	59	435	528	NaN	9	161	97	NaN	NaN	38	39
TTTCAGGCATAGGG	27	97	599	334	13	114	289	81	34	170	50	56
CTTTGGAGTTGGGC	NaN	81	478	468	NaN	22	321	56	NaN	NaN	61	30
GCATTTCAGCTCCC	15	71	449	501	22	40	243	107	3	66	96	37
CAGTACTATCTTGA	43	102	489	363	151	13	247	63	32	NaN	35	50
GCCGGCCAGAACTT	134	444	NaN	34	495	416	13	11	155	795	18	18
GGATCTATAAAATT	31	8	435	506	NaN	NaN	171	42	NaN	NaN	132	85
CTGTTCTACCGTGA	33	120	462	382	100	53	213	47	15	36	35	28
GCGGTAAGCCCTAG	107	63	469	240	44	88	75	32	54	211	23	32
TGGCGGGCGTTGGA	96	207	279	226	70	109	226	48	23	28	63	29
TTTCGGGGGCTCTA	23	47	503	444	39	NaN	151	64	14	NaN	28	20
CGTGCGGTGTTCAG	24	81	618	297	26	NaN	191	43	7	NaN	47	33
TCAGCTTTAGTGGA	164	249	110	105	133	193	31	8	50	107	NaN	11
AGTTCCACCATAAG	NaN	96	551	340	20	13	172	43	28	NaN	88	78
AGGTGCGTCGTACC	27	68	493	410	NaN	61	320	78	90	300	166	94
ATAGGCACTAAGTT	22	NaN	400	525	NaN	12	325	110	NaN	NaN	36	41
TGGAAGGCCGCCAC	36	64	346	503	21	50	276	77	7	179	218	105
AGAGTGTGACATTC	162	352	NaN	NaN	299	187	NaN	42	31	226	NaN	NaN
TGTTCCTAGATTCC	33	49	449	429	50	12	413	98	26	NaN	227	124
GAGACGTGGTCAAT	23	12	529	389	NaN	24	418	140	NaN	36	173	173
GCCATTTGCTCACC	123	272	128	138	96	NaN	42	6	11	131	37	NaN
TGATAAATCCTCAT	22	33	482	424	25	12	290	43	10	132	109	122
AGTCGACTGGGCAG	22	69	427	435	64	NaN	202	50	9	NaN	28	44
CTTTCTCGTGTTCA	167	319	7	16	486	222	11	18	164	454	NaN	16
CTAAATGGCAAAGA	62	41	479	309	24	21	113	38	16	134	28	NaN
CCTGTAGAAGTGAT	107	419	39	41	128	299	7	4	75	319	16	10
GGGCTCACGATACT	87	437	22	85	873	367	60	14	273	1200	4	3
CTGTGTGATTAGAT	192	145	37	160	153	42	62	29	NaN	NaN	51	23
TATCACACGAGGCA	47	84	478	276	63	NaN	261	37	31	51	46	38
ATTTCAAATAACAT	21	103	433	355	70	NaN	247	52	28	NaN	19	42
TGCAGCGGGCGAGT	3	NaN	552	331	53	32	216	131	9	225	55	51
TGGTTCTCCGAGTG	120	276	32	180	162	104	217	32	92	119	68	50
CAATAGCTCTTATT	45	48	349	429	75	86	207	40	41	105	125	72
GGGAGTTCGAAAAG	16	44	627	267	11	11	288	49	11	75	35	25
TCTTAATAGTCATG	125	348	12	70	335	229	NaN	13	21	150	NaN	6
CTTGCGGGTTGTGA	23	585	28	40	999	84	39	NaN	41	184	53	40
GGCTGCTCTGTGAG	138	350	30	22	123	185	17	18	65	259	NaN	5
GGCGCCATCCCTAG	27	23	529	321	NaN	NaN	136	60	NaN	NaN	104	24
CTGCAGTACGCCAG	10	100	399	377	80	46	355	53	52	NaN	97	77
CTGAAAATACCTAA	25	35	579	281	18	29	459	58	11	64	153	60
GTTTTCTAATTTTT	142	340	20	16	137	44	33	NaN	9	260	NaN	3
ACAGGGTGCATTGG	88	260	169	154	15	70	119	16	6	100	20	12
ATGTAGACCTTTTC	80	92	286	300	89	56	117	58	NaN	NaN	77	25
ATTTATGGCTAGTT	7	76	169	582	32	3	341	8	NaN	79	65	41
AAACCTTCAACCGC	21	49	364	446	NaN	15	130	74	NaN	36	60	73
GGGTGGGTGCGCCT	20	78	409	372	27	11	162	95	35	75	84	45
AAACAAAGGCACTC	153	261	49	55	117	193	14	5	70	165	8	10
GTTGTCAGATTGCG	102	344	NaN	107	276	354	24	2	75	183	8	NaN
CTTAGCACTAGTGA	31	55	503	287	23	20	158	63	NaN	38	114	54
ATACCGGTTTAGCT	103	239	176	111	185	148	54	6	11	27	NaN	7
CGGCGGGATGGTTG	NaN	44	144	628	44	16	419	9	3	NaN	46	39
GGTGTACGTGGGAC	89	60	312	269	46	10	175	23	8	43	39	35
GTACCCGTGACGTT	17	100	407	337	60	91	358	95	56	142	119	87
CCCTACCAGGTAAT	14	54	753	100	3	5	267	52	7	33	64	84
GTAATGGCATACGG	6	55	626	204	31	14	128	24	NaN	NaN	47	26
TGTCAGGCACCAGT	16	14	390	420	28	34	175	87	NaN	79	54	69
TGCTTGGTTTGAAG	NaN	39	550	284	10	29	146	82	NaN	44	23	29
AAAATGGAGGGGAG	98	317	70	94	73	206	22	32	67	347	17	7
GTTTTGGATTTTGA	24	82	495	258	NaN	NaN	175	46	12	NaN	155	61
AGAGAAACGGGGGG	37	398	136	98	452	212	NaN	10	122	992	27	78
CTTTTGGTAATATG	101	265	8	188	91	13	110	7	NaN	45	69	21
GTTATTCGCAATGT	45	NaN	455	283	NaN	15	161	23	25	126	33	33
GTCTTAGGGGGGCG	11	39	346	442	NaN	3	219	12	33	31	96	53
ATTGGAAACAGGGA	129	285	85	NaN	211	149	10	2	132	353	NaN	11
GGATTAACAGGCGG	30	298	305	97	148	91	67	3	36	195	15	7
TTCTAAGTCGAGCG	6	72	329	409	38	41	211	76	28	47	102	73
TTTCTCAGTTAGAT	7	56	373	390	NaN	NaN	245	65	NaN	38	73	61
AGAAGACTTTTACT	20	142	273	354	68	7	405	70	24	NaN	146	145
TAGGCAGGCAGATG	63	227	205	171	147	150	23	15	14	107	20	7
TCTAACGTTAGCAT	108	355	28	17	70	87	26	8	58	344	NaN	6
AGGCTCAATGTACG	10	84	537	203	9	46	88	22	5	NaN	41	17
GCAAATACGAGGCG	35	97	357	285	29	15	118	29	12	NaN	65	22
TGGTGATTCATCGG	52	NaN	430	256	NaN	27	259	89	NaN	NaN	71	42
TCGGATAACCAATA	123	259	79	52	103	155	18	NaN	18	131	NaN	7
GCTCTGCGGGTGAA	66	116	247	261	72	53	121	45	NaN	150	67	39
ATGGTTTGAAGTGT	NaN	13	464	310	NaN	NaN	99	79	NaN	NaN	9	52
GTGGAGGAGTACGC	146	220	27	79	178	198	18	9	40	212	NaN	NaN
GGGGCTAGCGAGAA	6	149	56	514	27	20	371	3	13	17	115	138
TTGAGTACTAGGAG	37	89	425	216	NaN	22	145	45	NaN	NaN	46	19
AGGGTGTGAACGAC	140	260	36	23	80	146	27	6	65	189	32	4
TGTCGATTCTTTGA	18	57	460	278	NaN	18	83	46	NaN	NaN	71	10
GCTAGCGTGCTGAG	52	40	385	267	48	77	221	55	42	NaN	260	46
ACAGGTAAAGGATT	90	229	139	106	161	29	NaN	6	11	46	21	NaN
GCGGCTTTATGTTG	87	185	192	127	157	31	114	62	42	227	7	16
CAGAAATATGCCGC	62	193	163	204	49	138	129	64	35	28	29	13
CGGACCTCTATGCT	19	67	424	273	16	23	144	71	42	NaN	39	20
GTTTCGAAGTTCCG	19	35	538	219	NaN	NaN	109	36	15	75	80	36
CATTATGTTACAGG	22	33	506	240	75	69	62	78	40	NaN	34	17
TTTTGGAGTGCGCT	25	54	369	318	NaN	NaN	111	50	NaN	NaN	22	14
TGTCAAGGTCTGCG	32	20	397	294	15	25	110	47	NaN	NaN	39	11
CATGCGTGGGGGCA	NaN	53	106	557	35	21	156	16	6	30	38	53
TCATCGAGGGGAGG	14	31	510	236	NaN	NaN	184	61	8	92	91	26
CTTTAGAGTCATGT	42	48	NaN	578	45	20	232	70	NaN	50	66	75
ATTTTTAGCAGTGG	117	292	26	4	56	174	25	9	26	179	NaN	8
AGGGTGGGCCGGAG	47	121	310	206	10	49	33	37	43	208	28	11
GCGGTGTTACTTGT	68	112	NaN	407	74	122	234	19	30	228	30	37
CGTTGACTGCCTGG	18	21	451	275	53	11	48	30	NaN	37	40	40
TCTACTATTTAAGC	94	285	104	6	134	134	36	NaN	35	263	18	7
CCACTAGTGATAGG	46	136	263	216	NaN	37	191	53	NaN	86	53	16
GGCGAAAGAAGGCG	3	29	415	300	29	35	270	55	32	NaN	97	75
CGTCGGCAAGGCGT	10	118	368	233	NaN	98	220	19	20	50	82	50
CAACTTAATAAAGC	10	31	257	434	NaN	NaN	207	47	NaN	76	148	28
TATACTAACTATAA	16	38	305	386	17	NaN	133	50	NaN	NaN	86	45
CTGGCGAAGGGACA	10	40	311	375	28	NaN	378	13	10	27	79	67
GGCTATCACTAGCC	15	101	221	372	NaN	15	91	39	18	42	52	25
GTTGTTGTACTGTT	82	106	202	191	119	79	64	49	13	NaN	38	28
TCGAATTCCCTTTT	23	22	435	254	23	10	146	31	NaN	NaN	24	17
CGTGGGTGGAGGTA	144	NaN	203	125	119	NaN	38	36	15	NaN	10	7
AATACATGATAGGT	116	206	62	73	88	120	6	18	29	71	36	6
TTGATATGCTGAAA	36	105	330	206	82	23	54	25	NaN	NaN	9	34
GATGCCGGATGAAG	42	93	430	120	NaN	NaN	156	55	19	42	78	38
GAGTGAGGCATCCG	38	21	412	225	NaN	NaN	77	34	NaN	NaN	23	8
ATTGAAAAGGATTT	35	104	190	318	117	56	52	21	4	93	8	42
GTGCTTACCACTTC	76	12	206	285	NaN	NaN	161	47	NaN	NaN	56	23
CCTCAATGTGGTGC	9	52	269	367	40	NaN	268	92	13	44	126	98
CACGCCTAGTACAG	52	199	184	138	105	38	70	12	34	47	33	40
AACCTAGACAAGAC	99	254	59	37	102	85	41	13	29	45	31	5
ACACATAAGGCTTA	54	166	105	242	32	58	88	24	25	97	20	26
GGGGCGGGTAAAGG	NaN	82	210	374	9	9	214	13	NaN	NaN	86	48
ATAGTCGACCCCTC	53	244	39	194	242	126	54	23	17	302	26	21
GAGATAAAGAGCAG	56	323	44	74	149	48	22	NaN	15	188	NaN	3
TGGTCTATGACTAT	NaN	34	469	212	NaN	NaN	77	23	NaN	NaN	57	21
AGACCTTTCCGTCC	11	32	359	308	19	NaN	104	58	8	87	52	20
GGGGGTCGTGGTTA	NaN	NaN	139	475	NaN	6	499	15	8	NaN	216	147
TCTTATTGTTAGAA	NaN	30	296	345	16	NaN	86	29	NaN	39	33	13
ACTGTAGTGTTTGA	138	185	NaN	19	174	87	27	7	20	73	NaN	NaN
CAAACAGGAGTAGG	NaN	35	564	106	15	NaN	174	64	19	NaN	59	24
TGACAGGGTCGGTA	55	151	238	113	36	25	61	39	NaN	NaN	15	14
ACAAGGGCATGTCG	57	94	313	120	53	59	101	67	7	37	69	16
GTGCGATGAGTGGA	42	115	227	190	112	83	155	67	NaN	230	41	15
GCTTTTCCGATTAC	126	188	10	29	103	93	NaN	NaN	118	204	32	10
GAAAAACAGACTCT	102	160	91	73	93	7	28	NaN	28	72	NaN	15
GTATCGTTGTCCCA	28	56	319	227	54	43	141	66	36	51	57	16
CGAAATGTAGCGCT	17	NaN	401	217	NaN	48	244	63	NaN	NaN	16	54
TACTCAACTGCATC	16	69	278	273	NaN	21	101	13	NaN	NaN	92	31
TGTCAAGGCGCAGG	NaN	28	491	146	58	NaN	203	44	NaN	42	66	75
GAATGAGGCACTTT	NaN	48	303	277	NaN	NaN	122	20	NaN	NaN	41	4
GCGGGCAGAGGCCG	66	240	56	84	215	138	42	42	19	284	21	NaN
TGGGGCGGCACGTC	73	25	128	286	122	93	123	36	NaN	249	45	18
AACGTTAAATACTT	16	NaN	389	216	26	NaN	153	35	NaN	NaN	98	85
GTCGTCGTAAGGCG	31	NaN	319	235	NaN	NaN	160	25	NaN	NaN	8	41
GTAGGGGAAGGGCG	55	115	165	184	113	96	65	23	2	103	49	18
AGCGGGTAGGGGGC	38	62	216	259	NaN	NaN	124	17	NaN	40	46	16
TTCAGGTACTAGGA	81	180	96	81	79	39	72	20	27	96	NaN	5
GCTTCATTAGCACA	15	NaN	360	231	19	NaN	84	40	11	NaN	11	22
TTGGCTATTGTGGG	11	22	459	149	NaN	NaN	25	48	NaN	NaN	32	8
GGGGATGGGTCTTG	NaN	71	61	433	33	11	181	8	6	26	80	48
GCAGCGCGCAACGC	7	26	339	254	14	NaN	202	42	NaN	38	99	28
GTCCCCTAACTGTG	120	160	29	38	37	119	44	NaN	10	38	NaN	2
TCATTATCCTGGTT	NaN	39	377	201	36	NaN	184	21	NaN	40	21	27
TGCGGGGTATGGGG	18	56	376	168	28	NaN	157	17	NaN	85	30	38
TCACAGCTACTTTA	22	NaN	339	221	NaN	12	68	17	16	NaN	24	25
TCTTTAACAGGGTT	22	NaN	316	240	NaN	17	162	22	8	54	103	58
TTCCGCGAGGCGCG	NaN	32	223	337	17	NaN	85	31	NaN	NaN	16	4
ATCACCCCTCGGTA	6	6	204	352	NaN	NaN	187	7	32	42	34	19
TCTACCTATGAAAA	23	15	275	269	12	7	187	45	19	NaN	46	29
TTTTGACTCGCAGT	15	7	309	251	51	9	242	74	NaN	51	114	128
CCGTTCAGGCCTGG	8	37	245	299	NaN	NaN	179	39	NaN	NaN	110	14
GGACGCGTATCCGT	NaN	40	407	156	NaN	59	219	51	8	NaN	24	24
TAGTAACTTCAAAA	33	29	230	266	NaN	NaN	70	25	7	NaN	20	16
TCGTGGCACTACGC	43	109	184	169	NaN	86	201	19	2	35	87	35
ATGGTGCAGCGGAA	20	101	216	215	NaN	NaN	90	22	22	42	39	46
GTAGCTCCTTCGGC	84	235	NaN	NaN	87	179	362	NaN	32	99	NaN	NaN
ATTTGTCCGCTGCC	8	38	201	321	NaN	12	234	97	12	NaN	107	72
CTTAAACGTACCAC	3	104	184	248	NaN	NaN	185	12	NaN	NaN	11	12
GACTATCTCTATTA	85	146	95	60	109	26	21	19	5	119	21	NaN
AGATGCTACTAGGG	6	NaN	421	140	NaN	9	121	38	NaN	32	26	19
ATTCACTCGCGCCT	51	130	167	115	98	20	41	35	30	34	8	25
CTGCGACCGGGGGG	7	41	132	369	7	13	276	8	NaN	NaN	76	43
GTGGAGTGGTGTGT	45	112	NaN	282	50	121	312	78	45	108	69	49
TGACAGGGGGGAGA	46	40	202	215	NaN	10	93	36	NaN	NaN	94	69
ACTTTCTACAACAG	24	49	312	172	NaN	11	82	38	NaN	NaN	52	17
TGAAGGTGAGCGGC	12	124	168	223	16	NaN	207	33	10	17	21	18
GCTCCACTTCGGTG	10	64	275	218	NaN	NaN	121	26	NaN	170	66	22
TTTTACAATGGACA	41	98	194	153	152	57	43	21	36	83	22	21
CCTTTGAGTGCCAA	72	81	165	112	47	60	47	17	15	147	51	60
CACGTTAATACGAA	NaN	28	304	226	NaN	NaN	69	10	NaN	NaN	24	32
TCTGGTCTGAGTGT	93	132	68	61	108	96	NaN	NaN	61	332	NaN	8
CACTCCGCGACGTC	22	26	206	284	NaN	18	94	13	10	43	24	45
GATTCCGGTAGCCC	5	23	211	306	NaN	12	150	39	7	NaN	52	37
CTATCATGGGGGAC	20	144	36	269	182	70	204	9	30	323	105	88
TCTCCGGAGTCGAC	61	57	175	152	148	46	84	60	19	NaN	55	44
GGTAAGGCCAAAAT	8	27	252	261	NaN	NaN	78	10	NaN	NaN	9	4
GTTCAATGCCGGTC	26	25	196	275	NaN	28	58	4	NaN	NaN	40	30
TCGGTAATTTAATA	69	185	24	84	102	68	19	6	34	130	35	5
ATACAATTGTAACA	82	187	22	46	115	112	21	NaN	86	85	41	NaN
GCAGACCCCTCGTA	55	173	107	68	167	74	272	38	52	432	139	85
TGCTGACCGCTTAT	11	71	NaN	412	130	70	212	49	31	NaN	56	69
CGTACATTAATGTC	82	115	61	106	127	57	13	NaN	16	71	17	NaN
CCCCTATTCGACTA	3	12	260	247	NaN	NaN	126	27	NaN	NaN	36	21
ATAATACGATTGTG	43	175	12	174	201	78	159	68	26	179	169	84
CTTGAACCATTGTT	NaN	3	38	431	18	NaN	405	2	NaN	NaN	22	20
GCTCCAGTGTGGGG	NaN	NaN	333	181	NaN	NaN	132	60	NaN	NaN	44	9
ACAGGACGGACTGG	13	NaN	365	152	NaN	NaN	122	16	NaN	NaN	31	13
TGGTGTTCCCGGCG	77	187	42	29	109	292	48	5	18	86	12	6
GTAGCGTGATGAGC	68	199	31	47	101	40	57	NaN	19	48	11	NaN
CTGACATGGGAGGG	NaN	14	335	173	NaN	NaN	58	21	NaN	NaN	21	19
GGTCGCTACATATG	24	71	155	232	NaN	13	118	52	13	NaN	76	23
CACCCTATACTCGC	23	50	198	224	NaN	NaN	100	10	NaN	NaN	21	5
CCCATTTCTTACAT	16	27	250	230	16	NaN	92	15	NaN	43	18	31
GTTGTCTAGTTCAT	56	210	NaN	67	96	108	NaN	NaN	29	89	NaN	NaN
ACTTGTGGCAGTCA	95	165	NaN	NaN	118	75	NaN	NaN	31	225	NaN	12
CCGGGCTGTGGGGA	103	99	24	75	167	126	12	NaN	103	37	8	9
AAATCTTACAGAAT	56	243	NaN	NaN	96	68	NaN	3	15	31	NaN	NaN
TGAATGCTCACAGC	2	11	239	232	NaN	NaN	178	37	NaN	NaN	79	11
CCGGAGGGGCGTTT	10	15	204	269	33	19	102	27	NaN	NaN	20	8
CGACTTTTACCGTT	32	53	150	209	NaN	34	52	23	NaN	NaN	50	8
TTCAGCCCTGTCGA	62	96	103	106	32	33	78	12	9	173	NaN	NaN
GATCTCAGGACACG	NaN	14	169	283	NaN	NaN	84	37	NaN	38	46	22
TCCGGTCCTTAGCT	22	51	230	168	32	76	64	61	NaN	NaN	75	27
AGAAGAGCTTTGGG	43	26	290	90	83	31	28	31	12	75	4	15
CTGGGCTGTTGTCT	10	87	151	219	139	93	122	8	21	87	26	4
GAATCAACCGGTCC	66	110	92	79	17	53	35	NaN	6	NaN	18	6
AAACAAACGGGATG	7	61	228	183	NaN	NaN	184	32	NaN	87	14	7
TCACTAACACGTCA	10	7	215	242	NaN	NaN	70	10	NaN	NaN	22	39
TTCACCCCGCCGCT	30	70	181	156	13	19	29	40	NaN	NaN	27	9
GGGAAATCTTTAGT	NaN	16	242	212	15	NaN	89	9	NaN	NaN	44	22
AGGTGTCGGTTTGT	5	36	227	212	NaN	NaN	127	44	14	NaN	23	15
TACGGGGCCGACGC	21	NaN	249	181	NaN	49	85	41	NaN	28	64	32
ATCTGGCTAACCCA	33	112	113	144	NaN	99	54	9	18	NaN	15	15
GGTATTGGTGGGGG	NaN	37	186	240	7	4	210	7	4	58	138	40
TGTCCAGGTGTCGT	93	89	NaN	83	76	22	34	24	10	169	24	NaN
TTGAATACTTGAGT	51	130	NaN	142	76	86	11	8	38	125	19	3
CGGGACGAGGGGAC	37	172	4	122	9	92	14	2	NaN	3	7	14
CGTAGGAGGGTGCG	37	NaN	124	224	NaN	NaN	51	24	NaN	NaN	72	10
GCGGTCTATCGAGG	19	NaN	307	117	NaN	9	65	35	NaN	NaN	11	10
TACCGGCTACATGG	6	23	201	227	NaN	NaN	79	29	NaN	NaN	23	52
AGTAGTCCGTATCT	NaN	NaN	161	256	NaN	NaN	40	6	NaN	NaN	27	14
TGGGCGATACGGGA	15	6	187	225	NaN	NaN	98	30	12	92	84	28
CGCGAGGGGGAGCT	12	33	241	173	NaN	NaN	96	21	NaN	NaN	8	10
CTCTATTTAGACCC	NaN	37	122	270	NaN	NaN	111	39	NaN	NaN	44	41
CATATGAAGTGGTA	7	34	185	221	NaN	18	83	22	5	NaN	89	37
GGCGGTAAAGTGGC	68	85	30	122	43	54	31	8	18	51	22	NaN
TCCTAAACGGGCCC	41	119	111	84	17	61	16	10	34	NaN	4	5
GTTTCCTGCCTGGA	65	177	NaN	18	106	16	7	14	72	297	49	19
TCGTACTTCCTACA	12	30	156	243	NaN	NaN	88	19	NaN	NaN	78	34
CGTAAAAATCGCCT	26	13	306	87	12	NaN	105	55	NaN	39	31	60
TCTGGATTTTAAGT	27	NaN	213	162	NaN	NaN	146	49	NaN	139	63	13
GATTGCCTGGCATG	12	6	139	260	24	50	392	7	19	30	25	9
TTGGGTGCCGGCGG	2	28	134	258	32	NaN	279	27	3	86	141	95
GCTCGCTGTTGAAA	NaN	NaN	135	262	16	NaN	68	26	9	48	32	26
AAATGCAAATGATT	70	132	48	24	24	20	31	NaN	8	43	21	NaN
TTGGAGAACCGGAT	13	21	281	132	NaN	NaN	54	14	NaN	NaN	5	4
GTATTGGATAACGT	10	12	NaN	368	NaN	19	163	17	NaN	NaN	33	28
ATATGGGAGGTAAA	62	118	26	78	37	37	29	NaN	NaN	NaN	14	6
GGGTTCTAGGCAGG	NaN	NaN	370	55	32	85	2151	12	85	193	36	861
CGTACCACGGGGTC	14	67	111	200	NaN	7	73	7	11	NaN	28	36
CTAGGGCTGTCGTG	2	38	86	269	NaN	NaN	173	30	NaN	48	94	24
TTTCCTCCACTTCC	25	13	139	205	NaN	NaN	134	26	NaN	NaN	42	13
TTTACCGTTGGCTG	11	21	235	163	10	50	77	NaN	NaN	NaN	25	22
ACGCGTGTTGTCGA	31	14	159	170	NaN	NaN	158	27	NaN	NaN	39	36
GTTGCATGACAACG	39	72	92	126	132	46	85	25	28	99	50	30
TTAAGGGAAGCTCC	49	93	83	77	43	75	9	NaN	NaN	38	12	8
TGGCAATTCGGGCG	NaN	16	208	172	22	25	166	10	NaN	52	40	55
GGACGCGCGGGGGC	4	17	133	242	45	3	384	15	13	23	109	64
TTCCGCAACCCTGC	NaN	25	277	99	NaN	NaN	34	11	NaN	NaN	4	6
GGGGGTCGAGAGGT	28	NaN	105	201	11	72	221	44	NaN	68	78	42
TGAAAGATGCGCTC	27	8	131	181	NaN	NaN	68	15	NaN	34	43	27
TTGCTTATGACACC	55	126	21	52	159	100	22	NaN	93	322	52	8
GGCTGTGATTAGTT	11	35	135	197	NaN	31	10	14	NaN	NaN	10	4
TCTAATTGGTCCTG	3	NaN	276	97	NaN	14	54	16	NaN	NaN	25	8
AAGGTTGGTCAAGG	NaN	13	186	173	NaN	NaN	42	21	15	NaN	14	17
CCGGGACGTCCCAA	NaN	63	181	121	26	11	38	27	NaN	NaN	58	13
AAAATGTTGCGTCT	27	47	173	97	19	37	14	27	4	40	36	6
CATTTTGGTCAATC	5	71	82	193	25	36	57	26	NaN	NaN	25	20
TGTGCTATATTGCA	27	13	116	179	23	NaN	106	27	NaN	NaN	55	29
TTGAACTCACTAAA	19	NaN	162	160	NaN	NaN	86	27	NaN	NaN	18	41
AGAATCGTTTGGAT	5	26	198	147	NaN	NaN	40	31	NaN	NaN	42	13
CTCTCGGCAGTACA	39	156	8	51	15	41	40	6	16	43	16	15
GGCCGAGAGTTCGT	60	114	NaN	41	110	10	NaN	NaN	77	173	NaN	NaN
GGGCAGTTAGTATG	15	32	127	177	NaN	NaN	167	51	25	NaN	150	81
AAAAATTCGTACAA	28	3	220	77	10	NaN	108	4	2	9	49	48
GTTTCGCGGGGGCG	4	NaN	128	202	NaN	28	149	11	NaN	NaN	37	41
GCCGACCTTAAAAA	31	46	113	117	18	62	49	23	NaN	47	28	8
GTGGGGGTGGAGGT	NaN	57	121	158	8	35	111	31	NaN	20	14	10
GGTCTATGAGCACG	43	145	NaN	31	84	84	NaN	NaN	42	112	NaN	NaN
GACCATGTTATGGA	22	14	160	138	NaN	NaN	22	44	NaN	NaN	19	11
ATCTATATACCCAA	13	45	111	163	77	NaN	143	34	NaN	NaN	25	12
GATTATAAAAACTG	47	107	53	32	95	72	7	NaN	24	236	NaN	NaN
CGAAACACCCAGTC	NaN	16	163	166	25	NaN	48	14	NaN	NaN	7	18
AGACTCCCAGTGCG	NaN	66	156	109	53	13	159	69	NaN	NaN	40	15
ATTTGCGGCGGTTA	21	NaN	107	168	99	NaN	135	10	31	167	48	34
GGGTCCTTGGGTCA	15	NaN	144	152	NaN	15	94	2	NaN	NaN	12	8
GCCTGTGAGGTGGA	5	35	170	126	NaN	10	49	12	NaN	45	88	27
TCAAGCGTAGGGGT	NaN	20	184	128	24	32	91	32	NaN	NaN	28	15
GGGGAGTACTCGTA	NaN	61	27	209	12	17	376	6	16	78	181	225
GGGAGGCGGGCTGT	NaN	7	141	163	NaN	NaN	76	23	NaN	NaN	12	15
CGAGGATTACACGC	26	29	124	116	25	25	86	26	20	NaN	66	32
ACGTTGAAGGTGTG	41	44	51	115	NaN	NaN	73	32	NaN	NaN	50	11
CTTCCTAGCTATAT	25	78	36	125	15	44	57	9	8	44	NaN	14
GACACTCTGTTCAT	NaN	24	147	144	21	NaN	42	35	NaN	NaN	4	9
AGGAATCGGGAATG	NaN	NaN	197	104	NaN	NaN	59	20	NaN	NaN	46	23
TTCCAAATAACACG	47	86	51	25	55	36	NaN	NaN	32	48	18	NaN
CACTTGCTGTCGAT	7	24	113	166	NaN	NaN	73	20	19	NaN	21	34
TCTTACAGACCCTT	NaN	14	120	167	NaN	NaN	25	7	8	NaN	26	15
AGGAATATACCGAC	10	40	101	138	18	NaN	170	9	NaN	55	98	19
GTGGTTAATTGTGC	NaN	34	145	113	19	NaN	52	21	NaN	NaN	26	29
GATGGTATTATCAA	13	14	98	165	NaN	NaN	67	18	NaN	NaN	24	12
TCTTTTGTTGACTG	51	100	17	NaN	37	54	15	NaN	NaN	NaN	10	13
GCAGGACCCGTGGG	13	21	111	143	NaN	NaN	87	10	NaN	NaN	21	18
CCTATCCGACCAAC	14	43	85	132	NaN	NaN	91	8	NaN	NaN	15	11
GGGCCTGAAGTTAT	NaN	2	173	106	NaN	NaN	56	10	NaN	NaN	71	24
TCGAGTTTGGGAAA	NaN	NaN	126	143	NaN	NaN	83	21	9	NaN	32	9
GGGCGGAGTGGACC	9	31	98	140	NaN	NaN	133	37	NaN	NaN	46	51
TTATTACGTCAAAA	10	26	119	126	9	20	69	9	NaN	NaN	27	4
CGAAATACGTACGT	NaN	57	110	95	NaN	NaN	24	5	NaN	19	16	18
AATTTTTCAATGGG	NaN	59	150	54	18	30	57	19	8	43	38	30
GGCACGGAGAGTAA	NaN	13	85	166	NaN	NaN	77	14	16	NaN	31	13
GTCTGGAGGAGTCA	32	116	NaN	25	101	79	10	NaN	36	35	NaN	NaN
GGTCATAGCTATGC	24	NaN	56	138	NaN	NaN	59	25	NaN	80	11	13
TCTTTCTTGGCTCC	32	91	15	43	206	209	59	2	39	89	21	14
GATAAAAGGTTCCA	40	80	50	NaN	16	34	NaN	NaN	NaN	38	17	16
GCGCCGCCATGGGA	NaN	NaN	194	58	NaN	NaN	81	13	NaN	NaN	17	9
GCGTGGTAAGACAT	NaN	8	50	177	18	NaN	9	12	11	NaN	5	14
GTCCGTGTCAACGA	4	24	136	93	8	31	161	75	NaN	NaN	83	68
CGTTCTCAGAGAGT	22	NaN	92	100	22	7	13	6	5	40	9	36
CGTAACTGCCATGG	28	40	91	47	48	17	12	NaN	NaN	44	10	11
TTTGAATTCTTTGT	12	22	89	117	NaN	NaN	29	15	7	NaN	32	36
CCTGAACTTAGGCT	NaN	26	180	48	11	NaN	81	8	10	95	26	22
ATCAGTGTGTCAGG	NaN	NaN	152	80	NaN	NaN	88	11	NaN	NaN	50	26
GTTGCCAGACGTCC	5	34	131	80	13	NaN	18	4	NaN	NaN	11	3
AAAAATCGTCTGTG	NaN	18	129	96	NaN	NaN	51	24	12	NaN	13	6
TCCTTGCGGGACAT	2	17	79	137	NaN	11	114	9	10	34	31	21
GGTTGTTACTGATG	NaN	NaN	127	98	NaN	NaN	9	12	8	NaN	21	19
TCAGCATGTAGTGT	12	114	NaN	54	32	18	59	7	36	37	12	20
AGGTATCGAAAATA	29	108	13	NaN	28	11	NaN	NaN	10	55	NaN	6
TGCCGCGTTTATGA	NaN	NaN	67	144	NaN	NaN	42	4	NaN	NaN	15	19
GGGGTGCCCGGTAG	5	NaN	57	157	11	12	90	5	15	NaN	55	37
ACGTACTTGGCAAT	25	15	28	122	NaN	NaN	84	33	NaN	NaN	13	4
TGACACGGGCAATA	18	10	60	120	16	NaN	41	14	NaN	NaN	13	21
GGACCATTTAGCGT	5	NaN	106	108	18	NaN	69	20	8	NaN	45	49
GATATTATTGCGTA	8	NaN	86	113	NaN	7	36	2	NaN	NaN	25	21
CCATCCTCCTGCAG	31	30	38	68	22	31	15	17	18	68	NaN	NaN
AGGCCCGGGTAGTA	12	5	109	82	NaN	NaN	45	15	NaN	NaN	15	10
AGTAATTTGAACCA	NaN	NaN	126	80	NaN	NaN	89	23	NaN	NaN	19	17
TCGAGCCGGGGCGG	NaN	24	40	139	NaN	NaN	68	5	NaN	NaN	11	20
CTATACCAGCGCCT	2	11	133	76	NaN	NaN	21	3	NaN	NaN	48	7
ACAACAAATTGTTT	38	25	21	59	19	26	NaN	17	31	65	17	NaN
AGTCGCTGTCGGCC	16	12	73	93	24	NaN	80	27	NaN	39	32	10
GTGGTTTTTAGATC	NaN	NaN	74	115	10	NaN	46	5	23	NaN	60	29
GGGTGAGCGCAGCT	6	NaN	85	107	NaN	NaN	66	8	30	118	53	34
CAGTGGCAAGGGGG	7	63	30	84	45	20	8	NaN	5	114	NaN	11
ATAAGGGCGGCGTA	5	NaN	112	85	NaN	NaN	61	7	NaN	NaN	30	21
GTGGGGGATCCGCG	NaN	5	20	157	NaN	NaN	59	4	NaN	NaN	21	30
AGGCGGCAGGTAGT	10	12	129	57	28	NaN	56	8	NaN	NaN	12	25
TTCTTAGTATAGTT	9	NaN	72	102	14	NaN	12	25	NaN	42	5	17
GAAGGTGTTTTGGG	10	NaN	92	81	NaN	9	15	8	NaN	NaN	20	16
CCCAGAACAGCACA	4	NaN	124	61	5	NaN	26	19	NaN	45	17	28
GGTCCTTATCTAGT	17	59	NaN	62	38	12	85	NaN	50	173	6	6
GTATTATTTGTACG	5	33	89	59	19	10	60	6	NaN	NaN	50	9
GTGAAGATTCACAT	NaN	NaN	76	88	17	NaN	63	4	NaN	98	16	14
GGACTGTGGGCGCA	5	NaN	77	89	NaN	NaN	73	26	NaN	NaN	10	20
TGGGGCTCTGTGGG	NaN	19	99	57	NaN	NaN	81	29	NaN	NaN	21	7
CTCCAAAGTGCCGG	NaN	NaN	147	24	NaN	NaN	11	5	NaN	NaN	65	31
GCTTGCGTTGTTGA	NaN	NaN	115	44	NaN	NaN	44	6	NaN	NaN	8	7
GGCATGTGCAGGGG	NaN	14	48	98	NaN	NaN	22	2	11	NaN	21	28
TGGATATTTAAATA	NaN	NaN	75	74	NaN	NaN	46	11	NaN	NaN	28	13
TAACTCATGAAAAC	10	8	78	61	NaN	9	39	7	NaN	NaN	14	4
TTACGCCGTGCCGC	NaN	11	64	80	22	NaN	102	6	10	NaN	34	30
GGGCCCCAAAGATC	29	22	22	32	15	38	NaN	2	41	129	8	5
AGGCCAGCAGTGAT	6	4	82	58	NaN	NaN	30	21	NaN	NaN	10	9
GTGCTGCGCTGGCG	NaN	58	12	63	60	31	51	NaN	NaN	72	11	8
GGGGTGGGGATGCC	NaN	71	10	43	41	15	42	NaN	9	76	31	7
GGATCAATAAGGAG	14	24	42	42	36	NaN	11	26	7	86	NaN	NaN
AATATGCTAAAGGA	11	11	64	48	NaN	NaN	18	15	14	NaN	19	15
GCCGTGGGGGGGGT	NaN	NaN	74	67	NaN	6	49	4	NaN	NaN	16	4
TTGGAATGGTGCGC	NaN	NaN	66	73	13	13	17	10	NaN	31	22	8
GCTGGCCGGGCTTT	2	NaN	43	83	NaN	NaN	30	35	NaN	NaN	13	20
GCGGGCGATGTGGG	NaN	NaN	84	54	13	NaN	97	5	NaN	NaN	4	19
GATCCACCCCTGTT	NaN	NaN	86	49	NaN	NaN	9	21	NaN	NaN	9	13
TTGGCTTTAGCTTT	5	13	69	48	14	NaN	25	12	14	NaN	19	7
GGGGCGAGGGCGCG	4	45	NaN	58	31	8	76	5	NaN	NaN	11	31
AAGACTTCACTCGT	19	48	NaN	11	32	46	NaN	NaN	33	90	NaN	6
TTGCATTAAAGCCC	8	8	58	49	NaN	NaN	12	8	NaN	NaN	22	5
GGTATGGGGTGCCT	7	9	NaN	86	22	NaN	75	34	NaN	NaN	9	4
GGTTCAGAGGCGCG	8	NaN	26	61	NaN	NaN	25	10	NaN	NaN	7	7
TCTCGAACGTGCAC	NaN	NaN	60	36	23	NaN	30	3	NaN	NaN	8	10
GTTGGTAGGGGTTT	NaN	NaN	25	59	12	NaN	29	2	NaN	NaN	18	7
CGGTTAAAATATTG	NaN	24	21	38	NaN	13	13	3	37	124	10	NaN
GTGTAAGAAGAAGA	NaN	NaN	60	23	NaN	NaN	36	16	NaN	NaN	25	3
GTATGCTTGCTACC	10	NaN	23	33	NaN	NaN	10	3	NaN	NaN	6	32
ATCCAGTTAACAGA	3	7	39	36	18	NaN	71	3	NaN	NaN	35	20
