# Supplementary material for: Cancer cells exhibit clonal diversity in phenotypic plasticity
Source: Open Biol. 2017 Feb 15;7(2):160283. doi: 10.1098/rsob.160283 (PMC5356442; doi:10.1098/rsob.160283)
Supplement: Empirical data for simulations [file rsob160283supp5.csv]

% Growth Rate (K	/day)	Log2 Epithelial/mesenchymal ratio	estimated cell numbers at day 0
0.263360932925665	-4.34055241163526	5107.99644885284
0.329091829863689	0.854246564391214	117601.677459443
0.174333650006938	-0.098412349843161	1263.44528980462
0.1838177598307	-3.46685366424264	1069.20112110618
0.263840474176483	4.11818068454971	87068.0949455021
0.241422184087647	0.71180408973649	6514.47679687583
0.212146074653243	-3.01184532720239	4421.12217888348
0.18232419840622	-3.61830986691128	1039.6728217114
0.184407571319792	-1.72156693630212	2654.47684739646
0.225628018371962	-3.58564136921567	9888.33152987822
0.210195270243343	1.38743400524425	1317.6690676589
0.240776385211019	-4.45990008260849	28699.9273493008
0.249197372156274	-4.6787261680791	24726.0988269278
0.29545520189345	0.771475371294185	10508.5417292677
0.197650749475236	-1.11337807841751	1761.31587498034
0.312115770105302	-3.87090131191769	75313.3710077392
0.268520416736024	-3.83961470713213	10328.0384358107
0.139336060632762	3.46626261524786	2288.37309899927
0.308736953564149	-0.904592000860286	95208.3120910391
0.253452592852435	-0.838706152527271	22277.8991567412
0.271958646319498	-4.12922509560353	32160.3795155715
0.233358064961999	-0.174599387689191	943.430419515024
0.25934483485457	5.11913482201095	13781.0238967071
0.163458996505424	-2.44942940742665	5569.37387973604
0.293835741881158	0.283240444715917	48445.1170032875
0.167473131751206	-2.91464737732831	473.415919011647
0.154889359736898	1.29892688350056	8730.30703304165
0.227374562122194	1.59658296422221	6176.50006413938
0.103835069579629	-2.99225906983454	567.671562159632
0.300611180253638	2.41418462480741	27139.8506745541
0.189266697831589	-2.44175883976231	6966.52528295236
0.30384203245044	1.30983508749749	55900.7492312969
0.222298815906862	-3.53464137848555	1062.26744883165
0.292520693377168	-3.85483176723975	38993.5635777694
0.199437162518449	-3.32144992020126	599.501692578978
0.2551377050237	2.93526442606945	7115.38685986068
0.273389208275258	-2.74729233380984	1035.41639727983
0.248514162037874	-4.7963396990412	17987.0266110125
0.268473332877918	-2.69381422889971	26191.8265575222
0.178055204024833	-4.35813711679094	669.496516017365
0.253583771847462	-0.707275395576677	3043.23295655085
0.21017260668141	-2.83168607923968	350.846013774623
0.20539154240355	4.63274571426605	13496.0723212518
0.212445747345741	-0.234972050399593	772.186321803117
0.266020464094778	2.91820137178931	10750.5584981855
0.280857797846508	-2.70108506464706	10950.2373018019
0.283095965441793	2.08952564971307	2678.32090274795
0.236225009554743	3.72935991496312	7543.62171760872
0.214133372260838	-6.22404479293645	733.364934960053
0.226936272783084	-4.24562144630437	2834.39675687993
0.232701893262759	-4.42769248038937	1865.8313887597
0.267601480244683	-1.14112614905098	46715.85445399
0.217542318623908	3.92278550572954	1158.06321006982
0.264229584262565	-3.89893274547553	1505.7277642462
0.172161074155936	-1.09414593550077	3969.27377109064
0.178619065914538	-0.277028472041397	1730.660395987
0.147757842539231	-3.01528738084663	2315.45775213678
0.246505905696329	-1.53290774441384	332.452847741287
0.209423514224743	-0.0789912453851992	5259.45130896793
0.290886874175173	0.743486598542193	15196.9171256125
0.124842471404436	-1.84938054638202	1368.30982653039
0.192999198314699	4.23785140188626	1313.25089677994
0.240488530381732	2.61869647411506	11444.4501776054
0.225252863222425	-4.01470571152188	513.752495462085
0.336169226502518	2.07309046868035	316.161064977062
0.321863640324076	0.0778678259516303	649.501101818253
0.256787267710994	-3.65752004183297	18044.4327095093
0.28473317268538	-2.76636584169917	42641.7698111667
0.195937244365393	-2.28529978488602	2082.5327063032
0.185322742863356	-3.86769036571351	1143.55205772163
0.247047636761501	-2.93637263412036	1496.82834158714
0.288626061665705	0.575418774651744	17183.0685541945
0.274069535353117	-3.92926503909463	22313.8410284002
0.218299504553251	-4.40538683108561	703.67037831554
0.293285334020575	-4.56976545943386	78722.8060206887
0.261113271479019	-5.31760144755485	9396.44653449946
0.236600239353514	4.97436811051168	3786.00854784101
0.218086324521568	-4.62482527339666	6204.22907170167
0.235704146523463	-3.70467839422088	6035.30918899007
0.2483409832203	-4.14967708227561	18722.0445116713
0.219833423635103	-4.68421091337979	790.628533475015
0.343559776304101	-3.99265970138282	317.161355110255
0.273210042262192	1.41188264881189	16246.6198980109
0.245486723802101	-3.37579637627167	923.629706349674
0.207210462268503	-3.56573030892166	560.094640093868
0.228031074755511	-1.92524401361864	725.135454630587
0.214667070954124	-1.8979696606406	5358.95358600907
0.231239247281122	-3.24124610329958	989.819077665818
0.148753425921851	4.22422490695011	2222.29319508823
0.177057727405411	-3.29507877175344	713.437604556909
0.196714113595663	-5.541577785653	2279.82075010475
0.284095311049712	1.59918859095978	16069.5029660005
0.182907676790155	-1.99732216628304	363.794904831297
0.266195181478227	0.811004772039275	46845.8935379344
0.223275499168128	3.66783854942738	6803.67606371861
0.200261998176816	-6.16850823459253	4307.02112299841
0.322805469026145	-3.53043505538718	65017.4235732314
0.27525853971404	-3.94668363444202	9385.7860154679
0.297246258457709	0.444220619749964	38894.4543444677
0.272911760951677	-3.86317704181073	5056.24587267949
0.278493626675963	2.4798497570419	5807.44765838724
0.243289056096055	5.43977129741325	3141.82124902037
0.294239255234752	-4.09848512668876	2459.39173894599
0.147656716198106	-3.35650450663033	1458.42737664599
0.22501254567681	4.46749051482808	1089.71217114115
0.245853516812503	-2.1672715886365	273.986701248622
0.189036507390503	-2.89632374635786	379.049901918777
0.192556478749062	-3.38905323402888	870.699111012114
0.214964238660864	-4.02403569956256	240.615618859276
0.241031908747047	-0.270042275179288	783.179561015826
0.303685133876045	-0.965614023917149	98820.1233903678
0.190524858939091	-3.05460909013919	444.344755060102
0.228681734300846	4.85240296509291	2989.64091748283
0.162777971262774	-1.98783579629001	117358.902302629
0.28299929806325	-2.26677482748967	12799.5461931943
0.161233289246478	2.29959046674772	1389.87717296741
0.264048920755283	1.85458633421234	5086.21300455342
0.23811445176693	0.274031633056607	2156.93491350419
0.209790429797678	-2.68761704533178	380.070662250218
0.243806822964628	0.854447036600111	31871.9081703898
0.123144330642159	0.355057586174052	586.145843995802
0.244473966967838	5.24690914728044	26695.1225455433
0.204448389061225	-3.69760800127899	515.947289968313
0.227159140910797	1.97716604559388	5175.23080857765
0.170528906677655	-3.30135530451155	1415.77253211435
0.225369930056002	-2.11062690138228	3066.13277238225
0.257141521400236	1.08940123330081	13956.9586827788
0.248632029874858	1.0868069817911	8205.32903093145
0.293941402068988	-1.10331880392463	101822.075240823
0.242776143481344	-4.3384637468023	527.516786230223
0.168278109850204	-2.6282410762251	274.276278201583
0.25093622272587	-4.30215952945921	5496.50256636494
0.286784468791546	1.9602222165346	54205.5182937895
0.143220477547404	-3.22502565264784	1072.24404277978
0.257642182498779	-4.08497928176424	20318.6996497416
0.298085281829002	-0.927551006556028	106876.06889121
0.209976511949429	-3.39174482750372	6166.43092846348
0.158953728921759	1.35150042327561	492.172791810795
0.307943846815007	-1.00317181162059	92555.2218735282
0.228917881575855	3.32455571680669	11276.1172683873
0.221298520165948	-3.38922233608071	1801.09302200241
0.279779532883007	-1.3685933742986	6431.45181706749
0.22721456905142	3.3483640915328	14022.7090608244
0.132215975889229	0.528493746407696	568.267224610439
0.15870935521762	-2.2335968438412	1017.39789561756
0.296455239012077	3.41936844094003	88806.0392525456
0.250150537547218	-0.444794582211615	804.775541331769
0.236623283037322	-5.19935968667654	8997.13682866686
0.233401100060356	-3.77766286731578	11734.9574395018
0.218870096625593	4.07844490469008	658.916079268058
0.210448779125891	1.32409701608635	1700.13005189158
0.15518181236075	5.6298878832918	1889.12871789178
0.181753463782673	-0.0458542950824586	3298.49846960965
0.296598715939438	2.4304342095729	9786.89112792561
0.174030488151837	0.778124279919366	458.07511545121
0.219189698895757	-2.81390858962096	2419.28213511606
0.236397927763102	2.36498719649848	6301.04767892854
0.158647280122813	-2.90352538413012	576.843620603192
0.261271272002532	-1.30182860358626	4151.77425878557
0.22105294339972	-4.8245396792963	1650.97133164682
0.210852554821736	-1.2338573803291	2702.29416763729
0.238276750927084	-2.23298272668019	214.543633093089
0.316134319196903	1.95082392757133	331790.45245127
0.221955020644294	0.00482401828221257	5900.79583395148
0.272647818168035	-3.69799392474195	873.213471218325
0.269798347658903	-3.73162901742348	6736.42992779097
0.232758717786768	-1.86302847766189	121.924049531869
0.20076522548215	3.13585257955047	2991.44593060182
0.25233978396881	-2.895080035407	7862.4902497047
0.234233235580457	3.81804049652117	416.820117920667
0.300579591411615	-0.747111924124484	91960.8833989112
0.311271935289512	-3.52714088208876	126760.047071493
0.253764191190661	-4.29428612430205	7912.65382038193
0.142193040711549	-3.22317975547289	851.537024481939
0.222400872179601	-2.88773895247251	1107.478338327
0.241470475842914	-3.0060714611796	2134.61475024163
0.249002574218933	-0.568310027725406	7751.48254730244
0.254454651890921	-4.76072240155652	15332.6805214611
0.134316115027578	-0.607880548505313	1746.29286901959
0.196402924185077	-2.88661129965625	768.118751290015
0.205697943540658	-3.83540901941376	3467.39671018927
0.235405214618548	0.711452179707957	4043.46458094538
0.241810439912104	-1.48821190772108	172.918394165843
0.233539591610276	-4.21554927268688	27426.1987999539
0.274658402800175	0.129762261040968	8368.47656821604
0.202035276114454	-3.6248489832557	3060.18762574613
0.298468721175459	2.58413363755749	1007.60700141869
0.224766908423143	0.432912337588105	5369.62287945815
0.305824243681195	-0.172558926140448	19407.4212896772
0.292479620351689	1.08955890896979	173800.962105617
0.252880847241086	-0.499289276612796	17073.8532883911
0.274556959937284	-4.43412002845895	363.456134481859
0.181043352230647	1.16960272327558	997.571009478944
0.154752795359125	-2.87839751768124	933.959662195793
0.280624607962178	1.25288450276359	56162.5794301818
0.140632707724204	0.0593867529786778	1069.03857390703
0.285149391060513	-1.15749497057306	22434.644435168
0.27286884136566	-4.47995145664539	9781.79633578206
0.20776356844277	-3.41008559755067	2008.65453844981
0.278260331344484	-3.04171717838337	14388.7142169935
0.129801533722674	-2.35637215533379	689.54743746231
0.249060004712429	-4.38651805188352	25381.0894195742
0.239197821765263	-1.70747146672246	183.977116478018
0.263033763447423	1.18841990983441	26903.7170400021
0.229954681265121	2.05417586837295	6897.12592902472
0.325994607812834	-3.00255303958066	1516.59268066138
0.261136984790919	-4.0457748606176	3208.27743412526
0.139743695861596	-3.86833932564865	642.055531134685
0.234269692344321	-2.00633700610178	239.584564742017
0.247189424319584	4.25592289812885	2230.54732525675
0.272528025099755	-2.64714925673259	1896.692128003
0.211402731869734	1.35641484864005	6046.57287866473
0.226945661228308	0.183393297399864	13957.5462543983
0.27610342074752	-1.95257941590385	1084.43052670862
0.281152967329031	2.54962474119595	35034.7136491683
0.195292400225571	-3.38612286090664	3475.21601333544
0.281723935937741	-0.787563734891875	110785.974960259
0.345790520185572	4.19128497440921	136659.115602663
0.158885899112781	-3.0009683769023	943.913552220983
0.23185747583067	1.49662648252517	7439.02947074257
0.24313713717708	1.43333223596317	11753.1514914594
0.131097622054223	1.61227216584075	933.519118445658
0.189793746306718	4.08996615471139	621.10664420592
0.27254709836695	-6.51323437265785	4531.35870468967
0.325821224567411	-4.6460178416688	89427.5623124408
0.322970842906331	-5.01347712306126	43907.5010392387
0.234978599433422	-4.12727013425826	15980.419618189
0.300260999240949	-1.48861644104977	3727.78398282584
0.240691945835052	-5.10384143361419	3085.7315532971
0.091880922002065	-3.18829662046257	1661.3515694053
0.259321724327162	0.776580261962299	14438.3483733902
0.317330237923218	4.72119933651288	67279.4056408032
0.292230370516051	-3.87460321654092	36782.2093965858
0.269747619379413	5.25639484717018	9204.29169042966
0.201428057754154	-1.81030631017905	164.346585462195
0.208367845936058	3.26426756935806	3574.46120473619
0.275102753613575	3.93904317316416	18408.1733825793
0.260704309220159	-3.54980444253394	223.87079869878
0.269765965721811	0.0614231323197125	24389.2752017114
0.238345217792919	2.86060855111176	19854.4058488232
0.17626619492588	1.53131994796923	3032.40004685063
0.23598607724764	2.92140234798439	2493.42858806821
0.27290591018108	0.450960611757626	4843.36901779322
0.203488765745244	-2.5088527193284	1516.63119915816
0.179379414996908	-3.87122929602796	709.092995746058
0.248606299936469	-4.06734520685389	6069.86929039872
0.201017226107463	-5.70536564077655	1498.34701315742
0.11714092396636	-0.415839349451846	8152.82272637295
0.218710513556362	-4.16357133314928	10645.9090968717
0.264412201861204	-3.80936471461878	39106.074452151
0.195121335731383	-2.94657052319454	709.902422687269
0.245698526618715	-0.152799677655607	56500.3476682092
0.207697176228176	-3.61006689442325	471.345866687324
0.185804274404258	-0.637385109535901	1725.48095778054
0.177561457041738	-3.89414028640661	1329.80787759551
0.195233810432446	5.32726370170418	33698.1443023966
0.161195017537836	-3.19071187889334	811.145138444032
0.190118913905032	5.28876494788459	34482.4005990579
0.247377595271377	-4.20932426393432	2122.55621342777
0.282230746123155	-4.81134771304896	842.710766550696
0.208613022053763	2.91550733650738	2058.56071231639
0.173340712446012	-1.233824965223	309.72511674785
0.226472995959598	-2.40587511257156	291.882224875875
0.234062128139031	-3.5197077334912	1745.38614633035
0.291371264162855	-1.11894720796972	21615.1657192009
0.250042185006935	4.02979355553317	14645.5355727458
0.171573683629631	-0.24859321801853	940.951208508551
0.278566482407506	3.24111299419829	156.48650796358
0.246294818334837	-3.92990276620851	5792.69334806054
0.255921236648103	-2.62575338769261	125561.516515921
0.174701544463683	1.10848654245229	682.413029893361
0.135015948498421	-2.86094986978597	743.856012584661
0.303381074788619	-3.24400049075584	12201.6049613064
0.326056327845193	1.18073712981606	109826.241446402
0.288933513671704	0.509995450447809	32607.9881113257
0.186792371684333	0.00113238039239128	3508.36534615042
0.222376884121925	1.02422733635774	4767.15706752137
0.166224732660095	3.21947499460616	952.839362917546
0.239419451379893	0.499617647942617	23175.4848404253
0.169001885415952	-1.74165545772333	2231.08361489025
0.131027591858766	1.66034789042484	771.801233130666
0.220122408187682	2.42546605833238	25253.6729896354
0.28872817971553	-1.3257001630532	120651.761922677
0.241558504693908	-4.88541972433666	3339.18354202805
0.23116856897907	4.04290635864095	1265.21845007408
0.265867400176065	-1.33790693515996	27330.6889230664
0.286235724972563	6.31418240392827	13089.3015456825
0.302719603608749	-3.12599491483024	463.599645239183
0.188426398866219	0.126628316354829	2329.99309789693
0.193299455351005	-0.71272527573428	4905.83417445809
0.254605577669381	-2.54479869284653	258.954879372311
0.240779188979901	-4.44235866878748	3704.68845888199
0.19515755367895	-0.1026152603736	6687.69984085889
0.256964746393788	-2.9363067641345	179.507973331392
0.209952390404461	-3.67898208889971	663.970552450562
0.218521380612441	-3.21409011936433	2785.65223046345
0.426243073784128	0.348501467356751	18906.2353853256
0.288079265083499	0.683899561937899	42726.1686212899
0.28501327048722	-0.856714744192975	33502.7622577949
0.228948678100915	-5.24904800465327	4006.93951392328
0.249524868547479	2.28551128065969	4734.65917146059
0.271532639206818	1.40528897299578	9150.1572007888
0.259921828444324	0.0219422300625286	75277.5933735418
0.194361242522711	-4.51163311482489	937.951444322115
0.21876694739287	-4.17901510014672	1373.81305912737
0.315412549241213	2.17813749126679	571338.351391096
0.298528356458332	-1.35675391650061	11346.4095488392
0.215581363721168	-3.42426796055296	842.204229495031
0.203356218206211	-3.1601270186624	1654.05275640669
0.15156437743068	3.51950689273739	617.295529568234
0.170927497913114	-0.467783534439115	5475.02790840305
0.2200463411068	-1.53203145814245	824.629736798436
0.143787348039446	3.06906304746166	1442.69652377889
0.234153080961615	5.5669708028343	6615.30722478648
0.252315822258491	3.11435968738433	1423.09823045239
0.322368436308852	-0.856415662928115	75792.6217414803
0.23840492701271	-2.18264760287786	4445.08286229358
0.196075835370338	-4.28001552024782	602.064055739908
0.280922664655737	-4.92007070241815	1199.97335801684
0.27368801843394	-3.16709438987988	4104.59026540308
0.222000786125178	-3.99204749981186	917.234912620115
0.224516740699785	-4.9053101038244	2261.08486111548
0.246680128287608	-3.15703739664874	289.602277514153
0.185258184865007	0.623803603373463	3722.80402198733
0.269895686529868	-4.16925616328063	22759.0616997942
0.282440981940827	0.470708854875693	3066.88969082587
0.182032949135368	-3.55775870255947	3391.40014970144
0.25296671437409	-1.72229643631544	413.161551129517
0.296461067530103	-1.51581327913146	36914.0883661428
0.320308771644328	2.18069305449497	291463.573506415
0.292021626338852	1.83118503959566	13747.3676582051
0.287369043891061	-3.30143711033041	13764.7992779164
0.148929421856249	-1.23397292368659	815.583279538286
0.236112539823667	-3.00401246751409	501.382899580175
0.336839324136911	-3.15704903316674	23327.5655834681
0.309890173279269	-0.947977278109428	32661.6070193843
0.236302993823431	-2.74342755702206	1832.14522288981
0.198128134749942	0.798549102713165	1763.10206171586
0.312520807227245	-1.00327070308786	81174.9926386777
0.227997834506231	-2.10750834204432	306.427963186327
0.21491715221111	-0.640832822706327	7688.61670554598
0.256245314915498	-3.18388166648487	6198.12220612114
0.162293061547076	1.30081085388183	314.446577908782
0.273700727212816	4.95186222906724	110054.488041642
0.143012841036699	-4.27908117452929	973.966078089529
0.307394707047929	-3.07309796619352	11081.209665511
0.289192524834089	-3.77506873031599	169.484730688472
0.176832047034058	-2.30222469908525	373.864867301893
0.128747472985813	-2.91766863414015	762.121706977774
0.208826438534266	-3.60440489936271	11565.9832094081
0.19335894513933	3.88895501826187	10133.8133496967
0.233670755788876	-4.33847827256429	3008.89106360226
0.338984722347914	5.50370881627939	470083.380862386
0.314019866479575	2.96414113493558	5799.52362688257
0.180662088660941	1.68545978313835	825.884437184448
0.199246425338147	-2.35988322153879	475.768581362192
0.129316370739979	0.42107121981268	1621.13854428392
0.147497513651638	0.0855947085886242	10026.1854915293
0.218796842897373	-1.77827919940927	913.314073813414
0.234455714329063	-3.26231801153822	235.602074472967
0.312953870426438	2.34686997942014	54009.2040572991
0.135551201464107	-1.7972912625036	338.687622298142
0.272298683970823	0.0570756130604506	22355.8204471137
0.229817546297155	4.14215435259399	14762.3846716764
0.20170282042226	1.91236038333607	644.169360196854
0.234337250553041	-2.97355980447271	960.50672618565
0.217269105443659	-0.134702293242605	9429.486229755
0.217315137297491	0.694665141227345	4707.41177808266
0.176657047192069	1.1557923914091	598.174958566029
0.322141744772601	-4.25734508435585	192443.652368813
0.174417206936327	-3.85669810127289	1876.01908587386
0.109496455652499	-0.115231652591606	2361.83369893577
0.3022104553216	-3.19746717237363	289460.370204297
0.167163541060696	-1.94772413544265	602.666752989018
0.203291737127879	-3.63355102306743	1531.83123811842
0.207174959624602	-3.26953647688352	1842.77939519863
0.149288057399035	1.26203426164709	2319.73504085801
0.240059994000486	-3.63705587590883	14835.1593962028
0.325054025674155	-0.792896946675484	20169.2107507861
0.219644077946581	-1.59152796366118	1438.54536733297
0.211934656740927	-1.84029965210501	12215.2428240745
0.250071768371259	-0.40970381426867	35195.6921041988
0.286337055901256	5.20448743769664	108391.727665226
0.153565203678484	1.51438462011114	1037.89603926672
0.249588239938122	5.11184400221464	8472.84224507968
0.277504350023851	-3.03254361269144	4123.04358386362
0.164137635449394	-2.26991919818662	1048.28440824996
0.295034322896878	2.76079672697	21894.7923464485
0.189221694854186	-1.12935534264905	472.89781347402
0.258088655035825	-0.649174549904523	18816.3974683806
0.29983302247434	-0.00371752744471933	38200.6474318562
0.171006055482245	-4.23790261680072	4973.17680100012
0.26900421919712	5.00860015737536	21320.3359730793
0.272521284581424	-8.36696876419882	11346.2668183181
0.317081405600682	-2.77633910428982	30599.865293961
0.18482042573759	-3.10072686431133	1232.58509677343
0.24879462386607	3.58122200731372	8763.54849224363
0.096685702833525	-2.18304534048301	495.629776903294
0.309179222699446	-0.985648893025198	35143.5726221747
0.279265997538636	2.59163049413066	35674.7268609166
0.26292081268013	0.438384787505681	32022.1096257578
0.238001675325716	5.32295965330321	8629.03656415052
0.231134401296179	4.38602066525264	990.282020192887
0.299889469460692	-4.56401448628804	81117.2122152825
0.217873214041119	-1.52316463458901	6203.89551531512
0.223432691998343	-2.10582238448533	248.204620447046
0.178043805611161	0.474505017752705	1572.92055746633
0.26787518839688	-5.43631946394238	3659.19134619232
0.238391491395352	-4.19082121179415	1619.51071974526
0.209155925175771	-3.92538934798055	707.24997191098
0.159127185703956	1.23265695808708	545.534926295005
0.247651195455185	7.61600146285672	8635.52079663684
0.312047892108904	-1.21124118429968	14734.0315373603
0.247711503493943	0.808151695692389	18286.0995992259
0.202995313891149	-2.11529841125655	293.496634398554
0.331920305096828	-2.84016829705994	10761.1927090603
0.23596581763263	-3.96789887122428	2961.36547219718
0.274562239062862	4.77793279769941	119040.226910005
0.319841151509883	2.52156758878587	22043.1080051521
0.215930597162811	-2.88644961091339	395.849630057985
0.286928554155307	-0.94003387609631	34817.2964335054
0.181409393793865	0.420065349551585	84259.2324553712
0.212212196640102	0.711254093834359	5969.95905287132
0.232769120849049	-3.9535906947112	10151.5095294603
0.30696067373158	2.07081760619565	90602.073139349
0.15288099042075	-0.427516265884881	1014.13505149962
0.239791358140564	0.291661678164642	6280.71019289903
0.209290182280149	-0.568179932737196	13510.4418973446
0.274458941551748	-1.01803446867731	42925.725278324
0.219773158566898	-0.721371978078992	15852.8590062793
0.076410581316532	-1.39667926082407	4880.10769446794
0.214680095588413	-0.514219029709171	4940.94574839202
0.245595919698937	1.28096418788045	840.630132415643
0.249936551153502	3.59272580469634	10119.0302597715
0.280121116234107	-4.39285113265656	715.454272825464
0.27924363486196	2.39849343399982	29516.4966564643
0.284396787128749	1.28512079363257	26753.4883252387
0.265350205575309	-2.92178513474346	4422.08106081691
0.288035120637039	-1.68367698593628	37690.2463616315
0.174527571784438	2.87263776275653	1235.96231758012
0.191678538101712	-2.91446323131051	545.790808824379
0.282787891177292	1.83501425474759	18985.8664873948
0.249606943704558	5.88186151480117	12295.9216306452
0.227978621279962	4.95441945387692	10245.7505662294
0.16439975827932	-2.47789555210595	700.466002252712
0.166526947617444	-2.5999568103761	303.502896007535
0.157642462180398	-2.87713518126693	1752.33143708599
0.245979768326816	-4.07085103793027	18932.7097414967
0.237942113858028	-4.59978206866406	7020.94633856239
0.180385665061763	2.53807421680068	1172.90606355333
0.255588300368481	1.27351239079434	16753.7424309964
0.190834295848226	-2.90719797010598	872.25437320782
0.18990829338952	0.838324384315584	3638.95685474604
0.212388789988593	-2.86590114909542	1835.40358642846
0.223742608491513	-3.01821171331229	654.149721754227
0.135894777981029	4.60875453063402	3373.9003213388
0.173210533118375	-1.86525711258313	4560.40811875172
0.178427015206179	4.95564127490099	3916.10514447892
0.213675328019217	-0.332394312834404	1812.88209906659
0.268315017010914	1.31519103335147	17408.1145480717
0.203484098299549	-0.445875194713312	7287.20763777339
0.197189212915733	-1.52750822683701	8608.67798289018
0.218308836986934	-4.46193619981362	567.527633409864
0.147733659167032	-2.99888957949684	711.060778844605
0.300040088806846	-4.8590888567565	17850.85930637
0.2546341590054	-3.3984575741387	2138.4960190871
0.221736883651652	-4.66553205573163	2252.8212484596
0.35353596106016	-2.10744699415884	26254.5542635872
0.257649473699334	-4.20082796771303	3560.3324063719
0.198077015946361	-1.06172268378277	1468.11935961232
0.266600891670396	4.06419440478955	8292.8187996107
0.21934990937089	-0.0167855601822676	2663.01547098203
0.276325070360925	3.23892731701635	191617.777566819
0.295851433601201	1.18245127255974	41699.6055924094
0.175903533629872	-2.5162154067564	1495.45287835855
0.183708805473976	0.455989379820964	3740.39791734329
0.22453873208088	2.28677394663549	1004.94037005298
0.206351239825197	-0.763374029483086	895.505920041016
0.230234129807508	1.00948415240421	2615.93187846931
0.203889333413933	-0.826756446270965	1225.36273745469
0.223218571748098	-4.58677364631786	3891.43155133505
0.171247030891543	-1.73887740324091	1943.34680742685
0.254355949401642	3.74615356044006	18839.9047047362
0.204649571763854	-0.281395549117091	5092.27861068919
0.278178453263679	-0.248649270059429	26308.2829161448
0.199328891075305	3.49049159939864	1025.05967063151
0.266784969320871	0.933288868109557	16209.2404630563
0.246599671192956	-1.87562242894762	1713.89349914549
0.229823417256623	-1.67239594805769	1150.95714231278
0.260063491602436	0.732387043390128	117.979464912952
0.210788987902377	-3.73801070900251	530.665957115536
0.225023926525658	-4.63804642135924	1492.1781302616
0.211855671368673	-4.73347623878747	3481.74574733222
0.170447381715532	-2.8612898724598	955.618888169494
0.222677428459452	-4.68340995383459	2784.96220361463
0.172874460683619	-1.66098878552363	10261.8494189595
0.245245038241363	-4.64479267824459	6625.00518440056
0.315690976410272	-0.783697293703928	63041.3549365964
0.298427572440839	7.04808876804821	4451.35281658653
0.232347511814887	-1.51934819953425	815.580571183942
0.189742565576865	-1.41477482810936	1752.38909273775
0.281644210674279	-3.87282595677406	28995.4677991793
0.2472748299195	-4.12665859686005	1646.03170978925
0.259299364127431	-1.38639432014798	6286.34255967554
0.234313344817675	0.689688049089182	261.090215553232
0.288698780176082	5.29202861615438	49203.001502407
0.192765706470442	-0.332035132365828	610.648713479405
0.219527859106336	-3.57397759611332	2488.31619055606
0.211772591436109	1.41209286459921	5992.83701390778
0.246191685410887	-4.98277510731049	4668.34552438222
0.250660192212807	-5.10323921600476	3646.73781594293
0.247862124010651	-3.52537445711221	1810.18372155767
0.226786404723239	-1.86543840197625	1767.31996337055
0.286280883059699	-4.13253377926632	14773.6550177031
0.268665049525411	-2.55863630182328	65314.2425285041
0.258137046199077	0.0990025927707509	11759.3678939752
0.245382747355598	-2.89958560666104	1238.15758078682
0.295433770456195	-3.99051429453214	4052.25540486192
0.220551026072906	-0.42994033663586	4368.35706216085
0.30055657118937	1.4942120756261	18727.6544409862
0.212264092538988	-2.60006445849862	1449.25468423676
0.26850366531144	-3.53910385278744	1221.86254835594
0.233408969221475	-4.28039913033691	3054.02276021919
0.273766886822344	-4.7349743196222	34060.7691591978
0.178287550856082	-1.87364287960513	3037.32659979951
0.259056056748015	3.56736422750435	31244.780647335
0.20896337271367	-3.72773826047986	2206.20377024627
0.215270244106497	-3.70483539541001	665.611132722139
0.139171002302278	-3.62337884086158	796.767885748645
0.24661290807787	3.99682940442522	1038.43511206852
0.188517192230791	0.219839212993213	1309.48491178139
0.290805324509373	2.87734890110133	12748.5247565312
0.319841385695179	0.817292884959111	338262.522181011
0.244442306527801	2.18570721366409	193.487636532072
0.203643232362169	1.23494713091132	1627.6784497197
0.293701507659439	-1.91600712508639	153.679259123507
0.234156428641266	4.92231465777743	2577.63924284687
0.195732209246292	-3.2745047544512	4559.51904699211
0.271202562763954	2.95783044382826	12631.0019883694
0.224388276969799	6.96214177696978	5900.83916995837
0.336827152448353	4.34946195962428	145691.161773191
0.303163416083983	-3.01859526676208	6389.00097622844
0.31171865854463	1.5351454421131	75581.1319030607
0.193122366732308	-4.00262985761453	567.057355208735
0.186200438650804	-4.18108763550802	992.170228089301
0.252013070961624	5.05777684102712	19138.0152874329
0.230700304045078	-3.62079217164924	1438.72301525981
0.277441474637487	-0.130806259542687	1576.76002445607
0.259233620570132	-4.71316129049214	3176.9423554782
0.193207868691703	-4.916989655032	3515.2628291295
0.183492149100474	-2.04313655548179	209.006225207643
0.182392375643116	-2.27923108960945	408.095600293961
0.228454620645776	-4.6482256061351	2919.62045281641
0.254116204440303	-0.422084255538804	20985.5583409084
0.159068293665969	-2.74257993169869	1876.30303661092
0.287431418501773	3.32349572222607	1058.40654120073
0.143158835004318	-1.21531142089073	1182.36092370338
0.229909005008794	-3.2287620632059	5807.97613289711
0.205471149758605	-3.55441395275623	1073.41863311454
0.240246400108247	-4.09958611777892	11807.5536783417
0.260177585034061	2.76913169688632	38494.7496879226
0.258464424614164	0.496776686186114	7826.6769675099
0.208994466463657	-4.71481925870079	5415.3308467989
0.35322899176026	-1.36092776374033	40697.4356474553
0.318316576601341	3.18806644915714	208372.093808231
0.147087177764112	-3.89736814779791	25416.8652075585
0.266413042509328	-3.60856586657938	279.763805078315
0.340816723317431	-3.4009727319685	416.917946469608
0.201485130386599	1.0494867985125	574.150214520377
0.217081925963368	-3.45419273787689	10945.6742358957
0.235861966053845	7.99703363946772	11911.7959356286
0.210768106643813	-5.23224025571487	3024.93306991383
0.274822458094451	1.43186688246137	133664.888154613
0.1848205506574	-5.5594507998199	4429.92748034935
0.264856114326765	-2.46719719952336	3758.4263742164
0.245741524587878	-4.21635545610267	14173.3851567171
0.224744057110877	-5.4403426526476	11360.6217626901
0.25834502251129	-3.23628988287623	9628.21812813916
0.295798854128751	1.14385957148757	4514.88099648565
0.242311800437299	-2.05886091963129	3093.29553459913
0.185181528161566	1.59059272187452	856.885822120998
0.234809558111618	4.7716433147581	12930.3728659336
0.226711569530949	-3.6720126633972	1389.63223364746
0.284302293217485	0.036345889115154	15833.9715739547
0.251864838876039	-3.76221578499546	1881.47188470499
0.178731233510146	1.42319581462349	749.855114928375
0.205232286957325	4.23478054547504	624.678299433375
0.280327461330304	2.65567183791886	34407.1358531761
0.313621485140913	2.31429428383112	644108.8694474
0.229033865308359	-2.61590536606771	422.163723269917
0.183273990571468	-4.36458319551544	2370.59483465927
0.134290508165478	-2.40821288021567	1005.69957755102
0.214512378056865	-3.64801669065132	742.349985243722
0.235859075109357	-2.73154351263937	189.27061730546
0.174577104194501	-1.56699908503305	3222.21990768259
0.233737454039733	1.94726261402138	1986.46330676798
0.17498975819967	-1.47470338460753	2308.50513147408
0.268202571086826	2.63027743553475	12465.5385821507
0.271961949287224	3.29234147055205	31017.8560548367
0.167806752240722	-2.55686186302584	1669.55300768953
0.274409531905994	2.78808229833367	37187.0760778171
0.288528335338298	-2.13476514149058	66197.1660618173
0.219999754138971	-1.90599912379325	2189.93861087443
0.20630974121534	-4.82830540379112	1866.10048721628
0.197099766303191	1.98820484375882	6164.05888857503
0.241724208966779	-1.42669358017328	1625.81232333077
0.251440351032918	-4.16426537052899	8720.37246044053
0.20779689009416	2.636100677903	3563.41868338811
0.227416302115585	-3.67589861758998	1007.18094379609
0.358436223966331	-3.62665245199368	8949.05616849575
0.188355322282194	2.29993283506665	1608.3611981991
0.22954156444606	-3.14541018062397	247.088836615518
0.247235056912653	-2.21226541700115	1104.35377506382
0.271542903588332	-0.177809948703535	4526.6911326092
0.230402006838055	4.8925454499646	27744.8715738928
0.303992519285266	4.68684447143096	295211.051594499
0.284625707211472	-1.3299576758805	163.378223054259
0.151312452249409	-2.08726145408796	427.477554504472
0.313671752569031	4.88641703909112	249638.104021817
0.219081695403905	1.56046267414114	2841.99734412287
0.272403947516572	-0.315498421939613	17650.967932161
0.164936116821329	-2.97667519604194	996.651219281507
0.224061623339196	1.33066373745918	2043.30433591293
0.194870800319563	-2.06942729628268	1098.69021117042
0.311644554163822	2.06578282627725	257462.253168512
0.255620711187298	-3.1097398488918	28278.7613566226
0.292429878024332	3.35374222075049	167317.082166677
0.282438261901685	-3.80214049648096	744.08640833139
0.242677379814903	-3.72192417192218	548.67867407472
0.239218066193099	-2.10757699230334	4393.83224036035
0.275193084863616	2.49919015052842	32249.4138301279
0.327200803853631	3.41048010180386	207009.928487864
0.281563383224969	-1.10661472403607	53445.6554438731
0.271379406395711	-0.433031648649096	7598.87540559677
0.239613236972197	-1.16595792422331	5392.18253717338
0.191002831999282	5.27715779583333	5642.68080573301
0.236118795257692	1.35346836247334	6152.2631752901
0.210471054384057	-3.91654069194488	2967.88929730933
0.307149954545688	1.64984390648844	50334.7621168082
0.269096747925581	-0.771619767891969	6693.55461206912
0.200324538483735	-1.09678345556785	9014.93592326853
0.186767211959294	-3.3303647147204	416.825738355415
0.302656123860054	-6.5314233377227	11408.864503134
0.253336673306759	-3.77841728818973	7152.0888850611
0.247239456949182	0.296122601238221	31699.8899829764
0.16712364921548	-2.18357315959977	532.77790376284
0.318139138565474	-4.49258891731441	3427.53722980511
0.26372961169065	-4.08981557269324	2118.59020960664
0.240678966365282	5.22200100069097	6508.78955557822
0.258468375156591	-4.34791958727619	10660.1385392905
0.280023186113431	-3.79640686153773	6366.86648609562
0.254633116133492	3.6966219182991	19143.8211882314
0.219455655176468	1.02978402015871	1644.3064671357
0.283484686829997	-1.41135814263683	13418.5507792898
0.319079739998277	0.891493280936598	426131.535075859
0.251150667527267	1.6568248612881	5315.92163769141
0.202580029780733	-0.835975106057359	4481.87642300662
0.194465698491029	-1.76893570932735	207.996699627109
0.167290829825011	3.39065152064811	1628.98844809687
0.321843856864575	0.93629584688079	360505.359050223
0.297873628801307	-2.01766883628802	42934.7598392957
0.258547349711164	-2.77231393870146	39330.7241083187
0.211009832743381	-3.14306055300181	372.070170119138
0.227315668639076	-3.80740178605115	913.834483570618
0.23194892694837	-5.00878555625282	3234.77208107159
0.294753217503482	-0.856968561264478	95241.7324602692
0.294157743263117	3.76474965369987	190831.010693109
0.197924946476491	-3.80035381322683	455.696722210526
0.238342415751235	-1.95871831521545	441.753330597608
0.210753050288312	-3.80859437866462	2374.23652308146
0.241159998037375	-3.84759709007156	1727.67711923158
0.2272138362266	5.54326087323629	1402.64919612756
0.267800508001251	1.66423626282656	7696.36821744426
0.277181623587511	1.16878876270649	232.490625681321
0.172639778968915	0.578482385956731	312.116476914694
0.221001077274957	-0.337452367632773	12841.2688914912
0.272044435842392	1.54652142853961	38587.4651333684
0.234872434889282	-1.22521575684618	10195.107889523
0.241601981421336	-5.21925895497665	11591.6623134636
0.239702013965983	-2.97667752836165	2282.9920822302
0.25506615004555	-4.69025758104521	24238.0221228091
0.219421140510208	-5.61174471454131	4244.82415298713
0.145423238479521	-4.10490838728682	759.349737230399
0.266425152992231	0.191777800997536	11491.8102854915
0.324333374084225	0.585025243499514	380158.568378595
0.192890672067264	-0.471559281953123	5250.59816757829
0.233415715277291	0.020555191374249	612.100439750082
0.246760348934052	2.41780591812257	15084.9525951222
0.240442093555811	-4.90508675945224	286.71464391543
0.288620535031746	2.77575263153446	463.186745549297
0.194758968903989	-0.635788952907233	2027.83004064775
0.261124583491174	-2.03080289345974	269.446402985431
0.303457990625732	-4.1759672698683	4586.63108156626
0.245304850835667	2.11538661229869	2299.87642957034
0.241356339139534	-4.25548520429204	8706.55099444095
0.290837403548787	-0.324655347453441	672.074859227224
0.200388696733204	0.262604118028815	3188.86296022622
0.276747053056399	-6.47188615317434	9061.91035588574
0.181852158549124	-0.718784739133913	6208.75779000853
0.160825829455608	-2.48737565442443	442.943921646712
0.22959759859313	0.656541705325866	7392.5846727969
0.271809895814058	4.15838776299223	10951.6912804924
0.116986318642068	-1.27155574149411	489.573865133876
0.225561325300866	-4.30200776796596	757.278595833757
0.242886112466971	-2.46070304284611	15618.5222681124
0.187751992849829	-4.72170051218937	1852.93119023953
0.256909377590842	-2.20434197241897	1254.88831485737
0.0577066136842028	-2.91478527194471	1596.28877890064
0.282459930689857	-4.36952826673327	17880.2127413216
0.231354782734945	-4.20383234268986	6561.78763425999
0.257434649352945	-0.440861010783317	3527.00816536228
0.230889558159562	-4.81270598516444	1599.18581832764
0.236042939476768	0.162087567680471	4876.38876029376
0.202773002105268	-4.77300367379997	303.996574116995
0.197317990477725	2.88080184477684	2355.28809319815
0.243326226682641	-4.07318817953695	9450.31748998529
0.289263808602208	-2.71299849839333	30375.5782111222
0.22781171526492	-4.51725882018503	2253.40808208873
0.249266133115907	2.17983959306595	6994.07325095394
0.288985455692518	-4.2126665997609	2570.44031818786
0.30479180428805	-3.60315198028453	39141.1576250558
0.230078081180604	1.17605851339607	2506.70208440396
0.257166086833217	-2.06757732014488	992.222341437476
0.258801575697292	-4.94626597697155	13206.4654858571
0.149916883855835	-1.52072188195536	902.120580574372
0.149356496740051	-2.48742469831985	282.148409046663
0.189049858454489	-0.482752172822909	8910.2091879394
0.229672414847886	-3.54387257172208	808.679454357642
0.294657854766668	-0.974484816223728	31462.0520557869
0.168094608705225	-0.38214892866597	1095.44390144707
0.231290949880917	0.00296176198968564	13057.3306920062
0.161341468418796	-2.99478659866862	774.774556899553
0.145676857849146	2.94160239939531	281.585510408739
0.178562440489407	-2.46191638184768	1900.86203740294
0.128262431231335	0.653572817894631	512.538300993147
0.316917495031451	-2.00474914132384	10570.8538367072
0.110641033673919	1.22225501690886	5680.28242829856
0.294764083298172	2.92108575923739	27419.0942949998
0.253248956958795	3.05833472107102	12962.5486925856
0.27949036901665	-1.68385594566831	681.429851758947
0.160471274818872	-2.29382010781111	526.493036363197
0.234433753511805	0.380052411365508	13744.3844060126
0.278187003304891	0.352930907977706	20706.1886818941
0.242838107726439	3.57615994620697	338.106230586857
0.296068010376033	-5.54004856053526	8068.87589093566
0.216767233574164	-3.95462959916452	4080.70264850924
0.20452326362879	-3.51924525249661	1100.59972507692
0.20217105806761	-1.6727505529978	922.672376451819
0.20800440658739	-1.0439457202194	997.567451791312
0.276147661377788	2.2329671733889	31597.8538449994
0.213846338735682	4.5578610014637	39142.9428260151
0.176989946304146	-3.34321758420935	748.688241106422
0.293387482165329	-0.987484476318642	194159.227551058
0.156315730852604	0.318660406619976	4086.61214012251
0.203229928121396	-4.38671890459969	3192.16140611275
0.200338449319514	-4.06041538448165	1388.58731497741
0.268947400164869	2.6290721876585	22351.6619547043
0.212763403154618	-1.80669697724376	2582.94752375039
0.155456523258562	-3.34393725301263	2184.08399816869
0.184088735941274	-2.89529707194714	475.225745236892
0.103800057686664	-2.32095854307028	549.349933393338
0.233086033138405	2.27505505398367	15880.563152933
0.178190449404446	3.65572915107468	794.31399880532
0.283019972107886	-4.7729634875349	4018.86234621743
0.200740200205281	-0.941137795886709	1912.2635393919
0.232876860143778	-3.57090102239666	599.436397768672
0.26781762332657	-5.61553886843076	2551.82261491113
0.182253053446203	-1.6844286153769	9854.44520911693
0.250730665631685	-4.64716248264955	6573.03643566937
0.140373598216547	2.64989522795343	718.230315767373
0.215423225075473	-3.46105397203382	1289.64465717064
0.296782223704445	-0.356293634417673	3740.09484771275
0.276316896777901	-1.20447958084011	131051.744842775
0.270340905245796	0.766787367709211	56278.202635957
0.196229089679123	-1.75583071869848	1156.2027196819
0.17825584878811	-7.56358937593696	1276.45263205213
0.304093802407382	-4.37404013266399	33318.061098218
0.234062338443807	2.18963014740335	16692.8115563978
0.274646391322883	-2.26201964839893	8789.66068141943
0.209173297264851	4.22630735007601	771.450915912901
0.276957624295264	4.29728756121376	43778.8624020505
0.228779669062331	-1.35744278595255	109.586127429418
0.214463836710247	1.50455181417561	3047.88853525398
0.22177030469623	0.346392366132561	15299.632825742
0.224292709068734	2.5963656262324	2374.98075857131
0.208254826330827	-0.426855136319061	2045.56074890024
0.25916441144159	-1.17078725160024	38843.8411834325
0.201432703550567	-2.06173859360553	3187.06591579012
0.217596333544963	-3.74417102793028	7249.7880892682
0.20210902850049	-2.28318643700537	976.249897464408
0.125779072312615	-3.55301165137538	699.29498938934
0.266537662755431	2.12831739761277	14402.3122922638
0.238814402543063	1.49706802648742	2097.5270153973
0.264835676581061	-4.6870186208599	20368.8897150393
0.269788224038098	-0.162817860778433	499.96416427358
0.241415974056919	1.97914131073429	7204.74500571377
0.28521175162275	5.06876586140669	27017.9804669477
0.215643041253082	-3.9446290226929	1074.42748765202
0.276331296457417	-2.95318291895556	4695.30768460177
0.169732999155781	1.99658906797338	622.507158825838
0.235509591393234	1.31846488818763	6408.40904392645
0.257564503100818	1.77284655955672	9304.73064202547
0.238003840832543	-0.468334156050184	21483.0391238985
0.217111513589271	-1.53523628762698	11676.8322616126
0.181463927845186	-1.57962380435552	1284.96137809552
0.181237875257024	-0.214036158829772	857.001566381191
0.173492588356436	2.17476028542412	647.108877927817
0.204461238444253	-2.63935071996023	185.373060835181
0.25831172627792	-4.14707020659205	11573.2575280371
0.237466310866646	4.91584070364132	8869.21954050926
0.277062361025996	4.22843511152974	1120.67164439363
0.33017996201513	-2.11323719292709	9363.92369646732
0.0834132503282124	-3.85544196499097	1726.9788278241
0.19401994910745	5.70228450147647	1858.38768466439
0.307354074947133	1.65245027058854	16190.6494795876
0.259045823306287	-2.93586481535239	17151.7188912337
0.187490036731693	-4.60676425833379	2593.6956288575
0.265134709129806	-3.63521725412136	6630.30822288619
0.234234806826018	5.14532065464809	3553.39393047924
0.180929748479112	0.0182565487637521	587.973380708625
0.23558640567059	-2.69638908137156	1736.6424632703
0.292551235615243	-0.0290276938179995	49291.1835934754
0.321594423243526	3.36821261715498	173100.632202001
0.121184810606386	-3.29972703661079	892.578615651991
0.211142938906343	-0.261876822776965	682.648968596714
0.205470874983108	-5.6945680088546	4217.5916062336
0.223352070495887	-4.9568196399233	2381.19331094294
0.220872647260785	-1.28183329534814	2207.14967524699
0.210181411655731	-4.20902008827887	693.231405476374
0.25847167380231	-2.71109678640408	381.271203484107
0.258084929634248	5.9565511624548	57212.926041484
0.272020592360233	-2.71783264286748	126438.019649193
0.194439396717265	1.86199028588111	2722.36895725546
0.154786284885253	-3.51341477170944	1003.06432293065
0.237732725311896	-3.33654108329793	195.458238313486
0.287124537317224	0.139458892438088	369092.630651353
0.322490427607516	-5.48965429127972	9228.06246448738
0.194280776162104	-0.378446691328361	1390.26302660722
0.208189330197581	-1.16054243663027	5057.89381203102
0.272393145554686	-4.31299499214772	2567.80155065769
0.296016854181841	1.27993333804886	54355.5710027483
0.22239699340622	0.309466992067127	691.938091829943
0.314288516120974	5.75519947492053	68116.1019740836
0.211989517678648	-4.65662692152702	5374.3755946077
0.184006047892594	-4.21265814962327	1110.16206802576
0.184399071001091	-3.88527843779695	1297.69115976701
0.233015628559616	2.28784593906196	536.036911267294
0.261279259822638	-5.13348964430982	18312.2857387988
0.295993876446206	-0.466127909884854	7103.28084715225
0.290695233271999	-0.237174604970163	137085.525859676
0.26952090429941	3.70453920355846	1573.14404576531
0.258202101172468	-1.08013589065993	672.069044674867
0.227276146675316	0.318602415602969	10620.0600359107
0.337928534437	2.598992640682	2877.31389353865
0.233785308379895	-2.57722991989858	109081.23294924
0.228549092265066	0.704101943951689	940.427419187811
0.288771426886222	-2.58843876202908	113.6108238918
0.2761872161746	0.246525921023933	52946.2540547533
0.235765356227125	-2.92393703278994	175.249167041618
0.146761466496454	-2.98454270341573	573.90036250415
0.295539070577139	-0.8101428732744	37189.52837084
0.27320125588672	1.98282806182904	68985.2130762093
0.174008854205045	0.879480746531607	542.157618313077
0.19561389087308	-2.54551461609876	699.233682330447
0.199618833730874	5.77506187976657	3335.51114235118
0.299506715469864	-0.887713712336422	705.728828285289
0.284952892079863	-2.68065984844905	198.598606859139
0.25327507947926	-5.18716765151996	2028.19884102515
0.281481218623898	-1.20642244534875	125461.956525612
0.222902670076097	4.36169356187599	2117.21387232927
0.194040004886929	-4.5250975661005	3224.31547782269
0.314496072657115	-2.45533696073691	109.171547704954
0.238390012880696	0.712870158239399	3226.5429922848
0.205565859386023	-4.12454344852298	3682.24012067334
0.163805897624128	0.626159292203891	1696.90698394916
0.301319990605576	-4.43769078771335	6637.95280490427
0.19097023885437	4.5437446955854	2039.19770031158
0.231028860370154	4.95914996953759	10030.8970379281
0.183217605116072	1.52103738208461	1012.73380052607
0.230007394350849	-3.01292062785238	6212.64940519911
0.198532934670119	-2.81929300844438	416.693652948135
0.226559647135578	-1.74894225750904	1316.87191284301
0.171826328270737	-3.85546881715668	981.187080418537
0.272912468310477	-0.408255993263577	3320.13160222031
0.215704285493574	-2.76322871022081	1464.80753566438
0.252292281661775	-4.31162927784844	6115.30398851484
0.236505584228836	-4.10634648940912	4238.24075593267
0.233788687182888	-5.953466946767	3035.33408348606
0.278569850731809	2.53702058757343	231790.157910269
0.245257782188493	-1.05176577358226	9921.29743461358
0.273966600494727	-3.19653121517482	35273.5577983696
0.299013539473072	-1.4073232463409	90277.9303664722
0.352398012501256	-0.213483791169648	180667.383449298
0.162018147810865	-0.977785168858008	4351.28840583238
0.301485769165107	-4.69737550770568	17141.2199151017
0.224305728299048	-2.77438121415528	603.37068778321
0.309170422025312	1.77624310533915	45422.9467052052
0.327612163138994	2.03068086975756	13860.463925526
0.234060013903059	-5.61563116450095	3554.38972567217
0.291214200846141	-4.53556066399857	18042.7300172274
0.19366751041255	1.51727442878919	7910.59340840878
0.228826797951072	-3.80587155685857	2632.33745262912
0.273019533332097	2.74456820141066	103730.190572857
0.217329435423031	-3.78692172478361	1668.85558267782
0.287629386270453	0.668164509952813	23439.1767289223
0.174624604938697	-3.65101376303577	282.734055407926
0.189456724054087	-3.0228761040247	382.443497903454
-0.211477485978169	0.970768205913403	8337.46018010068
0.177584661348307	-1.81606442734167	1806.85576017114
0.309596663439423	-0.829307726228638	35241.3677311541
0.324060484289819	3.95762895859994	158066.888328565
0.152581421933334	-2.88053875172885	786.830487397177
0.245019251880468	2.6086857995792	622.152893862187
0.157676027115228	4.39177214603171	1862.23004693907
0.263682507262512	-3.14756947621558	219.329577860807
0.246447784105466	-4.22647648659139	1500.29181525892
0.257872697068656	-4.39557288093936	7274.06382698455
0.269108736709992	2.81088136685601	8737.80057589605
0.263166609296238	1.91138482022268	2800.9715448922
0.181610710565896	-3.26383940650913	1484.5116664421
0.249943617177399	-0.174423693245525	3801.29329712691
0.288794542168965	-8.96914322174507	15412.8861263471
0.243722688296238	1.74905585639134	9158.14078392029
0.276998865973816	-4.66531380355282	30549.508971371
0.17485903772482	3.93957546478404	967.828978247176
0.193150225510939	-3.88377107346441	12146.6243809081
0.18736609811389	0.0723654777720633	853.333157386724
0.278352095875254	6.07613252409031	21603.2499176873
0.231066249156864	-3.74904168428273	2143.16836889722
0.128597716238401	-0.517338897892091	28664.4759773905
0.27331998935987	-4.56222739523165	16034.1260979155
0.213723111017063	-2.09178344635354	1747.23445470006
0.258730747066716	-2.80595952902758	7853.96632484669
0.291161377886027	0.415551139050871	15752.9813056944
0.203488618550929	-4.45820467976606	1739.50246040763
0.24526097287133	1.82435714686317	14897.0607903626
0.256172820723071	1.77379640653803	17733.2648912591
0.245195331643953	1.16574138321318	35928.6229504628
0.207524819662497	-1.86036322239506	462.844877553932
0.190955202516017	-3.66629611369703	460.202494019294
0.270348309431758	4.87427760088251	110080.853350236
0.246893980915899	2.47984274283481	7245.11309593514
0.151820450261538	-0.175183878207024	8441.34150298496
0.122638017709551	-1.05409785690748	1860.64846068612
0.2349312840355	-2.74689283941375	2160.35750059621
0.207704598185464	-2.35593332325972	102346.176860643
0.194539386167343	-3.62409546409415	1900.34244675504
0.261923895880282	-5.54118502164407	7459.47477769204
0.122516429771631	-2.55856162514783	654.891106554803
0.286303496027724	3.97560306244917	4221.89328972928
0.127544314316439	-2.36626102826687	3225.79890462211
0.196280711059601	3.55617974819104	3811.02639239507
0.220158274402302	-3.48310091356179	4999.47608241219
0.301426305430711	4.48109067317264	260177.513602372
0.210081306831869	-3.38620590161921	760.207564434697
0.258715383740163	-4.40799074810005	8104.96627009126
0.227639693805292	-1.43954790148017	6197.13386398354
0.254504163396064	2.1420789062847	10088.8334169606
0.150392729028522	-2.93930935638683	1530.6913071485
0.212883878892531	3.87226339314268	946.032825988056
0.310484372192455	-1.51804642346208	32231.9435049532
0.245223488628546	5.06194562248787	7701.08913616415
0.264406436507481	-2.76685021499708	89001.5972279041
0.273180976758287	0.954865946814048	45861.6301642625
0.23983759578043	-0.745326311242955	22976.6273067019
0.280391789223782	10.8333262891985	63289.3223282098
0.279211520761091	1.96553335151047	61887.0880435666
0.217878377341122	4.14712447214342	3092.86168052517
0.2622666612588	-8.7207322897014	16135.8983002434
0.25956019809705	1.33760018070667	65342.4205036975
0.30544273648384	1.57132191828263	69188.5128978728
0.136896784471549	-2.52800667701694	760.753565240083
0.0720155674010242	2.54411640471046	1301.68012705009
0.201438448748289	-3.23244203478487	4219.61175237866
0.171616873797624	-0.894035671738442	6143.50804726424
0.277562235186094	-1.05580527476083	15377.0921121491
0.297629675171994	-0.27231433795318	6010.16076514164
0.216024882039956	-3.43424920020923	256.701423578935
0.238322229460146	-2.59427096348401	311.895324914481
0.225746905194515	-5.04790216772533	1637.95293313145
0.303120061242746	0.0522864057997322	34783.2877206795
0.219403017887772	-2.67251087640998	740.281779147344
0.18879323489731	-2.30736933906272	1762.33443426448
0.219814176483034	0.889211260901561	2987.78488142919
0.242738581898516	-3.30608525832157	3140.59948695177
0.169304062398994	-0.52870197796813	1341.49988906406
0.170128448862627	0.219911983377832	4109.93894134121
0.294599623396491	4.59599595003638	1209.84114018677
0.210974780094672	-3.28346779982627	1959.88659949409
0.208810615728512	-1.8847022220184	448.400396418518
0.294684750789066	1.60917728539498	47442.8292657003
0.275322549900572	2.48406392477044	22976.2497871495
0.235701121328046	-0.797911238700344	2330.08391273438
0.319167125732292	0.141380850083039	26127.6211977963
0.144385212704107	-3.67978409722119	610.376306327478
0.177578484433318	-2.17769517475772	246.164155423115
0.278961027403679	-5.18097041886235	2082.22053737258
0.232203297872144	-3.66729778832838	440.116501371801
0.197749651216616	-3.59363619271954	12175.4446113093
0.229767542064267	0.863530953135097	3930.56725567342
0.213854522305208	-5.27862395771459	3133.68485641001
0.209478319785472	-0.764278432190496	12474.4494711407
0.201793270694817	-3.89867875745508	606.299803493932
0.135705813370661	-2.53201772926675	392.967344950559
0.238662169001275	-1.62618094220498	130.325513165641
0.259393320817406	-4.47035552779987	14562.6326310805
0.31028818405803	5.13519365052814	132663.721546841
0.133175775881801	4.48216206345365	1970.33417758909
0.276301707550032	-3.46569638873293	11441.1398910289
0.204297551795614	-4.3264870891475	1606.5228877377
0.291354537023817	2.66121429305422	5532.34296591776
0.333962619399996	1.93387393361287	360008.496839575
0.317600026027385	-4.5864236219405	25661.5563067543
0.251337292906896	-0.729645057255617	7326.69045534106
0.188909882636029	-0.802893403666483	5816.46249007757
0.210023731719458	-0.598637265706101	3835.71961754408
0.304103847568399	1.61712362861838	573969.635881288
0.245713283964954	2.62111670938977	15607.3470505429
0.0294380135048115	3.87919203040348	2908.75879709691
0.22300601991885	-3.92817522228765	26722.3319967868
0.162323249313767	-0.562344456700459	1292.21576986588
0.265921527350309	-3.41792622815415	14076.0304858746
0.285805895379535	-1.04425226973567	39658.4008681878
0.133471419166008	0.298268673012799	1350.21567642627
0.168019462917228	-2.57133256555082	7042.88637105017
0.418654181185431	0.551756200793471	21811.5788844696
0.296245868917217	0.393388127722709	354255.556672671
0.184940174873144	3.49677306542484	897.261243914422
0.163582608492986	-1.78752996373525	1067.07189116827
0.263317985295312	-1.89233532049471	8455.05335498453
0.189674773354606	1.99646460378396	6291.35689601436
0.240044902430292	-4.37210835724567	6977.74117169791
0.271297263658196	2.92309055972371	37746.5533274005
0.289473854072075	-2.24906826536179	491.251108386947
0.272732526639668	-2.44983628938951	436.409476265833
0.254825634798209	1.85368310491876	753.870498995725
0.221701722322844	1.7689525358579	7560.90900245416
0.0926069064905625	-2.86923352141576	676.689449496451
0.168734890796643	-4.02991022426075	786.275863390907
0.258981280855713	-1.68063883941687	1570.87300623409
0.257424390909082	-5.4951961739724	7027.7780153453
0.243386744491149	0.02283829125441	13687.5788502751
0.2068471463428	-0.133506146756783	2412.96034495746
0.177610774356226	0.890243973891267	1568.35152486897
0.21204336845061	-1.13131440048088	2030.76482731408
0.385845480357355	-0.73016942557668	10360.5651164613
0.230092874013393	-1.46957469107471	1633.10797002403
0.25108825518569	2.69055827697065	700.457914772565
0.280529649442087	5.32677296855581	21464.6514851268
0.157775682194994	-3.70412241330661	1903.33679668521
0.205151359470272	3.1435402656467	3492.71495022191
0.155116232920951	-0.439199304576241	5664.82498406811
0.223874748316053	-3.24355078289866	11674.223812974
0.215294776445378	-3.85695281236633	6362.92249526754
0.302554604990525	-4.55273944982279	97310.8376316934
0.249729759342721	-4.72726110921924	1489.43370096465
0.182257302656497	-2.81390807690147	764.894195626636
0.175234243005994	-4.610924063235	2432.02165412964
0.194612127703344	3.42045023067677	3995.31327257635
0.220973607081289	-2.70238036962735	404.706289292125
0.237376873044995	0.63928429002111	14461.6188805581
0.110156515878488	-3.56630686360825	5159.14515090402
0.149839514148561	1.18954251280047	6513.08281057714
0.245253261374718	-2.87768513498497	9509.18099975386
0.270522017725313	-2.24067665810913	32468.2996814043
0.340660941755866	0.969957730612328	159155.161941939
-0.167027254852187	1.31285425317864	14690.1897728198
0.282044784282077	-5.55003296260365	4346.2947095958
0.151624528489296	-3.20216013717588	907.445752580112
0.189304250615199	-0.11401874424129	401.514012800377
0.165462689435667	3.2792171671008	823.302329127397
0.195765054850791	-1.01045256057369	9531.95419212265
0.253560960859431	-0.0538049936076256	47437.3326438506
0.27233004802563	-0.957239354241803	426.805752307553
0.221084372301755	-6.62148424160943	4572.65068665231
0.152062090397906	1.48306668124938	8944.85896099452
0.252286962771945	-3.28708653189186	1759.62786922109
0.199021464367065	-3.89234809562215	1112.36680382102
0.261599635744423	-3.905081785649	1936.33212381077
0.329309848985287	-3.38086994395129	59429.8349667624
0.170940801311036	-4.04393399485104	2407.75276076444
0.183612268506675	-3.68302981491011	4615.12233216468
0.313844038750912	-3.63504872815522	138927.960316893
0.240344927129942	-4.76175331993391	13154.12910712
0.167064066611802	-1.99509518606431	617.499253448922
0.254742882516647	4.67909370319622	1826.78935687446
0.136128057984093	-4.10430780789963	874.980306076469
0.197833191552992	-3.36567325010029	209.288104620011
-0.19137327239976	0.800765915878651	7971.56154590236
0.414755937723688	0.550596509874987	76144.1709187889
0.246786700151003	-4.26065133161082	3286.15041087826
0.245536095864001	0.896849841325451	19202.1896115685
0.270567732959348	4.23142426652792	1719.17047266062
0.403955784865792	-2.04031607614009	1663.17008805981
0.212557718618866	4.2718944130288	449.23394692503
0.182710377919923	2.6760239252083	1278.94240152955
0.199908734603712	-5.38010690524582	4548.52850786518
0.269458734507601	-4.4989487230863	1615.0052901569
0.199496167424142	0.348844065519452	7127.03971385866
0.286155062726376	-3.77338005370137	10053.1250120764
0.19709636330247	-4.44264014103732	1424.35836428427
0.247281010135143	-3.85184941036645	1124.95255809786
0.199255875797713	-0.032303548057699	695.713707428249
0.206946536974601	-3.68071715574062	2969.88312403542
0.255199640901202	-3.93360435226416	3091.47189290865
0.27940621211044	-5.12881625311647	14635.2905558198
0.264737525015806	3.59649633300779	26382.7349681396
0.164067022707777	-2.24767624195039	1358.41199106173
0.283884579596593	-2.61557493197428	106939.485299978
0.100087084109097	0.00437297746519179	1680.66188508243
0.280045451933019	-0.0813136007465898	25115.0065854934
0.27401144248497	-3.35700941633389	1594.21000239713
0.19278322117373	-1.18616636140593	1578.35546611914
0.297558320634064	-0.931318299910427	79829.3156522019
0.221884115891687	2.93818352765135	12252.8815453595
0.221007941244247	-1.98227931126543	326.046839548154
0.193865006504691	-2.68569415442407	200.284285530984
0.171752626250274	-3.15175252027496	572.483313848404
0.227486439998593	-8.87949161167554	22482.9240278849
0.225811827681735	-1.70084683928046	142.319910485905
0.15958677259572	-3.15488927330662	1255.47161428672
0.226979219241723	-4.36864436075514	2636.28668146207
0.23878418905801	-2.71743045956055	1037.78007511907
0.207110894813158	2.76779038298277	5182.5117459874
0.200919881897096	-2.26296157933026	2494.8354727084
0.19694044214818	3.26829086672719	925.877365971019
0.253410019447855	-4.74910118931499	1999.98334104134
0.288894735494519	2.23022281778779	48063.1830192249
0.242558608739777	-5.15096126953802	557.300381325156
0.282512048990847	-1.78479962024534	39142.3682940648
0.22453114913103	-3.7145238776486	3924.76621671589
0.24668741674965	-3.54092355133207	4798.71007384473
0.340099828305334	1.41719402336428	564942.383884872
0.271142058678176	-0.250320318276138	28780.567727242
0.269138884119438	-4.12079072375887	6743.50825044811
0.240523716582436	-1.93636763658279	3885.74602017123
0.269595648682708	4.69587670165529	8356.78411327078
0.277371526504697	0.242362329321461	1429.90810731163
0.239123152346318	-4.01497391425965	3001.19589306256
0.258424528150688	-4.05233873552432	6745.86809452045
0.21188049149641	-2.61778384102786	300.4812625715
0.312993374981907	0.488747399757499	64888.0399448901
0.320217669626956	3.02309219882113	2170.53070499108
0.208414240716422	-1.6258121257447	980.16957983588
0.166708338651945	5.38284646378971	2206.67169094614
0.290365017428605	0.293544665213294	74244.2288412825
0.199722132819888	-4.47270164242765	1575.25954355439
0.152743429042329	-1.22655783140744	1937.91861175021
0.240511093623927	0.538761254841588	290.665109506244
0.19427724733657	-1.9772306687352	1153.45040585079
0.183506364705782	-2.34097904536475	768.954493477949
0.298971963267292	-3.56815899649413	511.637046954863
0.242723232082338	-1.80566745935808	11662.8167253341
0.231237234256515	-5.16921891039664	7810.79960558563
0.114164494118304	-1.179923727228	313.694732501121
0.148844286801924	-3.42426821764516	1571.47846858722
0.304138208396878	-4.06137171019307	1738.17983324895
0.265759716546752	2.30338784704492	27412.4404696105
0.177373274819417	-2.76729202378199	1200.66084811562
0.270464053695472	4.66482673533632	18005.2183665962
0.105735702373818	1.02142664414744	1846.46544935633
0.342822346157449	4.38311699758452	1090.36236737788
0.0676997771189217	2.19972281540643	4277.45244400373
0.203244053535844	-2.6538407259909	320.031604558104
0.229604540749472	-5.17451389685367	2253.97566532125
0.243947764481071	-0.965812485793731	26552.6191624698
0.225990476727953	-4.71969009053458	10348.5437080241
0.133456153418829	-2.31278795142744	1445.5267723004
0.288182043222959	-1.29856546204511	8068.87168810376
0.264227648672956	-0.742437973605439	13969.9039222602
0.172414781884321	-3.74966857634044	276.780729910435
0.325353238383339	1.50456401464888	2338.66741307242
0.275679966110008	1.01799423882373	82076.2411159093
0.274130994650556	-0.256901081764151	43662.0576064743
0.267977901023028	0.0977602928028665	16497.0961776221
0.309845542835103	4.39535983840937	72838.5499353681
0.197752331025982	-1.53428175507517	7901.4249643709
0.172257498469906	-1.16267910046539	9438.13471598474
0.161298533554858	-3.53795775254637	1363.27283318594
0.202201742686948	2.72419028580065	2102.81587045178
0.197097184360147	-3.55246713344918	376.076383744748
0.219132869060237	-5.65222800531372	624.843425356573
0.206388075621173	0.580028148023463	13711.7659303385
0.212135069893144	1.64116902856392	6440.58116571088
0.247695602588376	1.73329657048481	5761.18062057216
0.265053399648062	-2.16039548649132	68207.7597951988
0.302834029790415	-0.876117508751937	38351.2074732755
0.271796535918777	-4.43990652124762	8982.29958722015
0.214265599409985	-3.46872591629446	950.196195667998
0.220581040124576	-2.1062518761418	264.351441023296
0.219645739578435	-2.74291841111916	30740.8892864928
0.26425999271917	-5.32798764945023	13741.5722343432
0.267214119692109	0.303910873022372	182.211920103782
0.157282849175321	-2.77911061552929	1264.04436760498
0.246488342678099	0.617731715926715	1082.83888981639
0.210177399070417	-0.219017445265114	5700.29917973725
0.274511389617435	2.57784687994366	24369.9793865502
0.178847440306656	3.59954283829803	16318.7486302305
0.25499848325553	1.23754446259847	11571.7185481046
0.165920323634149	0.675993462673974	1286.07625785945
0.186390205525508	-3.4103394369863	2904.35726782587
0.218323527808198	-3.41754843611963	572.758109606261
0.299061590110394	-5.82304558757507	22156.6151579156
0.22628352884967	-2.16095802646129	184.407851391682
0.27188714529579	-3.85327081638382	7798.06580148724
0.150031581097334	-1.26218478390562	5812.68686018571
0.199262247884248	-2.59609785934445	270.529518434932
0.268910215804863	0.44784681348826	192.758862852393
0.253919732608919	6.24776601250845	3474.92466123802
0.293179104631649	-3.09518767425213	2023.03862065985
0.116021150740498	-1.9800325059833	2531.66589472123
0.263195974719546	5.29384478359504	7972.76423076654
0.214259998328021	-2.61263566050599	3940.61388513208
0.29440820352767	-3.31606727846651	11942.5527051758
0.238201185241379	-2.91186919112393	2770.27183131093
0.249468760444156	4.96314011298788	2271.63988612695
0.470176504251748	-4.07409642248315	533.923189239474
0.21135468400785	-0.783415142469928	445.01785436731
0.205361985140276	-1.64511606605255	1294.69458344913
0.200919838679683	-0.574488959819601	1771.13134432547
0.275863501225836	0.738989791636504	13850.2923403436
0.159453210703166	-3.5551390588422	592.666148187522
0.236610814227723	-3.53655710007509	802.70230455064
0.211779719036833	-2.40342834127288	901.114138989121
0.251854521239564	-2.15700856661684	22745.1162097255
0.293053045783782	1.1892491786227	12959.0470427726
0.267618183920426	-3.30924907944297	2571.85405878207
0.243922028110716	-6.35049570448929	12678.0720165804
0.18195906662357	-0.595312841572613	889.427460853577
0.245042370618939	-2.47489447304703	615.888298889701
0.260421728539993	3.82548882202927	22457.9027079837
0.203914086175286	-3.64906772547483	400.78773485597
0.319256444600649	-0.460172752821284	646.669466614623
0.174002772828026	-2.49104556140944	731.666341232839
0.223300933504883	7.53515401474643	9615.1040845439
0.221429592288945	0.375494730814939	2678.86642754581
0.214490257066741	0.164026149783978	15594.542356355
0.243914734596215	4.23670821360857	12095.8871635019
0.21729184451723	-0.0429487648541667	38507.315367081
0.201163849973934	-0.891249096750576	2042.93292966754
0.269481765187234	-2.25761598818252	67098.6407943388
0.176892869463079	-1.10917411529878	1756.58384141612
0.306026874613897	-1.64582019850535	30490.9314146833
0.17459945228004	-3.42772398558175	1929.32381349486
0.245840198062014	4.81411224403251	3585.36284754465
0.318977101266093	-2.89533973376455	226813.391860489
0.317089163345168	-1.08406536913345	46129.4804815212
0.273173256164029	0.0550147414121718	15528.4175796287
0.22307079420309	0.931055130649411	275.985305247031
0.170610049314658	-2.8773079798256	622.925029258136
0.191040609850602	2.44389479516392	373.285023424628
0.232519565411559	-5.30093271300551	3729.82649967006
0.198660680446715	-2.65936507805247	268.45398648051
0.258180675133276	3.51766081753493	69230.5094576336
0.232377164625693	-5.29590793383576	1668.28225250481
0.165334672119022	1.49612510954351	1544.48200222653
0.20777256831307	-0.0614054152768442	5910.07539331273
0.249359004985001	-2.11037056888516	555.652244471147
0.168086845802684	4.900789595013	11337.9981948891
0.306698732869948	2.09894433819942	648161.986863279
0.220847252071199	-3.73830522469789	1190.70767607905
0.309328478542112	2.29750640788795	589156.7866648
0.202283232749254	-4.56948102725142	1399.44185776206
0.183356403229606	2.24794745845659	1724.97308890737
0.356112851446554	-4.31151396040481	1671.33438284756
0.250208225153066	-4.35808827310878	258.505679313294
0.154536719144243	-3.76814709939224	668.858432127769
0.233246316301802	-4.34089151703992	4377.57314533959
0.283108115381823	-5.63856032076117	44349.8373856362
0.213104957322201	3.35080199203277	1073.72571396959
0.176007431128432	1.55478959664846	362.785107439073
0.290404357049284	0.0307393345494987	29325.5464371614
0.253706701370786	-4.8870495377336	32613.8416313196
0.334974918833577	1.165765830554	333999.167829452
0.188359218976462	-4.10979191194491	873.768972361033
0.207791077128642	1.80545428837032	574.275566246217
0.234771138236682	-3.08321194184036	18952.199408641
0.278374229722535	-3.12495634853925	2265.19390445821
0.309496845632974	-3.52212977942188	15630.077995902
0.16785895475961	-2.46852850552966	922.648242033404
0.27385340646155	2.80217178573744	18374.533206303
0.250614581968148	-4.66933680124026	2207.22515765837
0.209228984553472	-4.39551513675957	1233.24072070682
0.290555369846815	1.39078442809983	64028.9426308898
0.161105505215904	0.895671728049794	1936.24333658424
0.118666124178974	1.10621607823419	514.641681747103
0.229892231592215	1.98341045693303	2101.6696881901
0.294473866515405	3.24834390570912	2921.08971155802
0.251657740434496	-2.89671486612336	2085.43812873673
0.228849365395328	-3.00773855152567	464.085794029236
0.286287510320966	-3.90172933202379	14128.1534871818
0.224257338072999	0.00757213516396985	5160.08951504356
0.239655335291886	2.39504415495241	7223.60707336846
0.267102541134728	2.06954548822068	14486.1224691421
0.20293559611389	2.81281670956898	893.652208755803
0.17030903683952	-2.24702509787818	4576.02175003144
0.217176712444335	-1.24733359963665	3550.11932229798
0.236022239069918	2.01729447050348	6784.0648423963
0.292015800937106	-3.30624495514876	551.318079789658
0.238171019341106	0.439704433428088	8893.83815707827
0.20195902782176	4.06191682016944	3021.69441272403
0.275860523292327	-1.98224296993527	21059.6820428591
0.164273015785308	0.406775171474473	3314.28044254174
0.283033785974057	-3.89686585968999	4640.08094719843
0.269678378881765	-2.93349660105353	28346.9252818493
0.222223607005911	-5.33000664076989	3863.67620356319
0.29031960432041	-4.60479784770463	32465.7640017065
0.334720448606813	1.28862009724674	496439.865456995
0.10869165799216	0.960239009749082	1136.61195933674
0.291310314865214	0.399769303080514	74306.4055652428
0.274606919451283	0.32922234191251	30257.6508094386
0.245747240599269	-3.05770732787316	1123.43761883661
0.235223426549866	4.58467455571687	8776.40387157403
0.26736269433901	-2.77392477597052	5135.00416191622
0.206288527478748	-2.07061463773588	5059.84500386434
0.199302194331272	1.85747353287318	2497.30212519461
0.272931512054393	-4.17865744082022	5039.23629158117
0.226249734803214	4.23244148471906	428.504700681407
0.262572760736405	0.613156653327814	9645.93456199206
0.285892913774142	1.12090426657951	7555.04587242861
0.230818776167896	-4.33817343031313	5107.29943698671
0.261556788315843	0.3954464862756	184.909485396074
0.222630323168818	-7.57335200133667	9756.62057821728
0.238897123544313	0.698767255617941	5607.04398149024
0.234387599053947	-4.00992205695758	8462.27209063035
0.218031061762977	-0.12700516252006	938.770888240281
0.233819431809812	-1.74940586050073	2209.31575177219
0.217211811135893	-0.490499908718501	3113.06399610966
0.313411968565056	-0.713697309262586	4925.08396441685
0.306997871829324	-0.219123598260877	44200.38553394
0.156219648044783	-2.797310591633	482.6598743647
0.25864966116411	-0.564653398815671	17941.9474876956
0.244090695342721	2.53479532739268	7940.97590580775
0.277187561342911	-2.43919134856495	15530.3549939153
0.232277567760975	0.183307837057039	8018.25574307554
0.141124643053705	3.95766422484476	1067.94490109958
0.27304163679936	-5.63949255725974	1934.78085235388
0.232552280191134	-3.91398897509847	2731.77818276363
0.261117575415712	-1.9118949657918	47559.1432602153
0.258770886048503	4.86462666920129	22481.5921480072
0.196150632061448	-4.42942521229983	564.954418927772
0.311643010756954	1.36576608328101	73567.9255806729
0.218287591175056	-3.92565259929015	1037.04512729251
0.148937527614721	0.10734836146721	878.439572995537
0.281599106019391	1.39960050467525	7894.90803460615
0.225587195086199	5.29428927230433	37584.1573641088
0.271909049243494	0.672545619315773	47843.5895993931
0.195059941481443	-3.88164236591429	1078.71119510334
0.260029256035322	3.28596984990566	5460.72995975415
0.230376260257592	2.97316316928837	638.616277610266
0.290989703956301	0.675141379033901	16154.627896821
0.290205559983834	2.40305097411036	65089.524076779
0.246387995622473	3.61604960621421	610.928881588478
0.245807080082845	1.38427543682539	34622.1839854401
0.27382586788556	-4.61675952012256	29375.2805705926
0.228563219042799	2.19084126691344	19377.1511665663
0.236806156559861	-5.60845649735552	4267.84323261494
0.201268042328281	1.23113921629267	260.473166826973
0.207141920927572	4.46499818314952	1050.26685078935
0.240353633383877	-4.56350398931815	29086.3314885847
0.243187529537804	-2.53766087707333	86459.7888896014
0.191008174849176	-2.88597879276289	1094.22619920609
0.170876991678462	1.91519742851407	8033.69424711758
0.259123875714191	5.39160953819763	5467.43091546399
0.255963402316806	0.375623858415904	14844.2801532427
0.261195048953743	-4.72800578026942	5716.27073427236
0.221019982077755	-3.13947388346021	17838.2909722297
0.229393430797829	4.98510084283119	16614.6505635555
0.287338904409317	-5.12151865784679	10739.5518204105
0.158166158025522	-2.73422867193415	660.749290669874
0.217426710713938	-4.02642331147138	4832.52379281237
0.167856730478448	0.0434393362622196	2367.32732707358
