# Supplementary material for: Cancer cells exhibit clonal diversity in phenotypic plasticity
Source: Open Biol. 2017 Feb 15;7(2):160283. doi: 10.1098/rsob.160283 (PMC5356442; doi:10.1098/rsob.160283)
Supplement: Markers for Glioblastoma subtypes and stem-ness [file rsob160283supp6.txt]

% Genes marking different glioblastoma subtypes. Drawn from DOI:10.1016/j.ccr.2009.12.020 and DOI:10.1126/science.1254257
PN	NL	CL	Mes	Stem
CDKN1B	TTPA	CDK6	UAP1	METTL7B
EPB41	SIRT5	ABCD2	YAP1	SCG2
CLGN	CASQ1	GAS1	LTBP1	HEPN1
PDE10A	AKR7A3	TGIF2	SYPL1	FABP7
RALGPS2	MRPL49	TBX2	RABGAP1L	PTPRZ1
TAF5	GUK1	DOCK6	ALDH3B1	AGT
ACTR1A	VSX1	CAMK2B	LOX	CCND2
PELI1	NDRG2	CALM1	FHL2	SPARCL1
ZNF804A	PPP2R5A	SHOX2	IGFBP6	GPM6A
PPM1D	RND1	IRS2	DCBLD2	ETV1
RAD21	ZNF323	GRIK1	BNC2	IDH1
SORCS3	LYRM1	MEIS1	CASP8	GLUL
ALCAM	SEPW1	ADAM19	HEXA	GAP43
PURG	USP33	JAG1	COL8A2	ATP1B2
SLC1A1	ANKRD46	LHFP	TES	PNMA2
NR0B1	SPAST	TMEM147	AIM1	MARCKS
FBXO21	PRPSAP2	TMED1	ENG	MAP2
GADD45G	PDE6D	RIN1	FXYD5	SEMA6D
GABRA3	ORC4L	PEPD	LY75	NFIA
FHOD3	SCHIP1	HS3ST3B1	PLAU	MAPK1IP1L
TMSL8	NSL1	CDH4	SH2B3	CPVL
LRRTM4	CRBN	ACSL3	CDCP1	GRIA2
PAFAH1B3	CRYZL1	RGS6	TRIM38	FXYD6
FAM110B	ACYP2	KCNF1	SP100	SDCBP
REEP1	MGST3	LMO2	FES	TCF12
SNX26	PEX19	FZD7	S100A4	CLU
LRP6	MDH1	SLC2A10	P4HA2	PMP2
C1QL1	ATP5L	RBCK1	COL5A1	PJA2
TMCC1	TSNAX	NPEPL1	COL1A2	ARRDC3
GSK3B	MAT2B	POFUT1	COL1A1	CALM1
MMP16	YPEL5	MCC	THBS1	RUFY3
LPHN3	TCEAL1	FLJ11286	IL1R1	TSPAN3
DLL3	CALM2	CD97	LAMB1	TSC22D1
SEC61A2	ATP5F1	PLA2G5	LTBP2	PIK3R3
ICK	COX5B	ARNTL	RAB27A	SEC11C
RAP2A	PEX11B	ANXA5	HEXB	FDFT1
ZNF286A	IMPA1	PIPOX	TMBIM1	DDX3X
FAM125B	TTC1	LRRC16	COPZ2	PCMTD2
ZEB2	GABARAPL2	ELOVL2	ANXA4	DHRS7
AMOTL2	NDUFS3	VAV3	PGCP	HAS2
NKX2-2	FBXO3	MEOX2	SRPX2	IDI1
TTC3	CCDC121	FLJ21963	ZNF217	ENO2
TOP2B	CRYL1	NR2E1	DRAM	PCDHGA2
SCN3A	SNX11	SIPA1L1	MRC2	APC
TOX3	GABRB2	GALNT4	WWTR1	MAGED1
MLLT11	SERPINI1	LRP10	SERPINE1	ZNF260
RALGPS1	KCNK1	LAMB2	CLCF1	NONO
GSTA4	SNCG	OSBPL3	LRRFIP1	MTRNR2L8
DGKI	CPNE6	TRIP6	FURIN	MAPRE2
MTSS1	KCNJ3	GSTK1	RBMS1	RFXANK
SATB1	GRM1	PTPN14	NRP1	PLTP
KIF21B	VIP	TEAD3	MYH9
PODXL2	HPCAL4	EPHB4	ADAM12
CRMP1	HPCA	PCSK5	MVP
GNG4	CRYM	DLC1	FER1L3
MYT1	CCK	CD151	IQGAP1
BCL7A	GPR22	ITGA7	CAST
CHD7	CHN1	M6PRBP1	SHC1
SOX4	CA4	RASGRP1	ITGA5
SOX11	ADD3	ACSBG1	FNDC3B
DCX	CAMK2G	MLC1	GLT25D1
C6orf134	NTSR2	CENTD1	TCIRG1
FAM77C	AGXT2L1	SLC4A4	TGOLN2
MARCKSL1	EDG1	FGFR3	TNFRSF1A
C1orf106	MYBPC1	PTPRA	ANXA1
DBN1	PPP1R1A	ITGB8	PTRF
DPYSL4	FEZF2	EYA2	EHD2
TMEFF1	LOC201229	NES	EFEMP2
STMN4	SLCO1A2	DENND2A	TIMP1
DUSP26	DHRS9	DAG1	LGALS1
PAK7	FLJ22655	CENTD3	LGALS3
PAK3	THTPA	SPRY2	CHI3L1
MAST1	SLC30A10	PDGFA	CLIC1
TNRC4	ANXA3	SLC12A4	CCDC109B
CDK5R1	FXYD1	GLG1	EMP3
ATP1A3	PARP8	SSH3	ANXA2
FGF9	MAGEH1	PMP22	PDPN
WASF1	SLC16A7	SOCS2	PYGL
CA10	PGBD5	EGFR	ARSJ
RP11-35N6.1	TPM3	SLC6A11	SWAP70
SOX10	CDC42	SLC6A9	TRADD
ERBB3	PSCD1	LFNG	PLS3
RAB33A	ENPP4	GNG7	ICAM3
IL1RAPL1	MMD	SEMA6D	VAMP5
DNM3	FAM49B	FZD3	RRAS
GPR17	ARRB1	BTBD2	PROCR
CLASP2	ROGDI	ZNF446	RAB32
PPM1E	GRM3	DMWD	ASL
STMN1	SGK3	GRIK5	RELB
FLRT1	PLCL1	ZNF20	TGFBI
EPHB1	BEST1	CREB5	SLC16A3
HDAC2	KIAA1598	WSCD1	IL15RA
PHF16	ENPP2	TRIB2	ELF4
LOC81691	EDIL3	BLM	SLC10A3
CDC7	SLC31A2	GPR56	GCNT1
MYB	EVI2A	SEMA6A	LYPLA3
MCM10	TMEM144	NPAS3	DSC2
ATAD5	CLCA4	SOX9	MAPK13
HMGB3	MBP	QTRT1	HK3
CDC25A	UGT8	CC2D1A	MAN2B1
TOPBP1	BCAS1	AKT2	GRN
HN1	SH3GL3	LRFN3	CEBPB
AOF2	REPS2	SCAMP4	MGAT1
SLCO5A1	BASP1	C19orf22	FLJ20273
NOL4	DYNC1I1	RBM42	POLD4
YPEL1	SH3GL2	HMG20B	VDR
CXXC4	FUT9	TMEM161A	NOD2
ZNF643	ANKS1B	APBA3	DAB2
KLRK1	CDR1	RFXANK	PTGER4
KLRC4	ATRNL1	KEAP1	THBD
KLRC3	GNAI1	NR2F6	PLAUR
PCDH11Y	AGTPBP1	ERCC2	CASP5
PCDH11X	EPB41L3	KIAA0355	CASP4
HRASLS	FHIT	HSPBP1	CASP1
KIAA1166	NANOS1	MGC2752	SLAMF8
ZNF184	TCEAL2	ZNF606	FLJ22662
CASK	PPFIA2	ZNF671	RHOG
ZNF711	ANXA7	ZNF264	CTSB
ZNF510	UROS	ZNF8	CTSC
WDR68	PPA1	ZNF211	TGFBR2
MYST2	SAR1A	ZNF304	IL4R
CBX1	CUTC	ZNF134	LHFPL2
CAMSAP1L1	MSRB2	ZNF419	GNA15
HOXD3	HPRT1	ZNF45	TNFRSF1B
MATR3	ACSL4	ZNF228	CCR5
TMEM118	POPDC3	ZNF227	DOK3
LOC55565	MGC72080	ZNF235	BATF
VAX2	SEPP1	PRPF31	RAC2
TMEM35	MORF4L2	MEGF8	NCF2
NRXN1		CD3EAP	KYNU
SPTBN2		PRKD2	DSE
NCALD		IRF3	C1orf38
SOX2		B3GALT1	ITGAM
SCG3		CDH2	MS4A4A
TTYH1		NOS2A	MSR1
C1orf61		FBXO17	IFI30
GPM6A		MAB21L1	NCF4
DPF1		CDH6	CD14
RUFY3		SEPT11	SIGLEC9
NRXN2		KLHL4	PTPN6
NCAM1		EXTL3	MYO1F
MAPT		KLHDC8A	LAIR1
SRGAP3		SMO	LAPTM5
FXYD6		GLI2	ITGB2
ABAT		RFX2	TLR2
PHLPP		GNAS	PTPRC
OLIG2		ZFHX4	ALOX5
MAP2		LRP5	LCP1
BCAN		KLHL25	FCGR2A
NLGN3		RGS12	CD4
CSPG5		CLIP2	LCP2
DPP6		POMT2	CSTA
MYO10		SARS2	SERPINA1
BAI3		TLE2	PSCD4
ASCL1		VPS16	MAFB
SEZ6L		JUND	SYNGR2
CKB		MYO5C	STXBP2
CRB1		TGFB3	ARPC1B
GRIA2		ILK	SIGLEC7
ARHGEF9		SNTA1	LILRB3
VEZF1		GJA1	NPC2
MMP15		NDP	TRPM2
MARCKS			FMNL1
BEX1			LY96
CNTN1			SLC11A1
E2F3			ECGF1
RBPJ			MFSD1
BCOR			SQRDL
P2RX7			PSCDBP
C20orf42			S100A11
CSNK1E			TNFAIP8
ZNF248			FPRL2
PLCB4			C5AR1
PFN2			LILRB2
GPR23			AMPD3
GRID2			STAB1
MPPED2			MAN1A1
TSPAN3			CTSZ
			STAT6
			FCGR2B
			ST14
			ACSL1
			SCPEP1
			ACPP
			RAB11FIP1
			TNFRSF11A
			WIPF1
			TNFAIP3
			PTPN22
			SAT1
			PLK3
			SEC24D
			CLEC2B
			MAN2A1
			BDKRB2
			CD2AP
			SFT2D2
			RUNX2
			ITGA4
			HFE
			FHOD1
			TRIM22
			PHF11
			RBKS
			MGST2
			C1orf54
			BLVRB
			CYBRD1
			ARHGAP29
			CNN2
			TLR4
			PIGP
			UCP2
			FOLR2
			TEC
			S100A13
